# Supplementary material for: Methyl 3-[(1-benzyl-4-phenyl-1H-1,2,3-triazol-5-yl)formamido]­propano­ate: crystal structure, Hirshfeld surface analysis and computational chemistry
Source: Acta Crystallogr E Crystallogr Commun. 2020 Jun 9;76(Pt 7):1051–6. doi: 10.1107/S2056989020007380 (PMC7336772; doi:10.1107/S2056989020007380)
Supplement: Supplementary file 1 [file e-76-01051-sup1.cif]

##############################################################################
#                                                                            #
# This CIF contains the data in a paper accepted for publication in          #
# Acta Crystallographica Section E. It conforms to the requirements of       #
# Notes for Authors for Acta Crystallographica Section E, and has been       #
# peer reviewed under the auspices of the IUCr Commission on Journals.       #
#                                                                            #
# Full details of the Crystallographic Information File format               #
# are given in the paper "The Crystallographic Information File (CIF):       #
# a New Standard Archive File for Crystallography" by S. R. Hall, F. H.      #
# Allen and I. D. Brown [Acta Cryst. (1991), A47, 655-685].                  #
#                                                                            #
# The current version of the core CIF dictionary is obtainable from          #
# ftp://ftp.iucr.org/pub/cif_core.dic.                                       #
#                                                                            #
# Software is freely available for graphical display of the structure(s)     #
# in this CIF. For information consult the CIF software page                 #
# http://www.iucr.org/resources/cif/software.                                #
#                                                                            #
# This file may be used for bona fide research purposes within the           #
# scientific community so long as proper attribution is given to the journal # 
# article from which it was obtained.                                        #
#                                                                            #
##############################################################################
data_I
_audit_creation_method     'SHELXL-2018/3'
_chemical_name_systematic
;
Methyl 3-[(1-benzyl-4-phenyl-1<i>H</i>-1,2,3-triazol-5-yl)formamido]propanoate
;
_chemical_name_common     ?
_chemical_formula_moiety     'C20 H20 N4 O3'
_chemical_formula_sum     'C20 H20 N4 O3'
_chemical_formula_iupac     'C20 H20 N4 O3'
_chemical_formula_weight     364.40
_chemical_melting_point     ?
_space_group_crystal_system     monoclinic
_space_group_name_H-M_alt     'P 21/c'
_space_group_name_Hall     '-P 2ybc'
loop_
    _space_group_symop_operation_xyz
    'x, y, z'
    '-x, y+1/2, -z+1/2'
    '-x, -y, -z'
    'x, -y-1/2, z-1/2'
_cell_length_a     11.4312(14)
_cell_length_b     9.3013(10)
_cell_length_c     18.737(3)
_cell_angle_alpha     90
_cell_angle_beta     104.695(4)
_cell_angle_gamma     90
_cell_volume     1927.1(4)
_cell_formula_units_Z     4
_cell_measurement_reflns_used     6479
_cell_measurement_theta_min     2.46
_cell_measurement_theta_max     23.86
_cell_measurement_temperature     293(2)
_exptl_crystal_description     irregular
_exptl_crystal_colour     colourless
_exptl_crystal_size_max     0.463
_exptl_crystal_size_mid     0.308
_exptl_crystal_size_min     0.237
_exptl_crystal_density_diffrn     1.256
_exptl_crystal_density_meas     ?
_exptl_crystal_density_method     ?
_exptl_crystal_F_000     768
_exptl_absorpt_coefficient_mu     0.087
_exptl_absorpt_correction_type     multi-scan
_exptl_absorpt_process_details
;
(SADABS; Bruker 2009)
;
_exptl_absorpt_correction_T_min     0.5442
_exptl_absorpt_correction_T_max     0.7454
_diffrn_ambient_temperature     293(2)
_diffrn_radiation_type     MoK\a
_diffrn_radiation_wavelength     0.71073
_diffrn_measurement_device_type     'Bruker APEXII CCD'
_diffrn_measurement_method     '\f and \w scans'
_diffrn_detector_area_resol_mean     ?
_diffrn_reflns_number     24191
_diffrn_reflns_av_R_equivalents     0.0663
_diffrn_reflns_av_unetI/netI     0.0426
_diffrn_reflns_theta_min     1.842
_diffrn_reflns_theta_max     26.520
_diffrn_reflns_theta_full     25.242
_diffrn_measured_fraction_theta_max     0.990
_diffrn_measured_fraction_theta_full     0.999
_diffrn_reflns_limit_h_min     -14
_diffrn_reflns_limit_h_max     14
_diffrn_reflns_limit_k_min     -11
_diffrn_reflns_limit_k_max     11
_diffrn_reflns_limit_l_min     -23
_diffrn_reflns_limit_l_max     23
_refine_special_details     ?
_reflns_number_total     3975
_reflns_number_gt     2965
_reflns_threshold_expression     'I > 2\s(I)'
_refine_ls_structure_factor_coef     Fsqd
_refine_ls_matrix_type     full
_refine_ls_R_factor_all     0.0975
_refine_ls_R_factor_gt     0.0771
_refine_ls_wR_factor_gt     0.1918
_refine_ls_wR_factor_ref     0.2035
_refine_ls_goodness_of_fit_ref     1.084
_refine_ls_restrained_S_all     1.084
_refine_ls_number_reflns     3975
_refine_ls_number_parameters     249
_refine_ls_number_restraints     1
_refine_ls_hydrogen_treatment     mixed
_refine_ls_weighting_scheme     calc
_refine_ls_weighting_details
              'w=1/[\s^2^(Fo^2^)+(0.0396P)^2^+3.4742P] where P=(Fo^2^+2Fc^2^)/3'
_atom_sites_solution_hydrogens     mixed
_atom_sites_solution_primary     direct
_atom_sites_solution_secondary     difmap
_refine_ls_shift/su_max     0.000
_refine_ls_shift/su_mean     0.000
_refine_diff_density_max     0.231
_refine_diff_density_min     -0.197
_refine_ls_extinction_method
;
SHELXL-2018/3 (Sheldrick 2015)
;
_refine_ls_extinction_coef     0.0267(19)
_refine_ls_extinction_expression
                                  'Fc^*^=kFc[1+0.001xFc^2^\l^3^/sin(2\q)]^-1/4^'
loop_
    _atom_type_symbol
    _atom_type_description
    _atom_type_scat_dispersion_real
    _atom_type_scat_dispersion_imag
    _atom_type_scat_source
    'C' 'C' 0.0033 0.0016
                         'International Tables Vol C Tables 4.2.6.8 and 6.1.1.4'
    'H' 'H' 0.0000 0.0000
                         'International Tables Vol C Tables 4.2.6.8 and 6.1.1.4'
    'N' 'N' 0.0061 0.0033
                         'International Tables Vol C Tables 4.2.6.8 and 6.1.1.4'
    'O' 'O' 0.0106 0.0060
                         'International Tables Vol C Tables 4.2.6.8 and 6.1.1.4'
_computing_data_collection
;
APEX2 (Bruker, 2009)
;
_computing_cell_refinement
;
SAINT (Bruker, 2009)
;
_computing_data_reduction
;
SAINT (Bruker, 2009)
;
_computing_structure_solution
;
SIR2014 (Burla <i>et al.</i>, 2015)
;
_computing_structure_refinement
;
<i>SHELXL2018/3</i> (Sheldrick, 2015)
;
_computing_molecular_graphics
;
ORTEP-3 for Windows (Farrugia, 2012), DIAMOND (Brandenburg,
2006)
;
_computing_publication_material
;
<i>MarvinSketch</i> (ChemAxon, 2010) and publCIF (Westrip, 2010)
;
loop_
    _atom_site_type_symbol
    _atom_site_label
    _atom_site_fract_x
    _atom_site_fract_y
    _atom_site_fract_z
    _atom_site_U_iso_or_equiv
    _atom_site_adp_type
    _atom_site_calc_flag
    _atom_site_occupancy
    _atom_site_disorder_assembly
    _atom_site_disorder_group
    O O1 0.3969(2) 0.4513(3) 0.43041(14) 0.0558(7) Uani d 1 . .
    O O2 0.6787(3) 0.0379(3) 0.5049(2) 0.0836(10) Uani d 1 . .
    O O3 0.8198(3) 0.2035(3) 0.5160(2) 0.0829(10) Uani d 1 . .
    N N1 0.1976(2) 0.4009(3) 0.49963(14) 0.0450(7) Uani d 1 . .
    N N2 0.1426(3) 0.3888(4) 0.55460(17) 0.0635(9) Uani d 1 . .
    N N3 0.2173(3) 0.3227(4) 0.60901(16) 0.0598(9) Uani d 1 . .
    N N4 0.4356(2) 0.2164(3) 0.45617(14) 0.0409(6) Uani d 1 . .
    H H4N 0.409(3) 0.143(2) 0.4749(18) 0.049 Uiso d 1 . .
    C C1 0.3218(3) 0.2907(3) 0.58938(16) 0.0399(7) Uani d 1 . .
    C C2 0.3086(3) 0.3412(3) 0.51805(16) 0.0370(7) Uani d 1 . .
    C C3 0.1285(3) 0.4596(4) 0.42786(19) 0.0527(9) Uani d 1 . .
    H H3A 0.180906 0.520492 0.407502 0.063 Uiso calc 1 . .
    H H3B 0.062468 0.518335 0.435328 0.063 Uiso calc 1 . .
    C C4 0.0785(3) 0.3410(4) 0.37406(18) 0.0482(8) Uani d 1 . .
    C C5 0.1396(4) 0.2962(5) 0.3228(2) 0.0691(12) Uani d 1 . .
    H H5 0.212880 0.338684 0.321872 0.083 Uiso calc 1 . .
    C C6 0.0922(6) 0.1895(7) 0.2736(2) 0.0986(19) Uani d 1 . .
    H H6 0.133334 0.158992 0.239445 0.118 Uiso calc 1 . .
    C C7 -0.0168(7) 0.1276(7) 0.2749(3) 0.111(2) Uani d 1 . .
    H H7 -0.049067 0.054764 0.241663 0.133 Uiso calc 1 . .
    C C8 -0.0772(6) 0.1728(6) 0.3245(3) 0.1071(19) Uani d 1 . .
    H H8 -0.151197 0.131428 0.324646 0.128 Uiso calc 1 . .
    C C9 -0.0299(4) 0.2792(5) 0.3747(2) 0.0707(12) Uani d 1 . .
    H H9 -0.071464 0.308948 0.408779 0.085 Uiso calc 1 . .
    C C10 0.4213(3) 0.2167(3) 0.64097(16) 0.0410(7) Uani d 1 . .
    C C11 0.3958(4) 0.1262(4) 0.69416(19) 0.0598(10) Uani d 1 . .
    H H11 0.316046 0.112350 0.695971 0.072 Uiso calc 1 . .
    C C12 0.4876(6) 0.0571(5) 0.7442(2) 0.0812(15) Uani d 1 . .
    H H12 0.469542 -0.003111 0.779513 0.097 Uiso calc 1 . .
    C C13 0.6056(5) 0.0765(5) 0.7421(2) 0.0787(15) Uani d 1 . .
    H H13 0.667277 0.028938 0.775749 0.094 Uiso calc 1 . .
    C C14 0.6325(4) 0.1658(5) 0.6906(2) 0.0679(12) Uani d 1 . .
    H H14 0.712690 0.179290 0.689602 0.081 Uiso calc 1 . .
    C C15 0.5411(3) 0.2367(4) 0.63968(18) 0.0489(8) Uani d 1 . .
    H H15 0.560139 0.297321 0.604805 0.059 Uiso calc 1 . .
    C C16 0.3854(3) 0.3416(3) 0.46468(16) 0.0357(7) Uani d 1 . .
    C C17 0.5073(3) 0.1985(4) 0.40222(19) 0.0560(10) Uani d 1 . .
    H H17A 0.469697 0.251931 0.357879 0.067 Uiso calc 1 . .
    H H17B 0.508059 0.097734 0.389017 0.067 Uiso calc 1 . .
    C C18 0.6360(3) 0.2500(4) 0.4315(2) 0.0601(10) Uani d 1 . .
    H H18A 0.673282 0.260002 0.390743 0.072 Uiso calc 1 . .
    H H18B 0.634970 0.344092 0.453692 0.072 Uiso calc 1 . .
    C C19 0.7104(3) 0.1507(4) 0.4873(2) 0.0525(9) Uani d 1 . .
    C C20 0.9011(5) 0.1147(7) 0.5700(4) 0.116(2) Uani d 1 . .
    H H20A 0.864583 0.092823 0.609558 0.173 Uiso calc 1 . .
    H H20B 0.975609 0.165410 0.589204 0.173 Uiso calc 1 . .
    H H20C 0.917047 0.027061 0.547137 0.173 Uiso calc 1 . .
loop_
    _atom_site_aniso_label
    _atom_site_aniso_U_11
    _atom_site_aniso_U_22
    _atom_site_aniso_U_33
    _atom_site_aniso_U_12
    _atom_site_aniso_U_13
    _atom_site_aniso_U_23
    O1 0.0565(15) 0.0461(14) 0.0659(16) -0.0003(11) 0.0177(12) 0.0213(12)
    O2 0.079(2) 0.0530(17) 0.114(3) -0.0147(15) 0.0151(18) 0.0224(17)
    O3 0.0569(17) 0.071(2) 0.116(3) -0.0102(15) 0.0128(17) 0.0251(18)
    N1 0.0430(15) 0.0491(16) 0.0420(14) 0.0096(13) 0.0092(12) -0.0051(12)
    N2 0.0502(18) 0.092(3) 0.0525(18) 0.0146(18) 0.0204(15) -0.0114(18)
    N3 0.0558(18) 0.082(2) 0.0465(17) 0.0083(17) 0.0218(14) -0.0051(16)
    N4 0.0478(15) 0.0374(14) 0.0422(14) -0.0016(12) 0.0203(12) 0.0002(12)
    C1 0.0442(17) 0.0411(17) 0.0365(15) 0.0006(14) 0.0140(13) -0.0057(13)
    C2 0.0396(16) 0.0311(15) 0.0399(16) 0.0042(13) 0.0094(12) -0.0019(13)
    C3 0.050(2) 0.048(2) 0.055(2) 0.0155(16) 0.0042(16) 0.0014(16)
    C4 0.0507(19) 0.0495(19) 0.0407(17) 0.0144(16) 0.0048(14) 0.0016(15)
    C5 0.076(3) 0.084(3) 0.049(2) 0.021(2) 0.018(2) 0.001(2)
    C6 0.128(5) 0.113(5) 0.048(2) 0.037(4) 0.009(3) -0.024(3)
    C7 0.133(5) 0.096(4) 0.079(4) 0.006(4) -0.019(4) -0.041(3)
    C8 0.108(4) 0.094(4) 0.104(4) -0.032(3) -0.001(4) -0.024(4)
    C9 0.062(3) 0.082(3) 0.064(2) -0.007(2) 0.009(2) -0.014(2)
    C10 0.059(2) 0.0350(16) 0.0297(14) 0.0017(14) 0.0129(13) -0.0044(12)
    C11 0.093(3) 0.052(2) 0.0417(19) 0.000(2) 0.0307(19) 0.0006(16)
    C12 0.148(5) 0.060(3) 0.042(2) 0.021(3) 0.035(3) 0.0155(19)
    C13 0.119(4) 0.070(3) 0.038(2) 0.037(3) 0.002(2) 0.0025(19)
    C14 0.064(2) 0.078(3) 0.052(2) 0.019(2) -0.0025(18) -0.005(2)
    C15 0.057(2) 0.048(2) 0.0388(17) 0.0015(16) 0.0058(15) 0.0003(15)
    C16 0.0341(15) 0.0349(16) 0.0360(15) -0.0021(13) 0.0053(12) 0.0029(13)
    C17 0.059(2) 0.069(2) 0.0475(19) 0.0052(19) 0.0267(17) -0.0019(17)
    C18 0.058(2) 0.059(2) 0.072(2) 0.0023(19) 0.034(2) 0.015(2)
    C19 0.055(2) 0.044(2) 0.066(2) -0.0056(17) 0.0293(18) 0.0014(17)
    C20 0.068(3) 0.119(5) 0.145(5) 0.011(3) 0.000(3) 0.036(4)
_geom_special_details
;
 All esds (except the esd in the dihedral angle between two l.s. planes)
 are estimated using the full covariance matrix.  The cell esds are taken
 into account individually in the estimation of esds in distances, angles
 and torsion angles; correlations between esds in cell parameters are only
 used when they are defined by crystal symmetry.  An approximate (isotropic)
 treatment of cell esds is used for estimating esds involving l.s. planes.
;
loop_
    _geom_bond_atom_site_label_1
    _geom_bond_atom_site_label_2
    _geom_bond_site_symmetry_2
    _geom_bond_distance
    _geom_bond_publ_flag
    O1 C16 . 1.231(4) ?
    O2 C19 . 1.184(4) ?
    O3 C19 . 1.324(5) ?
    O3 C20 . 1.446(6) ?
    N1 N2 . 1.341(4) ?
    N1 C2 . 1.347(4) ?
    N1 C3 . 1.480(4) ?
    N2 N3 . 1.306(4) ?
    N3 C1 . 1.368(4) ?
    N4 C16 . 1.326(4) ?
    N4 C17 . 1.464(4) ?
    N4 H4N . 0.860(10) ?
    C1 C2 . 1.388(4) ?
    C1 C10 . 1.464(4) ?
    C2 C16 . 1.489(4) ?
    C3 C4 . 1.506(5) ?
    C3 H3A . 0.9700 ?
    C3 H3B . 0.9700 ?
    C4 C9 . 1.368(5) ?
    C4 C5 . 1.387(5) ?
    C5 C6 . 1.370(7) ?
    C5 H5 . 0.9300 ?
    C6 C7 . 1.378(8) ?
    C6 H6 . 0.9300 ?
    C7 C8 . 1.358(8) ?
    C7 H7 . 0.9300 ?
    C8 C9 . 1.378(7) ?
    C8 H8 . 0.9300 ?
    C9 H9 . 0.9300 ?
    C10 C15 . 1.388(5) ?
    C10 C11 . 1.391(5) ?
    C11 C12 . 1.376(6) ?
    C11 H11 . 0.9300 ?
    C12 C13 . 1.371(7) ?
    C12 H12 . 0.9300 ?
    C13 C14 . 1.366(6) ?
    C13 H13 . 0.9300 ?
    C14 C15 . 1.389(5) ?
    C14 H14 . 0.9300 ?
    C15 H15 . 0.9300 ?
    C17 C18 . 1.511(5) ?
    C17 H17A . 0.9700 ?
    C17 H17B . 0.9700 ?
    C18 C19 . 1.489(5) ?
    C18 H18A . 0.9700 ?
    C18 H18B . 0.9700 ?
    C20 H20A . 0.9600 ?
    C20 H20B . 0.9600 ?
    C20 H20C . 0.9600 ?
loop_
    _geom_angle_atom_site_label_1
    _geom_angle_atom_site_label_2
    _geom_angle_atom_site_label_3
    _geom_angle_site_symmetry_1
    _geom_angle_site_symmetry_3
    _geom_angle
    _geom_angle_publ_flag
    C19 O3 C20 . . 116.5(4) ?
    N2 N1 C2 . . 111.3(3) ?
    N2 N1 C3 . . 118.9(3) ?
    C2 N1 C3 . . 129.5(3) ?
    N3 N2 N1 . . 107.3(3) ?
    N2 N3 C1 . . 109.6(3) ?
    C16 N4 C17 . . 121.3(3) ?
    C16 N4 H4N . . 116(2) ?
    C17 N4 H4N . . 121(2) ?
    N3 C1 C2 . . 107.2(3) ?
    N3 C1 C10 . . 120.6(3) ?
    C2 C1 C10 . . 132.1(3) ?
    N1 C2 C1 . . 104.6(3) ?
    N1 C2 C16 . . 120.3(3) ?
    C1 C2 C16 . . 135.2(3) ?
    N1 C3 C4 . . 111.3(3) ?
    N1 C3 H3A . . 109.4 ?
    C4 C3 H3A . . 109.4 ?
    N1 C3 H3B . . 109.4 ?
    C4 C3 H3B . . 109.4 ?
    H3A C3 H3B . . 108.0 ?
    C9 C4 C5 . . 119.7(4) ?
    C9 C4 C3 . . 119.5(3) ?
    C5 C4 C3 . . 120.7(4) ?
    C6 C5 C4 . . 120.0(5) ?
    C6 C5 H5 . . 120.0 ?
    C4 C5 H5 . . 120.0 ?
    C5 C6 C7 . . 119.8(5) ?
    C5 C6 H6 . . 120.1 ?
    C7 C6 H6 . . 120.1 ?
    C8 C7 C6 . . 120.0(5) ?
    C8 C7 H7 . . 120.0 ?
    C6 C7 H7 . . 120.0 ?
    C7 C8 C9 . . 120.7(6) ?
    C7 C8 H8 . . 119.7 ?
    C9 C8 H8 . . 119.7 ?
    C4 C9 C8 . . 119.7(5) ?
    C4 C9 H9 . . 120.1 ?
    C8 C9 H9 . . 120.1 ?
    C15 C10 C11 . . 118.7(3) ?
    C15 C10 C1 . . 122.0(3) ?
    C11 C10 C1 . . 119.2(3) ?
    C12 C11 C10 . . 120.5(4) ?
    C12 C11 H11 . . 119.7 ?
    C10 C11 H11 . . 119.7 ?
    C13 C12 C11 . . 120.3(4) ?
    C13 C12 H12 . . 119.8 ?
    C11 C12 H12 . . 119.8 ?
    C14 C13 C12 . . 120.0(4) ?
    C14 C13 H13 . . 120.0 ?
    C12 C13 H13 . . 120.0 ?
    C13 C14 C15 . . 120.6(4) ?
    C13 C14 H14 . . 119.7 ?
    C15 C14 H14 . . 119.7 ?
    C10 C15 C14 . . 119.9(4) ?
    C10 C15 H15 . . 120.1 ?
    C14 C15 H15 . . 120.1 ?
    O1 C16 N4 . . 123.9(3) ?
    O1 C16 C2 . . 120.8(3) ?
    N4 C16 C2 . . 115.2(3) ?
    N4 C17 C18 . . 112.1(3) ?
    N4 C17 H17A . . 109.2 ?
    C18 C17 H17A . . 109.2 ?
    N4 C17 H17B . . 109.2 ?
    C18 C17 H17B . . 109.2 ?
    H17A C17 H17B . . 107.9 ?
    C19 C18 C17 . . 112.9(3) ?
    C19 C18 H18A . . 109.0 ?
    C17 C18 H18A . . 109.0 ?
    C19 C18 H18B . . 109.0 ?
    C17 C18 H18B . . 109.0 ?
    H18A C18 H18B . . 107.8 ?
    O2 C19 O3 . . 122.7(4) ?
    O2 C19 C18 . . 125.7(4) ?
    O3 C19 C18 . . 111.6(3) ?
    O3 C20 H20A . . 109.5 ?
    O3 C20 H20B . . 109.5 ?
    H20A C20 H20B . . 109.5 ?
    O3 C20 H20C . . 109.5 ?
    H20A C20 H20C . . 109.5 ?
    H20B C20 H20C . . 109.5 ?
loop_
    _geom_torsion_atom_site_label_1
    _geom_torsion_atom_site_label_2
    _geom_torsion_atom_site_label_3
    _geom_torsion_atom_site_label_4
    _geom_torsion_site_symmetry_1
    _geom_torsion_site_symmetry_2
    _geom_torsion_site_symmetry_3
    _geom_torsion_site_symmetry_4
    _geom_torsion
    _geom_torsion_publ_flag
    C2 N1 N2 N3 . . . . 0.5(4) ?
    C3 N1 N2 N3 . . . . 174.1(3) ?
    N1 N2 N3 C1 . . . . -0.3(4) ?
    N2 N3 C1 C2 . . . . -0.1(4) ?
    N2 N3 C1 C10 . . . . 179.6(3) ?
    N2 N1 C2 C1 . . . . -0.6(4) ?
    C3 N1 C2 C1 . . . . -173.3(3) ?
    N2 N1 C2 C16 . . . . 179.6(3) ?
    C3 N1 C2 C16 . . . . 6.8(5) ?
    N3 C1 C2 N1 . . . . 0.4(4) ?
    C10 C1 C2 N1 . . . . -179.3(3) ?
    N3 C1 C2 C16 . . . . -179.8(3) ?
    C10 C1 C2 C16 . . . . 0.6(6) ?
    N2 N1 C3 C4 . . . . -97.4(4) ?
    C2 N1 C3 C4 . . . . 74.8(5) ?
    N1 C3 C4 C9 . . . . 85.4(4) ?
    N1 C3 C4 C5 . . . . -96.2(4) ?
    C9 C4 C5 C6 . . . . -0.7(6) ?
    C3 C4 C5 C6 . . . . -179.1(4) ?
    C4 C5 C6 C7 . . . . 0.4(8) ?
    C5 C6 C7 C8 . . . . 0.3(9) ?
    C6 C7 C8 C9 . . . . -0.8(10) ?
    C5 C4 C9 C8 . . . . 0.2(7) ?
    C3 C4 C9 C8 . . . . 178.6(4) ?
    C7 C8 C9 C4 . . . . 0.6(9) ?
    N3 C1 C10 C15 . . . . -150.9(3) ?
    C2 C1 C10 C15 . . . . 28.8(5) ?
    N3 C1 C10 C11 . . . . 27.5(5) ?
    C2 C1 C10 C11 . . . . -152.8(4) ?
    C15 C10 C11 C12 . . . . -0.5(5) ?
    C1 C10 C11 C12 . . . . -178.9(3) ?
    C10 C11 C12 C13 . . . . 0.0(6) ?
    C11 C12 C13 C14 . . . . 0.5(7) ?
    C12 C13 C14 C15 . . . . -0.5(6) ?
    C11 C10 C15 C14 . . . . 0.5(5) ?
    C1 C10 C15 C14 . . . . 178.9(3) ?
    C13 C14 C15 C10 . . . . 0.0(6) ?
    C17 N4 C16 O1 . . . . -2.0(5) ?
    C17 N4 C16 C2 . . . . 176.2(3) ?
    N1 C2 C16 O1 . . . . 46.0(4) ?
    C1 C2 C16 O1 . . . . -133.9(4) ?
    N1 C2 C16 N4 . . . . -132.3(3) ?
    C1 C2 C16 N4 . . . . 47.9(5) ?
    C16 N4 C17 C18 . . . . 82.3(4) ?
    N4 C17 C18 C19 . . . . 73.6(4) ?
    C20 O3 C19 O2 . . . . 0.8(7) ?
    C20 O3 C19 C18 . . . . -178.9(4) ?
    C17 C18 C19 O2 . . . . 5.0(6) ?
    C17 C18 C19 O3 . . . . -175.4(3) ?
loop_
    _geom_hbond_atom_site_label_D
    _geom_hbond_atom_site_label_H
    _geom_hbond_atom_site_label_A
    _geom_hbond_site_symmetry_A
    _geom_hbond_distance_DH
    _geom_hbond_distance_HA
    _geom_hbond_distance_DA
    _geom_hbond_angle_DHA
    N4 H4N O2 3_656 0.86(3) 2.04(3) 2.884(4) 167(3)
    C3 H3B N2 3_566 0.97 2.55 3.495(5) 165
    C15 H15 O1 3_666 0.93 2.51 3.335(5) 148
    C17 H17B Cg1 3_656 0.97 2.71 3.640(4) 161
_shelx_space_group_comment
;
The symmetry employed for this shelxl refinement is uniquely defined
by the following loop, which should always be used as a source of
symmetry information in preference to the above space-group names.
They are only intended as comments.
;
_shelx_estimated_absorpt_T_min     0.961
_shelx_estimated_absorpt_T_max     0.980
_shelx_hkl_file
;
   1   0   0  113.28    8.46
   1   0   0  104.85    8.48
  -1   0   0  115.67    8.47
  -1   0   0  108.39    8.48
  -2   0   0   80.34    5.98
  -2   0   0   79.83    5.98
   2   0   0   73.84    5.98
   3   0   0    1.29    0.15
  -3   0   0    1.59    0.15
  -4   0   0  285.73   20.93
   4   0   0  285.74   20.96
   4   0   0  242.01   20.93
  -4   0   0  281.29   20.94
   5   0   0    5.34    0.48
  -5   0   0    6.02    0.48
   5   0   0    4.39    0.47
  -5   0   0    6.41    0.51
  -6   0   0    4.75    0.42
   6   0   0    4.94    0.48
  -6   0   0    4.56    0.43
   6   0   0    3.60    0.39
   7   0   0    1.52    0.29
  -7   0   0    1.73    0.24
  -8   0   0    4.10    0.45
  -8   0   0    5.58    0.50
  -8   0   0    5.50    0.52
   8   0   0    4.10    0.58
  -9   0   0    0.49    0.20
  -9   0   0    0.34    0.15
   9   0   0    0.42    0.22
  -9   0   0    0.45    0.18
  10   0   0   11.04    1.04
 -10   0   0    8.73    0.86
 -10   0   0   11.66    0.97
 -11   0   0    1.83    0.28
 -11   0   0    2.54    0.38
  11   0   0    0.97    0.34
 -11   0   0    2.05    0.36
 -12   0   0    2.71    0.45
  12   0   0    1.50    0.47
 -12   0   0    2.32    0.42
 -13   0   0    1.23    0.35
 -13   0   0    1.41    0.37
  13   0   0    0.97    0.42
   0  -1   0    0.04    0.02
   0   1   0    0.02    0.02
   1  -1   0   74.08    6.26
   1  -1   0   76.74    6.26
  -1  -1   0   81.59    6.26
   1  -1   0   82.97    6.26
  -1  -1   0   91.77    6.27
   1  -1   0   69.44    6.26
  -1  -1   0   92.50    6.26
  -1  -1   0   77.37    6.27
   1   1   0   83.30    6.27
  -1   1   0   82.75    6.26
   1   1   0   86.56    6.26
  -1   1   0   79.99    6.27
   1   1   0   88.85    6.26
  -1   1   0   77.88    6.25
  -2  -1   0    0.02    0.04
   2  -1   0    0.03    0.04
  -2  -1   0   -0.05    0.04
   2  -1   0   -0.03    0.02
   2  -1   0    0.02    0.02
  -2  -1   0    0.04    0.05
   2   1   0   -0.05    0.05
  -2   1   0    0.06    0.03
   2   1   0   -0.02    0.03
  -2   1   0    0.04    0.04
  -2   1   0    0.00    0.03
   2   1   0   -0.01    0.05
   3  -1   0    9.25    0.82
  -3  -1   0   10.39    0.82
  -3  -1   0    9.98    0.83
   3  -1   0    9.22    0.82
   3  -1   0   10.38    0.81
   3   1   0    9.15    0.83
  -3   1   0   11.42    0.81
  -3   1   0   10.28    0.82
   3   1   0   10.64    0.82
   3   1   0   11.65    0.85
  -3   1   0   10.30    0.83
  -4  -1   0   68.18    5.22
   4  -1   0   65.43    5.23
   4  -1   0   63.47    5.22
   4  -1   0   67.14    5.21
  -4  -1   0   72.86    5.24
  -4  -1   0   68.11    5.23
  -4   1   0   78.35    5.21
  -4   1   0   67.94    5.22
   4   1   0   58.30    5.22
   4   1   0   67.19    5.25
   6  -1   0   11.50    0.97
  -6  -1   0   11.29    0.94
  -6  -1   0   11.74    0.94
   6  -1   0    9.44    0.91
  -6   1   0   12.21    0.94
   6   1   0   11.23    0.98
   6   1   0    8.62    0.92
  -6   1   0   13.74    0.92
   7  -1   0   15.58    1.34
  -7  -1   0   16.40    1.30
  -7  -1   0   16.14    1.30
   7  -1   0   12.85    1.26
  -7   1   0   18.45    1.28
  -7   1   0   15.94    1.29
   7   1   0   15.74    1.35
  -7   1   0   14.97    1.24
   8  -1   0    0.69    0.26
  -8  -1   0    0.79    0.22
  -8  -1   0    0.73    0.21
   8   1   0    0.51    0.25
  -8   1   0    0.92    0.22
  -8   1   0    0.73    0.17
  -8   1   0    0.41    0.13
  -9  -1   0   13.66    1.11
  -9  -1   0   13.82    1.12
  -9  -1   0   11.44    1.06
   9  -1   0   11.16    1.16
  -9   1   0   12.05    1.10
  -9   1   0   11.83    1.02
   9   1   0   11.75    1.16
  -9   1   0   14.56    1.09
 -10  -1   0   15.43    1.29
 -10  -1   0   13.72    1.22
 -10  -1   0   16.56    1.29
  10  -1   0   12.82    1.33
 -10   1   0   13.18    1.17
  10   1   0   12.74    1.30
 -10   1   0   15.90    1.24
 -10   1   0   15.32    1.27
 -11  -1   0    0.71    0.23
  11  -1   0    0.81    0.32
 -11  -1   0    0.55    0.29
 -11  -1   0    0.65    0.28
  11   1   0    0.32    0.32
 -11   1   0    0.80    0.20
 -11   1   0    0.89    0.26
 -11   1   0    0.67    0.29
 -12  -1   0    6.32    0.69
  12  -1   0    4.97    0.76
 -12  -1   0    5.51    0.67
 -12  -1   0    4.81    0.56
  12   1   0    5.02    0.77
 -12   1   0    4.33    0.64
 -12   1   0    5.93    0.61
 -13  -1   0    0.07    0.28
  13  -1   0   -0.25    0.33
 -13  -1   0    0.07    0.28
 -13   1   0    0.12    0.24
  13   1   0    0.65    0.37
 -13   1   0   -0.10    0.23
   0   2   0  542.40   41.54
  -1  -2   0    4.40    0.33
   1  -2   0    4.23    0.33
  -1  -2   0    3.73    0.37
  -1   2   0    4.50    0.36
   1   2   0    4.23    0.35
   2  -2   0   22.96    1.80
   2  -2   0   24.03    1.81
  -2  -2   0   21.88    1.84
  -2  -2   0   26.81    1.84
   2  -2   0   23.71    1.82
   2  -2   0   19.50    1.81
  -2  -2   0   24.15    1.81
   2   2   0   24.41    1.81
  -2   2   0   23.62    1.80
  -2   2   0   23.94    1.81
  -2   2   0   23.88    1.83
   2   2   0   22.04    1.82
   2   2   0   24.00    1.81
  -3  -2   0    1.60    0.22
   3  -2   0    1.86    0.19
   3  -2   0    1.62    0.17
  -3  -2   0    1.64    0.18
   3  -2   0    2.05    0.17
  -3  -2   0    2.24    0.24
  -3   2   0    1.44    0.17
   3   2   0    1.81    0.17
  -3   2   0    1.87    0.17
   3   2   0    1.78    0.16
   3   2   0    1.54    0.21
  -3   2   0    1.50    0.17
   4  -2   0    4.09    0.30
   4  -2   0    3.01    0.31
  -4  -2   0    3.53    0.33
  -4  -2   0    3.18    0.34
   4  -2   0    2.73    0.32
  -4   2   0    3.49    0.32
   4   2   0    3.17    0.34
  -4   2   0    3.50    0.31
   4   2   0    3.34    0.31
   4   2   0    2.99    0.35
   5  -2   0    3.23    0.37
  -5  -2   0    3.67    0.38
   5  -2   0    3.31    0.33
  -5  -2   0    3.15    0.39
  -5  -2   0    3.14    0.36
  -5   2   0    4.28    0.34
  -5   2   0    4.45    0.29
   5   2   0    2.57    0.36
  -6  -2   0   -0.01    0.12
   6  -2   0    0.12    0.08
  -6  -2   0    0.24    0.15
  -6   2   0   -0.04    0.10
  -6   2   0    0.14    0.09
   6   2   0    0.11    0.10
  -6   2   0    0.13    0.12
   6   2   0    0.21    0.17
  -6   2   0    0.13    0.04
  -6   2   0    0.24    0.05
  -7  -2   0    1.48    0.27
   7  -2   0    1.11    0.19
  -7  -2   0    1.35    0.25
  -7   2   0    1.72    0.25
  -7   2   0    1.43    0.14
   7   2   0    1.57    0.30
  -7   2   0    1.93    0.16
  -8  -2   0    8.18    0.72
  -8  -2   0    6.89    0.70
   8  -2   0    7.95    0.77
  -8   2   0    7.42    0.60
   8   2   0    6.62    0.74
  -8   2   0    8.25    0.67
  -8   2   0    7.12    0.60
  -8   2   0    7.35    0.68
  -9  -2   0    0.55    0.26
  -9  -2   0    0.38    0.22
  -9  -2   0    1.27    0.30
   9  -2   0    0.62    0.29
  -9   2   0    0.92    0.13
  -9   2   0    1.59    0.28
  -9   2   0    0.68    0.12
  -9   2   0    1.02    0.21
   9   2   0    0.85    0.29
 -10  -2   0    0.98    0.30
 -10  -2   0    0.95    0.26
 -10  -2   0    0.96    0.30
  10  -2   0    1.22    0.37
  10   2   0    0.56    0.30
 -10   2   0    0.68    0.26
 -10   2   0    0.84    0.13
 -10   2   0    0.89    0.22
 -11  -2   0    1.59    0.39
 -11  -2   0    1.84    0.36
  11  -2   0    1.96    0.46
 -11  -2   0    1.90    0.33
  11   2   0    1.70    0.41
 -11   2   0    1.52    0.30
 -11   2   0    2.06    0.37
 -12  -2   0   -0.35    0.23
  12  -2   0   -0.26    0.29
 -12  -2   0    0.23    0.28
 -12  -2   0    0.11    0.20
 -12   2   0    0.04    0.19
  12   2   0   -0.04    0.31
 -12   2   0    0.07    0.22
 -13  -2   0   -0.08    0.21
 -13  -2   0    0.30    0.31
  13  -2   0    0.16    0.26
 -13  -2   0    0.02    0.18
 -13   2   0    0.02    0.26
 -13   2   0    0.30    0.24
  13   2   0    0.28    0.34
   0   3   0    0.00    0.07
  -1  -3   0   15.03    1.17
  -1   3   0   14.01    1.15
   1   3   0   14.16    1.14
   2  -3   0   12.25    1.03
  -2  -3   0   11.91    1.08
   2  -3   0   13.16    1.03
   2  -3   0   13.75    1.04
  -2  -3   0   13.85    1.04
  -2  -3   0   13.84    1.06
   2   3   0   14.02    1.06
  -2   3   0   13.29    1.07
   3  -3   0    0.65    0.11
   3  -3   0    0.57    0.10
   3  -3   0    0.52    0.10
  -3  -3   0    0.81    0.14
   3  -3   0    0.69    0.07
  -3  -3   0    0.63    0.14
  -3  -3   0    0.70    0.12
  -3   3   0    0.73    0.10
  -3   3   0    0.50    0.08
   3   3   0    1.05    0.12
  -3   3   0    0.80    0.13
   3   3   0    0.45    0.12
   3   3   0    0.61    0.09
   4  -3   0   41.03    3.43
   4  -3   0   41.07    3.42
  -4  -3   0   41.82    3.47
  -4  -3   0   45.24    3.44
   4  -3   0   51.04    3.42
  -4  -3   0   52.35    3.48
  -4   3   0   43.89    3.42
   4   3   0   41.46    3.45
   4   3   0   42.67    3.41
   4   3   0   43.28    3.42
  -4   3   0   43.42    3.41
   5  -3   0    4.99    0.48
   5  -3   0    5.21    0.47
  -5  -3   0    5.41    0.51
  -5  -3   0    5.93    0.49
   5   3   0    5.81    0.44
  -5   3   0    4.08    0.45
  -5   3   0    5.53    0.46
   5   3   0    4.96    0.50
   6  -3   0   19.68    1.44
  -6  -3   0   18.86    1.47
  -6  -3   0   18.43    1.50
   6  -3   0   18.33    1.47
   6   3   0   16.95    1.49
  -6   3   0   19.11    1.46
  -6   3   0   17.81    1.44
  -6   3   0   15.51    1.43
   6   3   0   17.54    1.44
   6   3   0   18.07    1.41
  -7  -3   0    0.53    0.18
  -7  -3   0    0.65    0.17
   7  -3   0    0.80    0.16
  -7   3   0    0.60    0.16
   7   3   0    0.51    0.22
  -7   3   0    0.67    0.14
   8  -3   0    0.47    0.24
  -8  -3   0    0.47    0.20
  -8  -3   0    0.59    0.24
  -8   3   0    0.41    0.16
   8   3   0    0.39    0.22
  -8   3   0    0.41    0.15
   9  -3   0    4.92    0.64
  -9  -3   0    4.77    0.57
  -9  -3   0    4.97    0.57
  -9  -3   0    4.65    0.56
   9   3   0    4.76    0.62
  -9   3   0    3.95    0.46
  -9   3   0    4.45    0.49
 -10  -3   0    4.12    0.54
 -10  -3   0    4.40    0.56
 -10  -3   0    5.58    0.61
  10  -3   0    5.63    0.70
 -10   3   0    4.60    0.53
 -10   3   0    3.62    0.47
  10   3   0    3.59    0.61
 -11  -3   0    3.49    0.50
 -11  -3   0    2.63    0.42
  11  -3   0    2.52    0.52
 -11  -3   0    2.78    0.44
 -11   3   0    2.70    0.41
 -11   3   0    2.32    0.36
  11   3   0    2.51    0.51
  12  -3   0    0.04    0.32
 -12  -3   0    0.17    0.30
 -12  -3   0    0.42    0.23
 -12  -3   0    0.58    0.26
 -12   3   0    0.41    0.24
  12   3   0    0.60    0.33
 -12   3   0    0.53    0.23
 -13  -3   0    0.05    0.24
 -13  -3   0   -0.54    0.28
  13  -3   0   -0.30    0.24
 -13  -3   0   -0.20    0.27
 -13   3   0    0.20    0.27
  13   3   0   -0.15    0.29
   0   4   0    2.92    0.29
  -1  -4   0   66.89    5.50
   1  -4   0   67.00    5.46
   1   4   0   74.71    5.48
  -1   4   0   75.71    5.49
   2  -4   0   17.11    1.34
  -2  -4   0   18.59    1.34
   2  -4   0   17.61    1.33
  -2  -4   0   15.53    1.40
  -2  -4   0   17.97    1.36
   2  -4   0   15.75    1.34
   2   4   0   16.76    1.37
  -2   4   0   17.69    1.39
   3  -4   0    3.59    0.30
  -3  -4   0    3.41    0.38
   3  -4   0    3.29    0.32
  -3  -4   0    4.04    0.37
   3  -4   0    3.76    0.32
   3  -4   0    3.69    0.33
  -3  -4   0    3.46    0.32
   3   4   0    3.31    0.34
  -3   4   0    3.80    0.38
  -4  -4   0    3.31    0.33
   4  -4   0    2.51    0.26
  -4  -4   0    2.39    0.35
   4  -4   0    2.61    0.22
   4  -4   0    2.40    0.26
  -4  -4   0    3.04    0.28
   4  -4   0    2.68    0.28
   4   4   0    2.58    0.24
   4   4   0    2.99    0.27
   4   4   0    2.30    0.28
  -4   4   0    2.66    0.24
  -4   4   0    2.49    0.33
  -4   4   0    2.57    0.24
  -5  -4   0    0.49    0.21
   5  -4   0    1.01    0.18
  -5  -4   0    0.86    0.17
   5   4   0    0.77    0.19
   5   4   0    0.85    0.14
  -5   4   0    1.31    0.17
  -5   4   0    0.90    0.13
  -6  -4   0    2.77    0.40
   6  -4   0    2.30    0.33
   6  -4   0    3.49    0.29
  -6  -4   0    2.73    0.34
   6   4   0    2.18    0.35
   6   4   0    2.51    0.26
  -6   4   0    2.36    0.27
   7  -4   0    2.50    0.31
  -7  -4   0    2.52    0.35
  -7  -4   0    2.35    0.39
   7  -4   0    2.46    0.35
  -7   4   0    2.50    0.29
   7   4   0    2.20    0.29
   7   4   0    2.16    0.24
   7   4   0    2.14    0.36
  -7   4   0    2.50    0.31
  -8  -4   0    2.13    0.32
   8   4   0    1.07    0.29
   8   4   0    1.28    0.18
  -9  -4   0    3.89    0.54
  -9  -4   0    5.33    0.56
  -9  -4   0    4.66    0.60
   9  -4   0    4.32    0.61
  -9   4   0    4.98    0.46
  -9   4   0    3.45    0.42
   9   4   0    3.50    0.36
   9   4   0    3.95    0.55
 -10  -4   0    4.61    0.59
  10  -4   0    4.30    0.65
 -10  -4   0    5.24    0.66
 -10  -4   0    5.16    0.60
 -10   4   0    4.94    0.49
 -10   4   0    3.56    0.48
  10   4   0    3.37    0.57
 -11  -4   0    0.25    0.31
 -11  -4   0    0.66    0.29
  11  -4   0   -0.13    0.28
 -11  -4   0    0.22    0.22
  11   4   0    1.03    0.34
 -11   4   0    0.52    0.22
 -11   4   0    0.08    0.15
 -12  -4   0   -0.24    0.24
 -12  -4   0    0.17    0.26
 -12  -4   0    0.04    0.22
  12  -4   0    0.38    0.35
 -12   4   0   -0.17    0.20
  12   4   0    0.66    0.33
 -13  -4   0    1.01    0.38
 -13   4   0    0.54    0.28
   0   5   0    0.53    0.15
  -1  -5   0    9.61    0.87
   1  -5   0   10.21    0.83
   1   5   0   11.19    0.86
  -1   5   0    9.15    0.85
  -2  -5   0    3.44    0.42
  -2  -5   0    3.93    0.35
   2  -5   0    3.73    0.33
   2  -5   0    4.15    0.33
  -2  -5   0    4.15    0.33
   2  -5   0    3.59    0.35
   2   5   0    4.36    0.39
  -2   5   0    4.25    0.41
  -3  -5   0    1.07    0.19
   3  -5   0    0.98    0.14
  -3  -5   0    0.94    0.23
   3  -5   0    0.86    0.13
   3  -5   0    0.78    0.14
  -3  -5   0    0.90    0.14
   3   5   0    0.99    0.19
  -3   5   0    1.14    0.21
   4  -5   0    4.07    0.41
  -4  -5   0    3.98    0.48
  -4  -5   0    4.52    0.42
   4  -5   0    4.78    0.41
   4  -5   0    4.64    0.43
   4  -5   0    4.86    0.39
  -4  -5   0    6.29    0.49
   4   5   0    5.06    0.44
  -4   5   0    4.51    0.48
  -5  -5   0    2.31    0.39
   5  -5   0    3.60    0.25
  -5  -5   0    2.12    0.32
   5  -5   0    3.71    0.32
  -5   5   0    3.41    0.28
  -5   5   0    2.91    0.27
   5   5   0    2.67    0.29
   5   5   0    3.15    0.27
   5   5   0    2.16    0.31
   6  -5   0    5.83    0.45
  -6  -5   0    3.80    0.51
   6  -5   0    5.01    0.48
  -6  -5   0    5.21    0.48
  -6   5   0    5.14    0.43
   6   5   0    4.47    0.42
   6   5   0    4.05    0.46
  -6   5   0    4.58    0.42
   6   5   0    4.76    0.44
  -7  -5   0    3.96    0.45
   7  -5   0    3.85    0.46
   7  -5   0    3.52    0.40
  -7  -5   0    3.68    0.51
   7   5   0    3.45    0.35
  -7   5   0    3.90    0.36
   7   5   0    3.19    0.44
  -8  -5   0    2.94    0.49
  -8  -5   0    3.73    0.48
  -8  -5   0    2.84    0.40
  -8   5   0    2.95    0.33
   8   5   0    2.63    0.30
   8   5   0    2.86    0.42
  -9  -5   0   -0.61    0.16
  -9  -5   0   -0.29    0.18
   9  -5   0    0.02    0.17
  -9  -5   0   -0.10    0.17
   9   5   0    0.02    0.10
  -9   5   0    0.07    0.14
   9   5   0    0.32    0.23
  10  -5   0    0.84    0.33
 -10  -5   0    0.38    0.26
 -10  -5   0    0.89    0.28
 -10  -5   0    0.40    0.31
 -10   5   0    0.32    0.17
  10   5   0    0.39    0.26
 -11  -5   0   -0.05    0.22
  11  -5   0    0.48    0.30
 -11  -5   0    0.07    0.22
 -11  -5   0   -0.11    0.24
  11   5   0    0.20    0.25
 -11   5   0   -0.05    0.16
 -12  -5   0    0.48    0.37
 -12  -5   0    0.71    0.32
  12  -5   0    0.85    0.41
 -12  -5   0    0.61    0.32
 -12   5   0    1.04    0.29
  12   5   0    0.59    0.31
   0  -6   0    7.44    0.62
   0  -6   0    6.25    0.64
   0   6   0    7.05    0.64
   1  -6   0    9.37    0.74
  -1  -6   0    7.73    0.74
  -1  -6   0    7.55    0.77
  -1   6   0    9.56    0.78
   1   6   0    9.11    0.76
  -2  -6   0    8.79    0.83
  -2  -6   0    9.28    0.72
  -2  -6   0    8.93    0.74
   2  -6   0    9.22    0.72
   2  -6   0    9.33    0.72
   2  -6   0    8.27    0.75
   2   6   0    8.92    0.79
  -2   6   0    9.59    0.81
  -3  -6   0   10.89    0.82
   3  -6   0    9.42    0.82
  -3  -6   0   11.64    0.85
  -3  -6   0    9.11    0.91
   3  -6   0   10.09    0.81
   3  -6   0    9.70    0.82
   3   6   0    9.05    0.85
  -3   6   0   10.57    0.89
   4  -6   0    0.10    0.08
   4  -6   0   -0.04    0.10
  -4  -6   0    0.07    0.19
   4  -6   0    0.10    0.06
  -4  -6   0   -0.14    0.09
   4   6   0   -0.14    0.10
  -4   6   0    0.07    0.12
  -5  -6   0    8.62    0.70
  -5  -6   0    8.06    0.80
   5  -6   0    7.57    0.70
   5  -6   0    7.99    0.71
   5  -6   0    7.87    0.63
   5   6   0    7.94    0.70
  -6  -6   0    0.49    0.26
  -6  -6   0    0.94    0.21
   6  -6   0    1.53    0.24
   6   6   0    0.82    0.19
  -7  -6   0    0.73    0.21
  -7  -6   0    0.43    0.23
  -7  -6   0    0.62    0.27
   7  -6   0    0.33    0.20
   7   6   0    0.72    0.16
   7   6   0    0.56    0.14
  -7   6   0    0.65    0.12
  -8  -6   0    0.51    0.27
  -8  -6   0    0.40    0.21
  -8  -6   0    0.45    0.29
  -8   6   0    0.31    0.12
   8   6   0    0.46    0.14
   8   6   0    0.22    0.17
  -9  -6   0    2.01    0.41
  -9  -6   0    2.12    0.41
  -9  -6   0    1.61    0.34
   9  -6   0    1.87    0.42
  -9   6   0    1.48    0.23
   9   6   0    1.35    0.29
  10  -6   0    1.42    0.40
 -10  -6   0    1.39    0.33
 -10  -6   0    1.21    0.40
 -10  -6   0    0.82    0.32
  10   6   0    0.81    0.29
 -10   6   0    0.79    0.20
 -11  -6   0    0.70    0.30
  11  -6   0    0.10    0.32
 -11  -6   0    0.32    0.27
 -11  -6   0    0.65    0.38
   0  -7   0    0.46    0.16
   0  -7   0    0.53    0.19
   0   7   0    0.82    0.21
  -1  -7   0    0.97    0.21
   1  -7   0    0.64    0.17
  -1  -7   0    0.71    0.22
  -1   7   0    1.21    0.26
   1   7   0    0.85    0.20
  -2  -7   0    0.70    0.09
   2  -7   0    0.62    0.09
   2  -7   0    0.50    0.15
  -2  -7   0    0.40    0.11
  -2  -7   0    0.55    0.21
  -2  -7   0    0.60    0.23
   2  -7   0    0.60    0.10
   2   7   0    0.49    0.17
  -2   7   0    0.51    0.19
   3  -7   0    7.62    0.60
  -3  -7   0    8.17    0.75
  -3  -7   0    5.73    0.68
   3  -7   0    6.81    0.62
  -3  -7   0    6.79    0.73
   3  -7   0    7.04    0.61
  -3  -7   0    7.19    0.60
   3   7   0    7.67    0.67
  -3   7   0    7.32    0.71
  -4  -7   0   -0.02    0.10
   4  -7   0    0.16    0.09
  -4  -7   0    0.36    0.23
  -4  -7   0    0.41    0.23
   4  -7   0   -0.15    0.10
  -4   7   0   -0.12    0.12
   4   7   0    0.17    0.15
   5  -7   0    0.95    0.13
  -5  -7   0    0.76    0.30
  -5  -7   0    0.82    0.29
  -5  -7   0    0.92    0.19
   5  -7   0    1.29    0.21
   5   7   0    1.03    0.23
   6  -7   0    0.46    0.16
  -6  -7   0    0.34    0.22
  -6  -7   0    0.16    0.18
  -6  -7   0    0.02    0.15
   6   7   0   -0.03    0.14
  -7  -7   0    2.75    0.37
  -7  -7   0    2.31    0.45
  -7  -7   0    2.45    0.49
   7   7   0    2.47    0.33
  -8  -7   0    0.30    0.20
  -8  -7   0    0.35    0.27
  -8  -7   0    0.04    0.28
   8   7   0    0.25    0.14
  -9  -7   0    0.76    0.36
  -9  -7   0    0.48    0.24
   9  -7   0    0.74    0.33
  -9  -7   0    0.76    0.31
  10  -7   0   -0.38    0.26
 -10  -7   0    0.33    0.28
 -10  -7   0   -0.17    0.19
 -10  -7   0    0.15    0.32
 -11  -7   0    0.71    0.32
  11  -7   0    1.22    0.44
 -11  -7   0    0.68    0.40
 -11  -7   0    0.63    0.30
   0  -8   0    5.33    0.62
   0  -8   0    6.21    0.59
   0   8   0    6.84    0.62
   1  -8   0    1.10    0.11
  -1  -8   0    0.89    0.28
   1  -8   0    1.41    0.25
  -1  -8   0    1.16    0.26
   1  -8   0    1.59    0.29
   1   8   0    1.41    0.29
  -1   8   0    0.85    0.24
  -2  -8   0   -0.21    0.18
  -2  -8   0   -0.04    0.06
  -2  -8   0   -0.16    0.18
   2  -8   0    0.10    0.14
   2  -8   0   -0.07    0.07
  -2   8   0    0.15    0.15
   2   8   0    0.07    0.18
  -3  -8   0    0.84    0.30
  -3  -8   0    0.93    0.30
   3  -8   0    1.06    0.17
   3  -8   0    1.16    0.21
  -3  -8   0    1.28    0.17
  -3   8   0    1.10    0.30
   3   8   0    0.92    0.22
   4  -8   0    0.01    0.11
  -4  -8   0   -0.05    0.22
  -4  -8   0    0.12    0.18
   4  -8   0    0.11    0.13
  -4  -8   0   -0.02    0.11
   4   8   0   -0.14    0.15
  -4   8   0    0.15    0.22
  -5  -8   0    0.25    0.25
  -5  -8   0    0.11    0.14
  -5  -8   0    0.21    0.27
   5  -8   0    0.18    0.15
   5   8   0    0.03    0.16
  -6  -8   0    0.73    0.30
  -6  -8   0    0.60    0.32
   6  -8   0    1.24    0.26
  -6  -8   0    1.45    0.25
   6   8   0    0.92    0.24
  -7  -8   0    0.62    0.22
  -7  -8   0    0.64    0.34
  -7  -8   0    0.32    0.29
   7   8   0    0.03    0.13
  -8  -8   0    0.31    0.20
   8  -8   0    0.00    0.24
  -8  -8   0    0.27    0.23
  -8  -8   0   -0.03    0.30
  -9  -8   0   -0.22    0.19
   9  -8   0   -0.03    0.26
  -9  -8   0    0.52    0.31
  -9  -8   0   -0.02    0.19
 -10  -8   0    0.86    0.37
 -10  -8   0    0.21    0.29
 -10  -8   0    0.57    0.35
  10  -8   0   -0.03    0.31
   0  -9   0   -0.06    0.16
   0  -9   0   -0.01    0.18
   0   9   0    0.07    0.20
  -1  -9   0    0.71    0.28
   1  -9   0    0.94    0.27
  -1  -9   0    1.30    0.29
   1  -9   0    1.32    0.27
   1   9   0    1.06    0.30
  -1   9   0    1.20    0.32
   2  -9   0    0.27    0.18
   2  -9   0    0.32    0.19
  -2  -9   0    0.06    0.21
  -2  -9   0   -0.03    0.21
  -2   9   0    0.57    0.26
   2   9   0    0.19    0.21
   3  -9   0    1.38    0.25
  -3  -9   0    1.15    0.36
  -3  -9   0    1.82    0.36
  -3   9   0    1.20    0.34
   3   9   0    1.27    0.30
  -4  -9   0    0.20    0.25
  -4  -9   0    0.27    0.28
   4   9   0    0.72    0.23
  -4   9   0    0.65    0.29
  -5  -9   0    0.12    0.23
  -5  -9   0    0.50    0.28
   5   9   0    0.61    0.22
  -6  -9   0    0.53    0.35
  -6  -9   0    0.49    0.31
   6   9   0    0.89    0.23
  -7  -9   0    2.01    0.43
  -7  -9   0    1.24    0.42
   7   9   0    1.35    0.28
  -8  -9   0    0.37    0.32
  -8  -9   0   -0.09    0.33
   0 -10   0    2.60    0.46
   0 -10   0    2.93    0.44
   0  10   0    3.02    0.48
   1 -10   0    1.13    0.32
  -1 -10   0    1.44    0.36
   1 -10   0    2.20    0.35
  -1 -10   0    1.92    0.36
  -1  10   0    1.69    0.38
   1  10   0    1.81    0.38
   2 -10   0    0.22    0.20
  -2 -10   0   -0.12    0.21
  -2 -10   0   -0.48    0.20
   2 -10   0   -0.30    0.16
   2  10   0   -0.19    0.20
  -2  10   0    0.03    0.18
  -3 -10   0    5.41    0.72
  -3 -10   0    5.00    0.65
   3 -10   0    3.61    0.55
  -3  10   0    4.84    0.65
   3  10   0    5.21    0.60
  -4 -10   0    1.03    0.37
  -4 -10   0    0.43    0.29
   4  10   0    0.79    0.28
  -5 -10   0    0.18    0.29
  -5 -10   0    0.33    0.25
   5  10   0    0.52    0.23
  -6 -10   0    0.76    0.33
  -6 -10   0    0.59    0.31
   6  10   0    0.49    0.22
  -7 -10   0    0.18    0.26
  -7 -10   0    1.02    0.38
   0 -11   0   -0.17    0.19
   0 -11   0    0.20    0.23
   0  11   0    0.11    0.27
  -1 -11   0    0.37    0.24
   1 -11   0   -0.22    0.21
  -1 -11   0   -0.28    0.21
   1 -11   0    0.19    0.21
  -1  11   0    0.39    0.23
   1  11   0    0.01    0.25
  -2 -11   0    1.08    0.33
   2 -11   0    0.34    0.28
  -2 -11   0    0.52    0.30
   2  11   0    0.32    0.27
  -2  11   0    0.07    0.27
  -3 -11   0    0.44    0.30
  -3 -11   0    0.48    0.29
  -3  11   0    0.49    0.26
   3  11   0    0.68    0.28
  -4 -11   0    0.55    0.34
  -4 -11   0    0.99    0.35
   4  11   0    1.24    0.33
 -14   0   1    0.00    0.29
 -13   0   1    0.13    0.22
  13   0  -1   -0.14    0.23
 -13   0   1    0.30    0.28
  12   0  -1   -0.26    0.28
 -12   0   1   -0.01    0.22
 -12   0   1   -0.04    0.14
 -12   0   1    0.14    0.25
 -11   0   1   -0.15    0.24
  11   0  -1   -0.69    0.25
 -11   0   1    0.05    0.14
 -11   0   1    0.01    0.21
 -10   0   1    0.05    0.22
 -10   0   1    0.23    0.20
 -10   0   1   -0.29    0.14
  10   0  -1    0.39    0.28
   9   0  -1    0.05    0.16
  -9   0   1   -0.03    0.13
  -9   0   1    0.03    0.15
  -7   0   1    0.11    0.11
  -7   0   1   -0.20    0.12
   7   0  -1   -0.15    0.07
   7   0  -1    0.09    0.17
  -6   0   1    0.90    0.17
   6   0  -1    0.79    0.15
  -6   0   1    0.78    0.16
  -5   0   1    0.04    0.07
  -5   0   1   -0.03    0.06
  -5   0   1   -0.05    0.06
   5   0  -1    0.04    0.08
   5   0  -1   -0.13    0.05
   5   0  -1    0.06    0.06
   4   0  -1    0.08    0.08
  -4   0   1   -0.02    0.06
   4   0  -1    0.01    0.05
  -4   0   1   -0.02    0.06
   3   0  -1   -0.15    0.05
   3   0  -1    0.02    0.04
  -3   0   1   -0.09    0.04
  -3   0   1    0.00    0.06
   2   0  -1   -0.03    0.03
  -2   0   1   -0.02    0.03
   2   0  -1    0.01    0.03
  -2   0   1   -0.05    0.03
   2   0  -1   -0.02    0.02
  -1   0   1    0.00    0.02
   1   0  -1    0.04    0.01
  -1   0   1   -0.01    0.01
  -1   0   1    0.00    0.01
  -1   0   1    0.00    0.01
   1   0  -1   -0.05    0.02
   1   0   1    0.00    0.04
   1   0   1    0.00    0.01
  -1   0  -1    0.00    0.01
  -1   0  -1    0.10    0.02
  -1   0  -1   -0.01    0.02
   1   0   1    0.00    0.02
  -1   0  -1    0.00    0.02
   1   0   1   -0.01    0.01
  -2   0  -1    0.00    0.03
   2   0   1   -0.02    0.06
  -2   0  -1   -0.03    0.03
  -2   0  -1    0.00    0.03
   2   0   1   -0.01    0.02
  -3   0  -1    0.03    0.05
  -3   0  -1   -0.02    0.04
  -3   0  -1   -0.06    0.03
   3   0   1   -0.02    0.03
   3   0   1    0.02    0.07
   4   0   1    0.03    0.12
   4   0   1   -0.04    0.04
  -4   0  -1    0.05    0.08
  -4   0  -1   -0.07    0.05
  -4   0  -1    0.18    0.09
  -5   0  -1    0.03    0.07
   5   0   1   -0.07    0.05
  -5   0  -1    0.07    0.08
   5   0   1   -0.13    0.07
  -5   0  -1    0.12    0.07
   5   0   1    0.02    0.08
  -5   0  -1    0.11    0.09
   6   0   1    2.37    0.27
  -6   0  -1    2.03    0.29
   6   0   1    2.92    0.37
  -6   0  -1    2.32    0.25
  -6   0  -1    2.47    0.28
  -7   0  -1    0.14    0.09
  -7   0  -1    0.21    0.13
  -7   0  -1   -0.03    0.13
   7   0   1    0.22    0.20
  -8   0  -1   -0.01    0.12
   8   0   1    0.00    0.20
  -8   0  -1    0.18    0.15
  -8   0  -1   -0.03    0.15
  -9   0  -1   -0.06    0.14
  -9   0  -1    0.40    0.22
   9   0   1    0.32    0.26
  -9   0  -1   -0.03    0.12
 -10   0  -1   -0.31    0.14
 -10   0  -1   -0.11    0.19
 -10   0  -1   -0.09    0.21
  10   0   1   -0.05    0.19
  11   0   1   -0.16    0.28
 -11   0  -1    0.44    0.25
 -11   0  -1    0.20    0.16
 -11   0  -1   -0.21    0.23
 -12   0  -1    0.37    0.27
  12   0   1    0.11    0.31
 -12   0  -1   -0.04    0.24
  13   0   1    0.29    0.35
 -13   0  -1    0.31    0.30
 -13   0  -1   -0.05    0.26
 -13  -1   1   -0.16    0.27
  13  -1  -1    0.49    0.40
 -13  -1   1    0.61    0.33
 -13   1   1    0.39    0.25
  13   1  -1    0.30    0.34
 -13   1   1   -0.04    0.18
 -12  -1   1    0.80    0.24
  12  -1  -1    0.51    0.35
 -12  -1   1    0.49    0.30
 -12  -1   1    0.63    0.30
  12   1  -1    0.99    0.38
 -12   1   1    0.66    0.28
 -12   1   1    0.64    0.25
 -11  -1   1    2.14    0.38
 -11  -1   1    1.69    0.38
 -11  -1   1    1.82    0.32
  11  -1  -1    1.73    0.46
  11   1  -1    1.59    0.38
 -11   1   1    2.06    0.34
 -11   1   1    2.36    0.40
 -11   1   1    1.67    0.26
 -10  -1   1    0.79    0.26
 -10  -1   1    1.09    0.26
  10  -1  -1    0.97    0.36
 -10   1   1    1.01    0.24
 -10   1   1    0.50    0.25
  10   1  -1    0.39    0.31
 -10   1   1    0.61    0.17
  -9  -1   1    0.32    0.17
  -9  -1   1    0.56    0.20
   9  -1  -1    0.49    0.28
   9   1  -1    0.21    0.19
  -9   1   1    0.60    0.18
  -9   1   1    0.20    0.21
  -8  -1   1    0.68    0.18
  -8  -1   1    0.95    0.21
   8  -1  -1    0.63    0.26
   8   1  -1    0.48    0.23
  -8   1   1    0.78    0.18
  -8   1   1    0.23    0.14
   7  -1  -1   -0.01    0.08
  -7  -1   1    0.07    0.12
  -7  -1   1   -0.12    0.12
  -7   1   1   -0.06    0.12
   7   1  -1   -0.10    0.09
  -7   1   1   -0.02    0.10
   6  -1  -1    4.08    0.41
  -6  -1   1    4.56    0.41
   6  -1  -1    3.35    0.37
  -6  -1   1    4.18    0.40
  -6   1   1    4.77    0.38
   6   1  -1    5.26    0.46
   6   1  -1    3.99    0.38
  -6   1   1    4.38    0.42
  -6   1   1    3.56    0.38
   6   1  -1    2.87    0.38
  -5  -1   1   29.70    2.05
   5  -1  -1   21.94    2.03
  -5  -1   1   24.61    2.03
  -5  -1   1   25.41    2.04
   5  -1  -1   25.75    2.01
   5   1  -1   26.55    2.04
   5   1  -1   25.93    2.06
  -5   1   1   30.63    2.04
   5   1  -1   22.30    2.01
  -5   1   1   24.71    2.03
  -4  -1   1   19.78    1.54
  -4  -1   1   19.46    1.55
   4  -1  -1   17.73    1.52
   4  -1  -1   18.38    1.54
  -4  -1   1   20.12    1.55
   4  -1  -1   19.42    1.54
   4   1  -1   17.60    1.55
   4   1  -1   20.83    1.57
  -4   1   1   20.08    1.54
  -4   1   1   21.80    1.52
  -3  -1   1  108.71    8.05
   3  -1  -1  102.12    8.05
   3  -1  -1  102.02    8.04
  -3  -1   1  109.25    8.05
  -3  -1   1   98.09    8.05
   3  -1  -1   99.45    8.03
  -3   1   1  120.95    8.03
   3   1  -1  106.22    8.04
   3   1  -1   93.05    8.05
  -3   1   1  102.35    8.02
  -3   1   1  109.05    8.04
  -3   1   1  106.85    8.05
  -3   1   1  104.87    8.04
   2  -1  -1   18.61    1.49
   2  -1  -1   19.06    1.51
  -2  -1   1   18.66    1.51
   2  -1  -1   18.37    1.50
  -2  -1   1   20.02    1.51
  -2  -1   1   17.25    1.52
   2  -1  -1   20.22    1.49
  -2   1   1   20.04    1.50
   2   1  -1   20.20    1.49
   2   1  -1   20.21    1.50
  -2   1   1   20.13    1.50
  -2   1   1   18.52    1.50
   2   1  -1   16.86    1.51
  -2   1   1   21.53    1.49
  -2   1   1   20.08    1.49
   1  -1  -1   22.23    1.68
  -1  -1   1   21.81    1.68
   1  -1  -1   23.27    1.69
   1  -1  -1   21.19    1.68
  -1  -1   1   21.51    1.68
  -1  -1   1   22.74    1.68
   1  -1  -1   21.78    1.68
  -1   1   1   21.72    1.68
  -1   1   1   21.65    1.68
  -1   1   1   21.59    1.69
  -1   1   1   20.78    1.68
   1   1  -1   21.61    1.68
   1   1  -1   22.15    1.68
   0  -1  -1   47.87    3.51
   0  -1  -1   44.27    3.52
   0  -1  -1   42.53    3.52
   0  -1   1   47.75    3.52
   0  -1  -1   46.18    3.52
   0  -1   1   51.91    3.51
   0  -1   1   47.37    3.52
   0   1   1   47.05    3.52
   0   1   1   42.14    3.52
   0   1  -1   45.80    3.52
   0   1   1   42.11    3.52
  -1  -1  -1   14.38    1.19
  -1  -1  -1   15.43    1.20
  -1  -1  -1   16.02    1.20
  -1  -1  -1   15.78    1.18
   1  -1   1   15.82    1.18
   1  -1   1   15.01    1.17
   1   1   1   14.50    1.19
  -1   1  -1   15.71    1.18
   1   1   1   14.96    1.18
  -2  -1  -1    2.55    0.23
  -2  -1  -1    3.00    0.27
  -2  -1  -1    2.46    0.23
  -2  -1  -1    2.42    0.24
   2  -1   1    2.71    0.22
   2  -1   1    2.36    0.20
   2   1   1    2.63    0.22
  -2   1  -1    2.65    0.22
  -2   1  -1    2.95    0.24
   2   1   1    2.28    0.25
   3  -1   1    4.67    0.34
  -3  -1  -1    3.97    0.35
  -3  -1  -1    3.82    0.36
   3  -1   1    3.60    0.34
  -3  -1  -1    4.51    0.38
   3  -1   1    4.34    0.38
  -3   1  -1    3.72    0.34
  -3   1  -1    3.99    0.31
   3   1   1    3.45    0.35
   3   1   1    3.81    0.38
  -3   1  -1    3.87    0.35
   3   1   1    3.27    0.34
  -3   1  -1    4.56    0.34
  -4  -1  -1   38.05    2.92
  -4  -1  -1   37.22    2.90
   4  -1   1   38.32    2.89
   4  -1   1   41.68    2.94
   4  -1   1   35.00    2.90
   4   1   1   36.67    2.94
  -4   1  -1   41.91    2.90
   4   1   1   31.40    2.90
  -4   1  -1   36.67    2.87
  -4   1  -1   36.84    2.90
  -5  -1  -1   75.30    5.28
  -5  -1  -1   69.40    5.20
   5  -1   1   68.98    5.23
   5  -1   1   62.73    5.18
  -5  -1  -1   68.97    5.19
  -5   1  -1   75.64    5.18
  -5   1  -1   71.49    5.21
   5   1   1   56.92    5.19
  -5   1  -1   63.69    5.15
   5   1   1   61.77    5.18
  -5   1  -1   68.92    5.19
   5   1   1   64.13    5.23
  -6  -1  -1    3.51    0.35
  -6  -1  -1    3.03    0.34
   6  -1   1    3.13    0.33
   6  -1   1    3.63    0.44
  -6  -1  -1    3.14    0.33
   6   1   1    4.16    0.46
  -6   1  -1    3.96    0.35
  -6   1  -1    3.17    0.30
  -6   1  -1    3.59    0.35
  -7  -1  -1   -0.01    0.11
  -7  -1  -1    0.33    0.15
  -7  -1  -1    0.30    0.12
   7  -1   1    0.10    0.18
  -7   1  -1    0.09    0.07
  -7   1  -1    0.23    0.12
  -7   1  -1    0.18    0.14
   7   1   1    0.24    0.16
  -8  -1  -1    6.54    0.61
  -8  -1  -1    6.81    0.65
  -8  -1  -1    6.62    0.65
   8  -1   1    6.01    0.67
   8   1   1    5.23    0.71
  -8   1  -1    6.28    0.56
  -8   1  -1    8.53    0.63
  -8   1  -1    6.12    0.63
   9  -1   1    0.66    0.31
  -9  -1  -1    0.72    0.23
  -9  -1  -1    0.75    0.22
  -9  -1  -1    1.02    0.27
  -9   1  -1    0.88    0.17
  -9   1  -1    0.95    0.27
  -9   1  -1    1.32    0.25
   9   1   1    0.70    0.31
  10  -1   1    0.01    0.19
 -10  -1  -1   -0.14    0.21
 -10  -1  -1    0.25    0.24
 -10  -1  -1    0.37    0.18
 -10   1  -1    0.18    0.13
  10   1   1    0.56    0.31
 -10   1  -1    0.38    0.22
 -10   1  -1    0.02    0.22
 -11  -1  -1    2.22    0.39
 -11  -1  -1    1.43    0.37
 -11  -1  -1    1.27    0.27
  11  -1   1    0.77    0.38
 -11   1  -1    1.59    0.32
  11   1   1    0.41    0.34
 -11   1  -1    1.75    0.37
 -12  -1  -1    2.31    0.44
 -12  -1  -1    1.50    0.32
 -12  -1  -1    1.95    0.42
  12  -1   1    1.74    0.45
  12   1   1    1.77    0.43
 -12   1  -1    2.24    0.39
 -12   1  -1    2.11    0.41
 -13  -1  -1    0.98    0.36
 -13  -1  -1    0.53    0.32
  13  -1   1    0.23    0.36
 -13   1  -1    0.67    0.33
 -13   1  -1    0.04    0.28
  13   1   1   -0.05    0.35
 -13  -2   1    0.38    0.30
  13  -2  -1   -0.21    0.22
 -13  -2   1   -0.33    0.27
 -13  -2   1    0.03    0.20
 -13   2   1    0.10    0.26
 -13   2   1    0.01    0.22
  13   2  -1    0.15    0.33
 -12  -2   1    2.62    0.46
 -12  -2   1    2.45    0.47
 -12  -2   1    2.46    0.40
  12  -2  -1    2.50    0.50
 -12   2   1    2.51    0.44
 -12   2   1    2.53    0.39
  12   2  -1    2.68    0.54
 -11  -2   1    8.45    0.81
 -11  -2   1    7.83    0.81
  11  -2  -1    7.79    0.84
 -11  -2   1    7.04    0.74
  11   2  -1    5.88    0.86
 -11   2   1    7.34    0.72
 -11   2   1    8.53    0.78
 -10  -2   1   -0.07    0.23
  10  -2  -1    0.46    0.24
 -10  -2   1    0.19    0.24
 -10   2   1   -0.13    0.18
 -10   2   1    0.22    0.10
  10   2  -1    0.48    0.29
 -10   2   1    0.26    0.17
  -9  -2   1   13.13    1.10
  -9  -2   1   12.75    1.10
   9  -2  -1   14.97    1.19
  -9   2   1   11.45    0.99
  -9   2   1   12.20    1.07
   9   2  -1   12.14    1.14
  -9   2   1   13.39    1.05
  -9   2   1   11.39    0.98
  -8  -2   1    2.07    0.33
  -8  -2   1    1.63    0.28
  -8   2   1    2.06    0.25
  -8   2   1    1.71    0.19
   8   2  -1    1.71    0.34
  -8   2   1    2.03    0.30
  -8   2   1    1.85    0.19
   7  -2  -1    0.74    0.15
  -7  -2   1    0.73    0.21
   7  -2  -1    0.73    0.18
  -7  -2   1    1.26    0.24
  -7   2   1    1.12    0.12
   7   2  -1    0.93    0.24
  -7   2   1    0.94    0.16
  -7   2   1    0.88    0.19
  -6  -2   1    6.62    0.56
   6  -2  -1    5.84    0.55
  -6  -2   1    5.65    0.56
   6  -2  -1    5.12    0.51
  -6   2   1    6.02    0.48
  -6   2   1    5.52    0.53
   6   2  -1    6.60    0.59
  -6   2   1    6.41    0.51
   6   2  -1    6.29    0.53
  -6   2   1    6.03    0.54
  -5  -2   1   10.47    0.92
  -5  -2   1   11.20    0.91
   5  -2  -1   10.39    0.90
  -5  -2   1   10.29    0.90
   5  -2  -1   10.45    0.89
   5  -2  -1   10.46    0.86
   5   2  -1   10.84    0.92
  -5   2   1   10.02    0.88
  -5   2   1   11.55    0.87
   5   2  -1   10.04    0.91
  -5   2   1   11.97    0.84
   4  -2  -1   32.33    2.68
  -4  -2   1   31.71    2.70
   4  -2  -1   36.87    2.65
  -4  -2   1   34.37    2.68
  -4  -2   1   34.24    2.68
   4  -2  -1   32.47    2.67
  -4   2   1   34.11    2.66
  -4   2   1   38.60    2.66
  -4   2   1   33.87    2.67
  -4   2   1   36.04    2.68
   4   2  -1   35.42    2.64
   4   2  -1   35.34    2.70
   4   2  -1   29.06    2.69
  -4   2   1   34.59    2.63
   4   2  -1   34.78    2.67
  -3  -2   1    6.78    0.56
   3  -2  -1    6.59    0.53
   3  -2  -1    7.81    0.54
  -3  -2   1    7.38    0.56
   3  -2  -1    6.47    0.55
  -3  -2   1    6.27    0.58
   3  -2  -1    6.68    0.56
  -3   2   1    6.62    0.52
   3   2  -1    6.93    0.53
  -3   2   1    6.26    0.55
  -3   2   1    6.57    0.55
  -3   2   1    6.49    0.56
   3   2  -1    6.93    0.55
   3   2  -1    6.82    0.57
   3   2  -1    5.75    0.58
   2  -2  -1   57.81    5.12
   2  -2  -1   66.34    5.13
   2  -2  -1   68.22    5.14
  -2  -2   1   71.70    5.13
   2  -2  -1   67.09    5.12
  -2  -2   1   60.53    5.16
  -2  -2   1   71.99    5.13
  -2   2   1   63.53    5.12
  -2   2   1   66.22    5.12
  -2   2   1   67.32    5.15
   2   2  -1   66.44    5.13
   2   2  -1   69.59    5.14
  -2   2   1   69.23    5.13
   2   2  -1   71.02    5.13
  -1  -2   1  202.72   16.32
   1  -2  -1  209.49   16.32
  -1  -2   1  234.40   16.33
   1  -2  -1  206.08   16.33
   1  -2  -1  206.79   16.33
  -1   2   1  224.41   16.32
   1   2  -1  225.61   16.31
  -1   2   1  196.49   16.32
   0  -2  -1   58.30    4.73
   0  -2  -1   57.53    4.73
   0   2  -1   64.27    4.73
   0   2   1   66.35    4.73
  -1  -2  -1 1000.00   68.62
  -1  -2  -1  883.83   67.71
   1  -2   1  804.57   67.61
  -1  -2  -1  889.33   67.70
  -1  -2  -1  811.36   67.66
   1   2   1  856.14   67.76
   1   2   1  969.92   67.70
  -1   2  -1  885.60   67.72
  -2  -2  -1   28.51    2.24
   2  -2   1   28.37    2.22
   2  -2   1   26.37    2.21
   2  -2   1   28.97    2.21
  -2  -2  -1   29.76    2.21
  -2  -2  -1   31.62    2.24
   2   2   1   25.74    2.23
   2   2   1   30.74    2.21
  -2   2  -1   28.80    2.21
  -2   2  -1   28.27    2.20
   2   2   1   27.88    2.21
   3  -2   1    0.79    0.13
  -3  -2  -1    0.78    0.14
   3  -2   1    1.00    0.13
  -3  -2  -1    0.72    0.13
  -3  -2  -1    0.99    0.18
   3  -2   1    1.08    0.13
  -3   2  -1    1.07    0.13
  -3   2  -1    0.65    0.11
  -3   2  -1    0.82    0.11
   3   2   1    0.66    0.15
   3   2   1    0.92    0.13
   4  -2   1   93.67    7.12
  -4  -2  -1   97.73    7.16
  -4  -2  -1   96.59    7.13
   4   2   1   86.69    7.15
  -4   2  -1   86.10    7.11
  -4   2  -1   96.21    7.11
   4   2   1   91.63    7.12
  -4   2  -1   95.04    7.15
   4   2   1   90.13    7.16
   5  -2   1   72.80    5.03
   5  -2   1   62.23    5.03
  -5  -2  -1   71.64    5.07
  -5  -2  -1   69.01    5.04
   5   2   1   59.70    5.07
  -5   2  -1   66.55    4.97
   5   2   1   63.79    5.03
  -5   2  -1   60.10    5.02
  -5   2  -1   67.00    5.03
  -5   2  -1   63.39    4.97
  -5   2  -1   67.52    5.05
   5   2   1   56.83    5.08
  -6  -2  -1    6.57    0.64
   6  -2   1    6.98    0.62
   6  -2   1    7.67    0.70
  -6  -2  -1    7.61    0.66
  -6   2  -1    8.19    0.63
   6   2   1    5.95    0.62
  -6   2  -1    6.84    0.63
  -6   2  -1    7.64    0.56
   6   2   1    7.20    0.69
  -6   2  -1    6.83    0.64
  -7  -2  -1    0.89    0.21
   7  -2   1    0.79    0.26
  -7  -2  -1    1.09    0.24
  -7  -2  -1    0.60    0.18
  -7   2  -1    1.10    0.19
   7   2   1    1.17    0.28
  -7   2  -1    0.91    0.10
  -7   2  -1    1.02    0.20
  -8  -2  -1    3.32    0.43
  -8  -2  -1    3.08    0.40
   8  -2   1    2.96    0.45
  -8  -2  -1    2.23    0.36
  -8   2  -1    2.91    0.25
  -8   2  -1    2.69    0.35
  -8   2  -1    2.80    0.33
   8   2   1    2.75    0.45
  -9  -2  -1    0.38    0.24
  -9  -2  -1   -0.06    0.19
  -9  -2  -1    0.36    0.25
   9  -2   1   -0.13    0.25
  -9   2  -1    0.24    0.09
   9   2   1    0.41    0.22
  -9   2  -1    0.19    0.08
  -9   2  -1    0.46    0.18
  -9   2  -1    0.09    0.19
  10  -2   1    1.86    0.44
 -10  -2  -1    1.46    0.35
 -10  -2  -1    1.48    0.32
 -10  -2  -1    1.58    0.31
  10   2   1    0.89    0.35
 -10   2  -1    1.46    0.29
 -10   2  -1    0.99    0.29
 -11  -2  -1    2.90    0.41
 -11  -2  -1    2.46    0.45
  11  -2   1    2.00    0.46
 -11  -2  -1    2.60    0.46
  11   2   1    1.79    0.47
 -11   2  -1    2.41    0.42
 -11   2  -1    2.39    0.38
 -12  -2  -1    1.93    0.43
 -12  -2  -1    1.44    0.34
 -12  -2  -1    1.31    0.31
  12  -2   1    2.30    0.53
 -12   2  -1    1.86    0.39
  12   2   1    0.50    0.38
 -12   2  -1    2.03    0.35
 -13  -2  -1    0.63    0.34
 -13  -2  -1   -0.26    0.32
  13  -2   1   -0.13    0.33
 -13   2  -1   -0.25    0.24
 -13   2  -1   -0.09    0.23
  13   2   1   -0.15    0.32
  13  -3  -1    1.49    0.44
 -13  -3   1    1.25    0.39
 -13  -3   1    1.23    0.42
 -13  -3   1    1.49    0.35
 -13   3   1    0.76    0.32
  13   3  -1    0.50    0.37
  12  -3  -1    0.04    0.24
 -12  -3   1    0.42    0.29
 -12  -3   1   -0.28    0.27
 -12  -3   1    0.05    0.20
 -12   3   1    0.08    0.23
 -12   3   1    0.12    0.18
  12   3  -1    0.29    0.32
 -11  -3   1    0.80    0.31
  11  -3  -1    1.10    0.38
 -11  -3   1    0.51    0.26
 -11  -3   1    1.26    0.30
 -11   3   1    1.09    0.24
 -11   3   1    0.92    0.28
  11   3  -1    0.78    0.34
 -10  -3   1    0.57    0.30
  10  -3  -1    0.93    0.34
 -10  -3   1    0.82    0.28
 -10   3   1    0.50    0.23
  10   3  -1    0.16    0.25
 -10   3   1    0.53    0.18
  -9  -3   1    8.50    0.79
  -9  -3   1    6.62    0.73
   9   3  -1    7.15    0.77
  -9   3   1    7.32    0.67
  -9   3   1    7.80    0.71
   8  -3  -1    4.63    0.49
  -8  -3   1    4.92    0.52
  -8  -3   1    5.05    0.52
  -8   3   1    4.73    0.47
   8   3  -1    4.68    0.58
  -8   3   1    4.71    0.45
   8   3  -1    4.45    0.40
  -7  -3   1    2.44    0.31
  -7  -3   1    2.10    0.33
   7  -3  -1    2.37    0.32
   7  -3  -1    1.92    0.23
   7   3  -1    1.94    0.20
  -7   3   1    2.51    0.29
  -7   3   1    1.72    0.24
   7   3  -1    2.78    0.38
  -6  -3   1    8.18    0.71
   6  -3  -1    7.23    0.66
  -6  -3   1    8.14    0.66
   6  -3  -1    7.38    0.61
   6   3  -1    7.23    0.59
  -6   3   1    6.45    0.61
   6   3  -1    7.21    0.63
   6   3  -1    6.99    0.68
  -6   3   1    7.46    0.63
  -6   3   1    7.73    0.64
   5  -3  -1   10.24    0.96
  -5  -3   1   12.85    0.98
  -5  -3   1   10.85    1.00
   5  -3  -1   11.20    0.95
   5  -3  -1   13.25    0.94
  -5  -3   1   11.59    0.97
  -5   3   1   11.16    0.94
   5   3  -1   11.26    0.99
   5   3  -1   11.45    0.92
   5   3  -1   12.61    0.98
  -4  -3   1   -0.09    0.08
  -4  -3   1   -0.10    0.08
   4  -3  -1   -0.08    0.07
   4  -3  -1    0.02    0.09
  -4  -3   1   -0.03    0.09
   4   3  -1   -0.03    0.07
  -4   3   1   -0.07    0.06
   4   3  -1   -0.15    0.10
  -4   3   1    0.03    0.08
   4   3  -1    0.08    0.05
  -4   3   1   -0.06    0.07
   3  -3  -1   23.04    1.85
  -3  -3   1   22.21    1.89
   3  -3  -1   24.92    1.82
  -3  -3   1   24.98    1.85
   3  -3  -1   22.22    1.84
   3  -3  -1   22.19    1.83
  -3   3   1   23.94    1.83
  -3   3   1   24.96    1.87
   3   3  -1   24.16    1.84
   3   3  -1   22.11    1.85
  -3   3   1   24.63    1.83
   3   3  -1   24.03    1.83
   2  -3  -1   73.00    5.51
  -2  -3   1   80.77    5.52
  -2  -3   1   63.44    5.55
   2  -3  -1   67.28    5.50
   2  -3  -1   70.90    5.50
  -2  -3   1   75.55    5.51
   2   3  -1   72.50    5.52
  -2   3   1   70.65    5.54
   1  -3  -1   40.58    3.05
   1  -3  -1   41.26    3.05
   1  -3  -1   37.65    3.08
   1   3  -1   40.15    3.09
  -1   3   1   39.67    3.10
   0  -3  -1    0.91    0.14
   0  -3  -1    0.82    0.13
   0   3  -1    0.93    0.13
   0   3   1    0.87    0.14
  -1  -3  -1   -0.11    0.07
  -1  -3  -1    0.04    0.08
   1  -3   1    0.00    0.02
  -1  -3  -1    0.02    0.03
  -1   3  -1   -0.15    0.06
   1   3   1   -0.02    0.05
   2  -3   1   40.81    3.22
  -2  -3  -1   39.41    3.26
   2  -3   1   41.63    3.21
  -2  -3  -1   44.23    3.22
  -2  -3  -1   42.05    3.24
   2   3   1   41.31    3.20
  -2   3  -1   41.21    3.20
  -2   3  -1   41.38    3.25
  -2   3  -1   42.74    3.20
   2   3   1   41.69    3.20
   2   3   1   42.86    3.23
  -3  -3  -1   90.68    6.36
  -3  -3  -1   95.52    6.40
   3  -3   1   81.77    6.36
  -3  -3  -1   83.07    6.40
   3  -3   1   80.30    6.36
   3  -3   1   76.95    6.32
   3  -3   1   81.25    6.35
   3   3   1   72.63    6.39
   3   3   1   78.77    6.37
  -3   3  -1   83.81    6.34
   3   3   1   85.10    6.34
   3   3   1   84.99    6.35
  -3   3  -1   81.41    6.34
  -4  -3  -1   -0.19    0.08
   4  -3   1    0.06    0.08
  -4  -3  -1    0.09    0.12
   4  -3   1    0.04    0.08
  -4   3  -1   -0.05    0.07
   4   3   1   -0.07    0.05
   4   3   1   -0.03    0.07
  -5  -3  -1    1.90    0.31
   5  -3   1    2.85    0.25
   5   3   1    2.44    0.32
  -5   3  -1    1.89    0.23
  -6  -3  -1    7.33    0.69
  -6  -3  -1    6.70    0.64
   6  -3   1    7.71    0.62
   6   3   1    6.44    0.62
  -6   3  -1    6.96    0.64
  -6   3  -1    7.53    0.62
   6   3   1    6.58    0.68
  -6   3  -1    7.89    0.63
  -7  -3  -1    7.52    0.64
  -7  -3  -1    5.83    0.61
   7  -3   1    7.98    0.71
  -7  -3  -1    7.41    0.68
   7   3   1    6.02    0.66
  -7   3  -1    6.00    0.59
  -7   3  -1    6.84    0.60
  -8  -3  -1    0.12    0.18
   8  -3   1    0.15    0.23
  -8  -3  -1   -0.06    0.17
  -8  -3  -1    0.29    0.18
  -8   3  -1    0.01    0.12
   8   3   1    0.26    0.24
  -8   3  -1    0.45    0.17
   9  -3   1   -0.05    0.24
  -9  -3  -1    0.12    0.21
  -9  -3  -1    0.23    0.25
  -9  -3  -1   -0.20    0.19
  -9   3  -1    0.30    0.17
   9   3   1    0.59    0.26
  -9   3  -1    0.11    0.18
 -10  -3  -1    0.71    0.26
  10  -3   1    0.19    0.22
 -10  -3  -1    0.21    0.19
 -10  -3  -1    0.51    0.29
  10   3   1   -0.03    0.24
 -10   3  -1    0.37    0.18
 -10   3  -1    0.25    0.20
  11  -3   1    2.84    0.61
 -11  -3  -1    4.78    0.57
 -11  -3  -1    4.38    0.62
 -11  -3  -1    4.71    0.60
 -11   3  -1    4.41    0.54
  11   3   1    3.57    0.62
 -11   3  -1    3.93    0.51
 -12  -3  -1    0.98    0.29
 -12  -3  -1    0.68    0.32
 -12  -3  -1    0.97    0.37
  12  -3   1    1.00    0.43
  12   3   1    0.14    0.30
 -12   3  -1    0.08    0.24
 -12   3  -1    0.48    0.22
 -13  -3  -1    2.83    0.48
 -13  -3  -1    2.88    0.55
  13  -3   1    2.82    0.62
 -13  -3  -1    3.25    0.54
 -13   3  -1    2.99    0.49
  13   3   1    1.61    0.49
 -13  -4   1    0.27    0.29
 -13  -4   1   -0.34    0.30
 -13  -4   1    0.19    0.24
  13  -4  -1    0.23    0.37
  13   4  -1    0.28    0.32
 -13   4   1    0.56    0.27
 -12  -4   1    1.26    0.32
 -12  -4   1    1.56    0.36
 -12  -4   1    1.21    0.41
  12  -4  -1    1.51    0.44
  12   4  -1    0.66    0.32
 -12   4   1    0.64    0.27
 -11  -4   1    1.75    0.37
  11  -4  -1    1.84    0.42
 -11  -4   1    1.62    0.34
 -11  -4   1    1.76    0.43
 -11   4   1    1.59    0.28
  11   4  -1    1.96    0.42
 -11   4   1    1.26    0.29
 -10  -4   1   13.00    1.23
 -10  -4   1   12.94    1.18
  10  -4  -1   14.69    1.28
 -10   4   1   13.99    1.13
  10   4  -1   11.21    1.21
  -9  -4   1    1.05    0.30
  -9  -4   1    1.85    0.39
  -9   4   1    0.99    0.21
   9   4  -1    1.49    0.34
  -9   4   1    1.56    0.26
   9   4  -1    1.18    0.17
   8  -4  -1    1.79    0.26
  -8  -4   1    2.06    0.31
  -8  -4   1    2.10    0.40
   8  -4  -1    1.67    0.31
  -8   4   1    2.38    0.28
   8   4  -1    1.75    0.34
   8   4  -1    1.60    0.21
  -7  -4   1   10.55    0.90
  -7  -4   1   10.36    0.96
   7  -4  -1    9.82    0.91
   7  -4  -1   10.06    0.85
   7   4  -1   11.33    0.87
   7   4  -1    9.77    0.92
  -7   4   1   10.80    0.86
   7   4  -1    9.08    0.83
  -7   4   1   11.30    0.88
   6  -4  -1    1.53    0.19
  -6  -4   1    1.61    0.25
  -6  -4   1    1.19    0.28
   6  -4  -1    1.44    0.24
   6   4  -1    1.38    0.26
  -6   4   1    1.31    0.19
   6   4  -1    1.55    0.18
  -5  -4   1    1.45    0.23
   5  -4  -1    1.81    0.19
  -5  -4   1    1.67    0.28
  -5  -4   1    2.13    0.29
   5  -4  -1    1.69    0.23
  -5   4   1    1.47    0.25
   5   4  -1    1.64    0.20
  -5   4   1    1.88    0.21
  -5   4   1    1.74    0.20
   5   4  -1    1.51    0.25
   5   4  -1    1.67    0.21
   4  -4  -1    3.39    0.37
  -4  -4   1    3.60    0.36
   4  -4  -1    4.85    0.33
   4  -4  -1    3.07    0.35
  -4  -4   1    3.15    0.41
  -4   4   1    3.72    0.40
   4   4  -1    4.58    0.37
   4   4  -1    4.23    0.34
  -4   4   1    3.88    0.34
  -4   4   1    4.80    0.34
   4   4  -1    3.56    0.35
   3  -4  -1   18.79    1.41
  -3  -4   1   18.84    1.42
  -3  -4   1   16.41    1.48
   3  -4  -1   17.98    1.42
   3  -4  -1   17.26    1.41
   3   4  -1   18.30    1.43
  -3   4   1   18.63    1.46
  -2  -4   1    2.05    0.32
   2  -4  -1    2.47    0.24
   2  -4  -1    2.62    0.23
  -2  -4   1    2.82    0.24
  -2  -4   1    3.16    0.26
   2  -4  -1    2.92    0.25
  -2   4   1    3.11    0.29
   2   4  -1    2.89    0.27
   1  -4  -1   36.10    2.98
   1   4  -1   39.03    3.00
  -1   4   1   40.78    3.01
   0  -4  -1   31.89    2.61
   0  -4  -1   31.09    2.63
   0   4  -1   35.59    2.63
   0   4   1   36.06    2.63
  -1  -4  -1    1.38    0.23
  -1  -4  -1    1.72    0.14
   1  -4   1    1.71    0.14
  -1  -4  -1    1.53    0.21
   1   4   1    1.87    0.23
  -1   4  -1    2.44    0.26
  -2  -4  -1   14.87    1.21
  -2  -4  -1   14.89    1.18
   2  -4   1   15.80    1.18
  -2  -4  -1   14.50    1.25
   2  -4   1   14.64    1.19
   2   4   1   15.95    1.22
  -2   4  -1   15.22    1.23
  -3  -4  -1   54.47    4.39
   3  -4   1   54.62    4.31
  -3  -4  -1   58.25    4.33
   3  -4   1   57.20    4.32
   3  -4   1   53.54    4.33
   3  -4   1   47.98    4.33
  -3  -4  -1   61.26    4.37
  -3   4  -1   59.29    4.37
  -3   4  -1   58.54    4.30
  -3   4  -1   58.33    4.30
   3   4   1   59.25    4.35
   3   4   1   51.36    4.42
  -4  -4  -1   17.71    1.24
   4  -4   1   14.56    1.13
  -4  -4  -1   14.91    1.25
   4  -4   1   13.99    1.17
  -4  -4  -1   15.23    1.18
   4  -4   1   13.41    1.13
   4  -4   1   14.96    1.19
   4  -4   1   14.60    1.18
   4   4   1   15.05    1.16
   4   4   1   14.24    1.18
  -4   4  -1   15.28    1.16
   4   4   1   13.67    1.18
  -4   4  -1   15.14    1.15
  -5  -4  -1    6.41    0.64
   5  -4   1    6.40    0.60
   5  -4   1    7.87    0.59
  -5  -4  -1    7.08    0.60
  -5   4  -1    7.02    0.58
  -5   4  -1    6.84    0.57
   5   4   1    6.50    0.57
   5   4   1    6.82    0.58
   5   4   1    5.59    0.61
   6  -4   1    0.08    0.11
  -6  -4  -1    0.26    0.18
  -6  -4  -1    0.00    0.11
  -6  -4  -1   -0.14    0.16
   6   4   1   -0.03    0.16
  -6   4  -1    0.17    0.11
   6   4   1    0.23    0.10
   7  -4   1    3.96    0.49
  -7  -4  -1    2.34    0.40
  -7  -4  -1    3.14    0.42
   7   4   1    3.98    0.46
  -7   4  -1    3.27    0.41
   7   4   1    1.89    0.33
  -7   4  -1    3.48    0.33
  -8  -4  -1    0.40    0.25
   8  -4   1    0.81    0.28
  -8  -4  -1    0.14    0.20
  -8  -4  -1    0.25    0.22
   8   4   1    0.19    0.10
   8   4   1   -0.05    0.19
  -8   4  -1    0.55    0.17
  -9  -4  -1   -0.39    0.20
  -9  -4  -1    0.01    0.17
   9  -4   1    0.02    0.25
  -9  -4  -1   -0.33    0.18
   9   4   1   -0.07    0.09
  -9   4  -1   -0.15    0.13
  -9   4  -1   -0.04    0.15
   9   4   1   -0.03    0.24
 -10  -4  -1    0.26    0.23
 -10  -4  -1    0.38    0.29
  10  -4   1    0.76    0.32
 -10  -4  -1   -0.05    0.22
  10   4   1    0.70    0.32
 -10   4  -1   -0.02    0.17
  10   4   1    0.31    0.15
 -10   4  -1    0.60    0.21
 -11  -4  -1    0.03    0.19
 -11  -4  -1    0.36    0.31
  11  -4   1    0.00    0.22
 -11  -4  -1    0.12    0.22
 -11   4  -1   -0.02    0.20
  11   4   1    0.42    0.27
 -11   4  -1    0.29    0.18
 -12  -4  -1    0.29    0.33
  12  -4   1    0.61    0.38
 -12  -4  -1    0.80    0.34
 -12  -4  -1    0.72    0.31
 -12   4  -1    0.61    0.27
  12   4   1    0.75    0.35
 -12  -5   1   -0.06    0.23
 -12  -5   1    0.13    0.34
 -12  -5   1    0.06    0.25
  12  -5  -1    0.21    0.35
  12   5  -1    0.27    0.26
 -12   5   1   -0.54    0.18
 -11  -5   1    0.36    0.26
  11  -5  -1    0.02    0.30
 -11  -5   1    0.34    0.26
 -11  -5   1    0.81    0.29
 -11   5   1    0.28    0.21
  11   5  -1    0.56    0.29
 -10  -5   1    0.59    0.32
 -10  -5   1    1.28    0.30
 -10  -5   1    0.90    0.30
  10  -5  -1    1.04    0.37
  10   5  -1    0.78    0.28
 -10   5   1    0.49    0.20
  -9  -5   1   -0.05    0.19
  -9  -5   1    0.07    0.20
   9   5  -1   -0.12    0.18
  -9   5   1    0.17    0.15
  -8  -5   1    0.62    0.23
   8  -5  -1    0.27    0.21
  -8  -5   1    0.86    0.31
   8   5  -1    0.75    0.15
   8   5  -1    0.56    0.23
  -8   5   1    0.69    0.17
   7  -5  -1    0.87    0.23
  -7  -5   1    0.78    0.28
  -7  -5   1    1.01    0.24
   7  -5  -1    0.68    0.14
  -7   5   1    0.83    0.16
   7   5  -1    1.00    0.24
   6  -5  -1    0.40    0.11
  -6  -5   1    0.02    0.13
  -6  -5   1    0.07    0.19
   6  -5  -1    0.30    0.15
   6   5  -1    0.08    0.13
   6   5  -1    0.20    0.10
  -6   5   1    0.06    0.08
   6   5  -1    0.27    0.10
  -6   5   1    0.24    0.10
  -5  -5   1    2.00    0.34
  -5  -5   1    1.92    0.27
   5  -5  -1    2.69    0.25
   5  -5  -1    2.55    0.20
   5  -5  -1    2.39    0.30
   5   5  -1    1.99    0.22
  -5   5   1    2.29    0.34
  -5   5   1    2.37    0.21
   5   5  -1    2.09    0.20
  -5   5   1    2.35    0.21
   5   5  -1    2.18    0.26
  -4  -5   1    1.31    0.18
   4  -5  -1    1.01    0.16
   4  -5  -1    1.03    0.17
  -4  -5   1    1.07    0.25
  -4   5   1    1.00    0.21
   4   5  -1    1.16    0.18
   3  -5  -1   22.30    1.81
  -3  -5   1   22.84    1.81
  -3  -5   1   27.24    1.84
   3  -5  -1   22.43    1.80
  -3  -5   1   22.01    1.89
   3  -5  -1   23.11    1.81
   3   5  -1   22.33    1.83
  -3   5   1   23.18    1.87
   2  -5  -1    2.59    0.25
   2  -5  -1    2.31    0.21
  -2  -5   1    2.62    0.23
  -2  -5   1    2.44    0.21
  -2  -5   1    2.54    0.35
   2  -5  -1    2.22    0.21
  -2   5   1    2.09    0.31
   2   5  -1    2.70    0.30
   1  -5  -1   11.85    0.99
  -1   5   1   12.10    1.02
   1   5  -1   12.79    1.01
   0  -5  -1   16.89    1.47
   0  -5  -1   17.24    1.45
   0   5  -1   19.46    1.47
   0   5   1   19.42    1.48
   1  -5   1    3.89    0.33
  -1  -5  -1    4.41    0.44
   1  -5   1    4.89    0.34
  -1  -5  -1    3.76    0.42
  -1   5  -1    4.48    0.43
   1   5   1    4.09    0.41
  -2  -5  -1    3.07    0.29
  -2  -5  -1    3.02    0.26
   2  -5   1    2.60    0.26
  -2  -5  -1    2.98    0.39
  -2  -5  -1    2.91    0.35
   2  -5   1    2.98    0.25
   2  -5   1    2.75    0.27
  -2   5  -1    2.81    0.36
   2   5   1    2.93    0.34
   3  -5   1   59.68    4.58
  -3  -5  -1   63.20    4.62
   3  -5   1   58.23    4.59
  -3  -5  -1   57.01    4.66
   3  -5   1   57.74    4.58
  -3  -5  -1   54.25    4.63
  -3  -5  -1   65.09    4.59
  -3   5  -1   63.52    4.65
   3   5   1   56.59    4.61
   4  -5   1    3.63    0.30
   4  -5   1    3.78    0.34
  -4  -5  -1    3.76    0.45
  -4  -5  -1    3.10    0.45
   4  -5   1    3.04    0.35
  -4  -5  -1    3.71    0.36
  -4  -5  -1    4.61    0.42
   4  -5   1    3.94    0.36
   4   5   1    3.63    0.36
  -5  -5  -1    9.38    0.75
   5  -5   1    8.87    0.74
  -5  -5  -1    8.89    0.82
  -5  -5  -1    8.98    0.80
   5  -5   1    8.76    0.75
  -5   5  -1    8.21    0.69
   5   5   1    8.57    0.70
   5   5   1    7.95    0.73
   5   5   1    8.54    0.72
  -5   5  -1    8.92    0.70
  -6  -5  -1    4.09    0.44
  -6  -5  -1    4.32    0.50
  -6  -5  -1    4.75    0.48
  -6   5  -1    4.60    0.40
   6   5   1    4.15    0.41
   6   5   1    4.45    0.40
   6   5   1    3.66    0.44
  -6   5  -1    4.50    0.39
  -7  -5  -1    3.85    0.50
  -7  -5  -1    3.78    0.54
  -7  -5  -1    4.19    0.47
   7   5   1    3.56    0.47
   7   5   1    3.57    0.38
  -7   5  -1    4.35    0.39
  -8  -5  -1    5.25    0.56
   8  -5   1    4.60    0.63
  -8  -5  -1    4.80    0.64
  -8  -5  -1    5.45    0.55
  -8   5  -1    5.09    0.47
   8   5   1    4.83    0.46
   8   5   1    4.59    0.58
   9  -5   1   -0.23    0.15
  -9  -5  -1    0.10    0.21
  -9  -5  -1    0.14    0.18
  -9  -5  -1   -0.08    0.24
   9   5   1    0.15    0.22
  -9   5  -1    0.18    0.15
   9   5   1    0.15    0.12
  10  -5   1    0.66    0.33
 -10  -5  -1   -0.05    0.21
 -10  -5  -1    0.74    0.30
 -10  -5  -1    0.51    0.32
  10   5   1    0.29    0.23
 -10   5  -1    0.60    0.20
  11  -5   1    1.13    0.43
 -11  -5  -1    1.55    0.43
 -11  -5  -1    1.73    0.38
 -11  -5  -1    1.58    0.38
  11   5   1    1.42    0.37
 -11   5  -1    1.33    0.29
 -12  -5  -1    0.61    0.31
 -12  -5  -1    0.53    0.32
 -12  -5  -1    0.82    0.34
  12  -5   1    0.14    0.37
 -12   5  -1    0.43    0.25
  12   5   1    0.48    0.29
 -12  -6   1    2.04    0.44
 -11  -6   1    0.11    0.25
 -11  -6   1   -0.10    0.22
 -11  -6   1    0.32    0.26
  11  -6  -1   -0.33    0.27
 -11   6   1   -0.16    0.15
 -10  -6   1    0.78    0.32
 -10  -6   1    0.58    0.26
 -10  -6   1    0.36    0.33
  10  -6  -1    0.22    0.31
 -10   6   1    0.44    0.17
  10   6  -1    0.43    0.25
  -9  -6   1    0.52    0.23
  -9  -6   1   -0.07    0.15
  -9  -6   1   -0.03    0.21
  -9   6   1    0.23    0.14
   8  -6  -1    0.08    0.19
  -8  -6   1    0.22    0.26
  -8  -6   1    0.29    0.21
   8   6  -1    0.10    0.15
   8   6  -1    0.05    0.11
  -8   6   1   -0.01    0.10
   7  -6  -1    6.20    0.60
  -7  -6   1    6.67    0.71
  -7  -6   1    6.31    0.59
   7   6  -1    5.75    0.53
  -7   6   1    6.04    0.50
   7   6  -1    5.49    0.51
   6  -6  -1    1.58    0.21
   6  -6  -1    1.45    0.25
  -6  -6   1    1.21    0.24
  -6  -6   1    1.75    0.37
   6   6  -1    1.31    0.21
   5  -6  -1    4.65    0.38
  -5  -6   1    4.76    0.45
   5  -6  -1    4.02    0.44
  -5  -6   1    4.09    0.57
   5  -6  -1    4.74    0.42
  -5   6   1    4.79    0.49
   5   6  -1    4.49    0.43
  -4  -6   1    1.73    0.34
   4  -6  -1    1.44    0.21
  -4  -6   1    1.64    0.22
   4  -6  -1    1.52    0.21
   4  -6  -1    1.70    0.19
  -4   6   1    1.87    0.29
   4   6  -1    1.81    0.25
  -3  -6   1    3.73    0.45
   3  -6  -1    3.81    0.35
  -3  -6   1    4.06    0.35
   3  -6  -1    3.85    0.36
   3  -6  -1    4.24    0.37
  -3  -6   1    4.53    0.39
   3   6  -1    3.50    0.39
  -3   6   1    4.44    0.43
  -2  -6   1    0.35    0.08
  -2  -6   1   -0.04    0.15
   2  -6  -1    0.22    0.05
  -2  -6   1    0.04    0.05
   2  -6  -1    0.39    0.12
   2  -6  -1    0.19    0.06
  -2   6   1    0.17    0.13
   2   6  -1    0.05    0.12
  -1  -6   1    8.41    0.81
   1  -6  -1    7.30    0.77
   1  -6  -1   10.13    0.77
   1   6  -1    9.84    0.79
  -1   6   1    9.92    0.80
   0  -6  -1    5.47    0.55
   0  -6  -1    5.98    0.54
   0   6  -1    5.52    0.55
   0   6   1    6.31    0.55
  -1  -6  -1    3.11    0.39
  -1  -6  -1    3.52    0.30
   1  -6   1    3.44    0.30
  -1  -6  -1    4.67    0.30
  -1  -6  -1    4.47    0.42
   1   6   1    3.71    0.39
  -1   6  -1    3.91    0.40
   2  -6   1   13.35    1.03
  -2  -6  -1   11.84    1.04
  -2  -6  -1   12.02    1.10
  -2  -6  -1   13.55    1.02
  -2  -6  -1   12.93    1.13
   2  -6   1   13.63    1.02
   2  -6   1   12.46    1.05
  -2   6  -1   13.45    1.11
   2   6   1   13.40    1.10
  -3  -6  -1   -0.01    0.15
   3  -6   1    0.13    0.09
   3  -6   1   -0.07    0.07
  -3  -6  -1    0.07    0.11
   3  -6   1   -0.10    0.06
  -3  -6  -1    0.00    0.07
  -3  -6  -1   -0.03    0.12
   3   6   1   -0.18    0.09
  -3   6  -1    0.33    0.17
   4  -6   1   -0.04    0.06
  -4  -6  -1    0.10    0.18
  -4  -6  -1   -0.21    0.16
  -4  -6  -1   -0.11    0.10
   4  -6   1    0.10    0.11
   4   6   1   -0.05    0.12
   5  -6   1   17.75    1.42
  -5  -6  -1   18.52    1.56
   5  -6   1   19.05    1.50
   5  -6   1   16.63    1.43
  -5  -6  -1   20.43    1.50
  -5  -6  -1   19.39    1.60
   5   6   1   19.77    1.51
  -6  -6  -1    0.17    0.17
  -6  -6  -1    0.50    0.25
  -6  -6  -1    0.05    0.22
   6   6   1    0.30    0.14
  -6   6  -1    0.36    0.07
  -6   6  -1    0.54    0.07
  -7  -6  -1    1.37    0.31
  -7  -6  -1    1.71    0.30
  -7  -6  -1    1.63    0.38
   7   6   1    1.10    0.21
  -7   6  -1    1.63    0.19
   7   6   1    1.64    0.25
  -8  -6  -1    0.73    0.25
   8  -6   1    0.90    0.30
  -8  -6  -1    0.49    0.29
  -8  -6  -1    0.51    0.27
  -8   6  -1    0.63    0.15
   8   6   1    0.58    0.16
   8   6   1    0.28    0.17
  -9  -6  -1    0.13    0.22
  -9  -6  -1    0.62    0.28
  -9  -6  -1    0.31    0.22
   9  -6   1    0.16    0.25
  -9   6  -1    0.22    0.15
   9   6   1    0.44    0.21
 -10  -6  -1    0.64    0.26
 -10  -6  -1    0.93    0.29
  10  -6   1    0.86    0.35
 -10  -6  -1    0.76    0.36
 -10   6  -1    0.76    0.19
  10   6   1    1.13    0.40
 -11  -6  -1    0.64    0.39
  11  -6   1    0.73    0.40
 -11  -6  -1    1.17    0.37
 -11  -6  -1    1.24    0.34
 -11  -7   1    0.17    0.25
 -11  -7   1   -0.05    0.23
 -11  -7   1    0.30    0.28
  11  -7  -1    0.03    0.31
 -10  -7   1    0.29    0.28
 -10  -7   1    0.22    0.24
  10  -7  -1    0.10    0.29
 -10  -7   1    0.00    0.32
  -9  -7   1    0.25    0.21
  -9  -7   1   -0.24    0.27
  -9  -7   1    0.50    0.29
  -8  -7   1    0.20    0.30
  -8  -7   1    0.69    0.31
   8  -7  -1    0.76    0.25
  -8  -7   1    0.53    0.24
   7  -7  -1    0.55    0.21
  -7  -7   1    0.59    0.27
  -7  -7   1    0.96    0.24
   7   7  -1    0.77    0.18
  -6  -7   1    0.73    0.21
   6  -7  -1    1.12    0.23
  -6  -7   1    0.68    0.32
   6   7  -1    0.88    0.20
  -5  -7   1    0.50    0.27
   5  -7  -1    0.08    0.13
   5  -7  -1    0.11    0.08
  -5  -7   1   -0.04    0.12
   5   7  -1    0.20    0.15
  -5   7   1   -0.09    0.15
   4  -7  -1    2.01    0.24
  -4  -7   1    1.87    0.24
  -4  -7   1    2.17    0.39
   4  -7  -1    2.11    0.26
   4   7  -1    1.66    0.28
  -4   7   1    1.90    0.34
   3  -7  -1    6.90    0.64
   3  -7  -1    8.13    0.66
  -3  -7   1    8.30    0.67
   3  -7  -1    8.14    0.64
  -3  -7   1    7.39    0.63
  -3  -7   1    6.66    0.76
  -3   7   1    8.08    0.74
   3   7  -1    7.14    0.69
   2  -7  -1    3.49    0.31
   2  -7  -1    4.16    0.38
  -2  -7   1    3.60    0.50
  -2  -7   1    3.70    0.33
   2  -7  -1    3.68    0.32
  -2  -7   1    3.97    0.31
   2   7  -1    3.40    0.43
  -2   7   1    3.57    0.46
   1  -7  -1    8.03    0.80
   1  -7  -1    8.75    0.69
   1  -7  -1    9.01    0.77
  -1  -7   1    8.28    0.82
   1  -7  -1    9.31    0.69
   1   7  -1    8.91    0.80
  -1   7   1    9.91    0.83
   0  -7  -1    3.69    0.39
   0  -7   1    3.30    0.41
   0  -7  -1    3.37    0.44
   0   7   1    3.83    0.40
   0   7  -1    3.42    0.44
  -1  -7  -1    1.83    0.32
  -1  -7  -1    1.95    0.15
  -1  -7  -1    1.73    0.15
   1  -7   1    1.64    0.15
  -1  -7  -1    1.86    0.29
   1  -7   1    2.23    0.28
   1  -7   1    1.72    0.15
   1   7   1    1.53    0.29
  -1   7  -1    1.55    0.30
   2  -7   1    1.39    0.16
  -2  -7  -1    1.71    0.22
   2  -7   1    1.85    0.18
  -2  -7  -1    1.77    0.17
   2  -7   1    1.75    0.24
  -2  -7  -1    1.55    0.32
  -2  -7  -1    2.08    0.31
   2   7   1    1.87    0.30
  -2   7  -1    2.03    0.32
  -3  -7  -1    1.88    0.23
  -3  -7  -1    1.64    0.35
  -3  -7  -1    2.09    0.36
   3  -7   1    2.20    0.24
   3  -7   1    2.12    0.25
  -3   7  -1    1.78    0.34
   3   7   1    1.83    0.31
   4  -7   1    0.29    0.13
  -4  -7  -1    0.05    0.11
  -4  -7  -1    0.19    0.22
  -4  -7  -1   -0.09    0.14
   4  -7   1    0.26    0.10
   4   7   1    0.21    0.17
  -5  -7  -1    2.45    0.29
   5  -7   1    2.13    0.29
  -5  -7  -1    1.91    0.35
  -5  -7  -1    2.18    0.39
   5  -7   1    1.86    0.20
   5   7   1    2.05    0.30
  -6  -7  -1    0.38    0.29
  -6  -7  -1    0.69    0.29
  -6  -7  -1    0.94    0.22
   6   7   1    0.98    0.21
  -7  -7  -1    0.20    0.20
   7  -7   1    0.15    0.24
  -7  -7  -1    0.76    0.23
  -7  -7  -1    0.70    0.33
   7   7   1    0.42    0.16
  -8  -7  -1    0.97    0.33
  -8  -7  -1    0.92    0.31
  -8  -7  -1    0.40    0.21
   8  -7   1    0.15    0.26
   8   7   1    0.99    0.20
  -9  -7  -1   -0.15    0.27
  -9  -7  -1   -0.19    0.18
  -9  -7  -1   -0.14    0.24
   9  -7   1   -0.11    0.25
 -10  -7  -1    0.58    0.25
 -10  -7  -1    0.21    0.29
  10  -7   1    0.56    0.32
 -10  -7  -1    0.14    0.32
 -10  -8   1    0.41    0.29
  10  -8  -1    0.23    0.34
 -10  -8   1   -0.20    0.31
 -10  -8   1    0.71    0.35
  -9  -8   1    0.60    0.33
  -9  -8   1    0.33    0.28
  -9  -8   1    0.21    0.20
  -8  -8   1    2.80    0.48
  -8  -8   1    2.84    0.40
  -8  -8   1    2.07    0.51
  -7  -8   1    2.26    0.44
  -7  -8   1    2.73    0.39
   7  -8  -1    2.64    0.40
  -7  -8   1    3.26    0.56
   7   8  -1    3.51    0.38
  -6  -8   1    0.90    0.21
  -6  -8   1    0.36    0.32
  -6  -8   1    0.30    0.29
   6  -8  -1    0.31    0.19
   6   8  -1    0.66    0.18
  -5  -8   1   -0.19    0.12
  -5  -8   1    0.36    0.20
  -5  -8   1    0.03    0.18
   5  -8  -1    0.04    0.13
   5   8  -1   -0.09    0.16
  -5   8   1    0.00    0.23
   4  -8  -1    1.06    0.18
  -4  -8   1    1.07    0.33
   4  -8  -1    0.97    0.19
  -4  -8   1    0.94    0.17
  -4  -8   1    0.89    0.25
  -4   8   1    0.61    0.23
   4   8  -1    0.85    0.24
  -3  -8   1    5.42    0.67
   3  -8  -1    6.37    0.55
  -3  -8   1    5.43    0.66
   3  -8  -1    5.59    0.51
  -3  -8   1    5.95    0.50
  -3   8   1    6.13    0.62
   3   8  -1    5.91    0.59
  -2  -8   1   15.89    1.16
  -2  -8   1   12.99    1.29
   2  -8  -1   13.74    1.25
  -2  -8   1   13.18    1.25
   2  -8  -1   14.26    1.15
   2  -8  -1   15.26    1.22
  -2   8   1   16.60    1.30
   2   8  -1   14.91    1.25
  -1  -8   1    3.70    0.52
  -1  -8   1    4.62    0.52
   1  -8  -1    4.55    0.45
   1  -8  -1    3.97    0.33
   1  -8  -1    4.36    0.48
  -1   8   1    4.16    0.53
   1   8  -1    4.73    0.49
   0  -8   1   -0.30    0.12
   0  -8  -1    0.23    0.16
   0  -8  -1   -0.02    0.16
   0  -8   1    0.01    0.14
   0   8   1   -0.11    0.18
   0   8  -1   -0.29    0.10
  -1  -8  -1    9.09    0.82
   1  -8   1    8.56    0.70
  -1  -8  -1    9.03    0.70
   1  -8   1    8.41    0.79
  -1  -8  -1    9.06    0.85
   1   8   1    9.02    0.83
  -1   8  -1    9.58    0.85
  -2  -8  -1   10.80    1.01
   2  -8   1   10.47    0.86
   2  -8   1   10.81    0.92
  -2  -8  -1   11.22    0.99
  -2  -8  -1   11.77    0.86
   2   8   1    9.53    0.96
  -2   8  -1   10.10    0.97
  -3  -8  -1    5.46    0.47
   3  -8   1    5.60    0.50
  -3  -8  -1    5.72    0.64
   3  -8   1    5.11    0.48
  -3  -8  -1    5.10    0.57
   3   8   1    5.14    0.54
  -3   8  -1    5.86    0.59
   4  -8   1    7.07    0.58
   4  -8   1    6.63    0.59
  -4  -8  -1    6.01    0.69
  -4  -8  -1    6.20    0.73
  -4  -8  -1    6.43    0.58
   4   8   1    6.63    0.65
  -5  -8  -1    2.25    0.30
  -5  -8  -1    1.90    0.40
  -5  -8  -1    2.20    0.43
   5   8   1    2.79    0.38
  -6  -8  -1    1.36    0.26
  -6  -8  -1    1.54    0.41
  -6  -8  -1    1.09    0.31
   6   8   1    1.38    0.26
  -7  -8  -1    0.65    0.30
  -7  -8  -1    0.71    0.36
   7  -8   1    0.80    0.31
  -7  -8  -1    0.79    0.22
   7   8   1    0.76    0.21
   8  -8   1    0.86    0.34
  -8  -8  -1    1.04    0.32
  -8  -8  -1    0.43    0.36
  -8  -8  -1    1.24    0.29
  -9  -8  -1    0.04    0.21
   9  -8   1   -0.36    0.23
  -9  -8  -1    0.07    0.32
  -9  -8  -1    0.60    0.33
  -8  -9   1   -0.27    0.29
  -8  -9   1    0.28    0.30
  -7  -9   1    0.44    0.25
  -7  -9   1    0.67    0.36
  -6  -9   1    2.41    0.50
  -6  -9   1    2.08    0.45
   6   9  -1    2.07    0.33
  -5  -9   1    0.71    0.30
  -5  -9   1    0.52    0.32
  -5   9   1    0.71    0.31
   5   9  -1    0.40    0.22
   4  -9  -1    2.50    0.38
  -4  -9   1    2.76    0.46
   4  -9  -1    2.20    0.34
  -4  -9   1    2.78    0.51
   4   9  -1    2.67    0.39
  -4   9   1    2.66    0.43
  -3  -9   1    0.85    0.29
   3  -9  -1    0.43    0.22
   3  -9  -1    0.56    0.20
  -3  -9   1    0.74    0.28
  -3   9   1    0.81    0.25
   3   9  -1    0.81    0.25
   2  -9  -1    0.26    0.17
   2  -9  -1    0.21    0.18
  -2  -9   1    0.41    0.26
  -2  -9   1    0.33    0.19
  -2   9   1    0.44    0.21
   2   9  -1    0.69    0.24
   1  -9  -1    4.24    0.46
  -1  -9   1    3.45    0.54
  -1  -9   1    4.25    0.53
   1  -9  -1    3.73    0.52
   1   9  -1    4.56    0.54
  -1   9   1    4.04    0.53
   0  -9   1    5.59    0.64
   0  -9  -1    5.14    0.62
   0  -9   1    6.10    0.60
   0  -9  -1    6.25    0.60
   0   9  -1    6.20    0.64
   0   9   1    6.12    0.70
   1  -9   1    2.87    0.46
  -1  -9  -1    3.05    0.43
  -1  -9  -1    3.19    0.48
   1  -9   1    3.08    0.40
  -1   9  -1    2.45    0.41
   1   9   1    3.29    0.47
  -2  -9  -1    5.58    0.65
   2  -9   1    5.46    0.55
  -2  -9  -1    5.59    0.66
  -2   9  -1    5.59    0.60
   2   9   1    5.36    0.64
  -3  -9  -1    0.03    0.21
  -3  -9  -1   -0.15    0.15
   3  -9   1   -0.21    0.13
   3   9   1    0.02    0.14
  -3   9  -1    0.16    0.24
  -4  -9  -1    0.18    0.25
  -4  -9  -1    1.01    0.31
   4   9   1   -0.02    0.17
  -5  -9  -1    1.39    0.42
  -5  -9  -1    1.88    0.43
   5   9   1    1.87    0.33
  -6  -9  -1    4.91    0.68
  -6  -9  -1    5.29    0.76
   6   9   1    5.32    0.55
  -7  -9  -1    1.21    0.35
  -7  -9  -1    1.07    0.40
   7   9   1    0.74    0.24
  -8  -9  -1    0.06    0.33
  -8  -9  -1    0.33    0.31
  -7 -10   1    0.44    0.31
  -7 -10   1    0.33    0.33
  -6 -10   1    0.65    0.34
  -6 -10   1    0.68    0.34
   6  10  -1    1.79    0.30
  -5 -10   1    0.49    0.33
  -5 -10   1    0.56    0.31
   5  10  -1    0.55    0.22
  -4 -10   1    0.36    0.28
  -4 -10   1    0.24    0.30
  -4  10   1   -0.15    0.26
   4  10  -1    0.65    0.26
   3 -10  -1    1.79    0.34
  -3 -10   1    1.67    0.42
  -3 -10   1    1.07    0.34
   3 -10  -1    1.68    0.33
  -3  10   1    1.30    0.37
   3  10  -1    1.93    0.35
  -2 -10   1    0.52    0.31
  -2 -10   1    1.12    0.31
   2 -10  -1    1.64    0.30
   2 -10  -1    1.04    0.27
   2  10  -1    1.32    0.32
  -2  10   1    1.06    0.34
  -1 -10   1    0.16    0.22
  -1 -10   1    0.12    0.22
   1 -10  -1    0.09    0.17
   1 -10  -1    0.12    0.20
   1  10  -1   -0.01    0.23
  -1  10   1    0.13    0.18
   0 -10  -1    0.00    0.19
   0 -10   1   -0.08    0.18
   0 -10   1    0.05    0.23
   0 -10  -1    0.19    0.20
   0  10  -1    0.26    0.20
   0  10   1    0.25    0.25
   1 -10   1    0.46    0.23
  -1 -10  -1    0.30    0.24
   1 -10   1    0.80    0.24
  -1 -10  -1    0.24    0.23
  -1  10  -1    0.01    0.24
   1  10   1    0.25    0.20
  -2 -10  -1    0.76    0.28
   2 -10   1    0.56    0.21
  -2 -10  -1    0.30    0.25
   2 -10   1    0.22    0.21
   2  10   1    0.52    0.26
  -2  10  -1    0.32    0.23
  -3 -10  -1    0.14    0.25
   3 -10   1    0.20    0.18
  -3 -10  -1    0.24    0.26
   3  10   1    0.49    0.26
  -4 -10  -1   -0.05    0.27
  -4 -10  -1    0.55    0.27
   4  10   1    0.55    0.24
  -5 -10  -1    1.20    0.34
  -5 -10  -1    0.90    0.32
   5  10   1    1.15    0.29
  -6 -10  -1    0.01    0.22
  -6 -10  -1    0.09    0.21
   6  10   1    0.33    0.22
  -4 -11   1    0.27    0.26
  -4 -11   1    0.61    0.31
   4  11  -1    0.49    0.24
  -4  11   1    0.21    0.31
  -3 -11   1   -0.13    0.19
  -3 -11   1    0.01    0.22
  -3  11   1    0.35    0.24
   3  11  -1    0.01    0.20
  -2 -11   1    0.21    0.26
  -2 -11   1    0.50    0.27
   2  11  -1    0.60    0.28
  -2  11   1    0.48    0.31
  -1 -11   1   -0.05    0.22
   1 -11  -1   -0.11    0.21
   1 -11  -1    0.01    0.21
  -1 -11   1   -0.11    0.21
   1  11  -1   -0.35    0.21
  -1  11   1   -0.06    0.24
   0 -11  -1    0.68    0.28
   0 -11   1    0.52    0.24
   0 -11  -1    0.23    0.23
   0 -11   1    0.70    0.29
   0  11   1    0.70    0.32
   0  11  -1    0.39    0.28
  -1 -11  -1    1.04    0.33
   1 -11   1    0.78    0.30
  -1 -11  -1    1.73    0.35
   1 -11   1    1.15    0.29
   1  11   1    1.37    0.35
  -1  11  -1    1.20    0.33
  -2 -11  -1    0.03    0.24
   2 -11   1    0.26    0.22
  -2 -11  -1    0.19    0.26
   2  11   1    0.33    0.25
  -3 -11  -1    0.11    0.29
  -3 -11  -1    0.27    0.28
   3  11   1    0.31    0.26
  -4 -11  -1    1.06    0.30
  -4 -11  -1    0.92    0.38
   4  11   1    0.35    0.26
 -14   0   2   -0.16    0.27
 -14   0   2    0.77    0.34
  14   0  -2    0.37    0.40
 -13   0   2    0.14    0.21
 -13   0   2   -0.18    0.23
  13   0  -2   -0.05    0.26
 -12   0   2    2.48    0.41
  12   0  -2    1.65    0.42
 -12   0   2    1.65    0.29
 -12   0   2    2.61    0.43
 -11   0   2   -0.18    0.17
 -11   0   2   -0.13    0.20
  11   0  -2    0.28    0.26
 -10   0   2   20.98    1.86
 -10   0   2   24.27    1.85
  10   0  -2   21.49    1.92
   9   0  -2    0.18    0.17
  -9   0   2   -0.07    0.14
  -9   0   2   -0.17    0.12
  -8   0   2   18.84    1.55
  -8   0   2   19.67    1.54
   8   0  -2   17.45    1.58
  -7   0   2   45.67    3.61
  -7   0   2   46.92    3.63
   6   0  -2   79.96    7.00
  -6   0   2   97.60    7.01
  -6   0   2   96.21    7.02
   6   0  -2   90.05    7.02
   5   0  -2    0.73    0.13
  -5   0   2    0.69    0.14
  -5   0   2    0.71    0.15
   5   0  -2    0.79    0.14
  -5   0   2    0.63    0.13
   5   0  -2    0.71    0.15
   4   0  -2    0.01    0.05
   4   0  -2    0.01    0.04
  -4   0   2   -0.11    0.07
  -4   0   2    0.08    0.06
   4   0  -2    0.04    0.06
   3   0  -2  156.26   11.53
  -3   0   2  148.78   11.54
  -3   0   2  159.29   11.55
   3   0  -2  135.70   11.54
   3   0  -2  153.99   11.55
   2   0  -2  542.28   39.04
   2   0  -2  521.89   38.94
  -2   0   2  451.87   39.00
  -2   0   2  499.16   39.00
  -2   0   2  566.61   38.96
  -2   0   2  474.15   38.98
  -1   0   2   15.64    1.19
   1   0  -2   14.48    1.19
   1   0  -2   16.02    1.19
  -1   0   2   15.15    1.19
   0   0  -2  472.70   34.27
   0   0   2  494.94   34.25
   0   0  -2  414.72   34.26
   0   0   2  450.29   34.25
   0   0  -2  405.80   34.25
   1   0   2   37.31    2.80
  -1   0  -2   36.33    2.80
   1   0   2   33.44    2.83
  -1   0  -2   39.19    2.81
  -1   0  -2   35.77    2.80
   2   0   2  251.29   17.91
   2   0   2  211.24   17.85
  -2   0  -2  239.23   17.90
  -2   0  -2  226.80   17.85
  -2   0  -2  266.09   17.95
   2   0   2  208.70   17.88
  -3   0  -2   95.09    7.45
  -3   0  -2   93.42    7.43
  -3   0  -2  109.17    7.45
   3   0   2   94.32    7.45
   3   0   2   92.81    7.48
   4   0   2   79.79    6.67
   4   0   2   84.90    6.71
  -4   0  -2   95.54    6.68
  -4   0  -2   88.81    6.67
  -4   0  -2   84.56    6.65
  -5   0  -2    0.00    0.06
   5   0   2   -0.15    0.11
   5   0   2   -0.04    0.05
  -5   0  -2   -0.13    0.08
   5   0   2    0.05    0.08
  -5   0  -2   -0.13    0.06
  -5   0  -2   -0.19    0.08
  -6   0  -2    0.87    0.15
  -6   0  -2    1.26    0.20
   6   0   2    0.58    0.22
  -6   0  -2    1.02    0.20
  -7   0  -2    4.18    0.49
  -7   0  -2    6.42    0.53
  -7   0  -2    5.35    0.47
  -8   0  -2   22.71    1.87
  -8   0  -2   22.80    1.83
   8   0   2   19.82    1.93
  -8   0  -2   25.71    1.88
  -9   0  -2   -0.05    0.19
  -9   0  -2    0.01    0.20
  -9   0  -2   -0.06    0.13
   9   0   2    0.19    0.26
  10   0   2    3.24    0.57
 -10   0  -2    4.20    0.42
 -10   0  -2    3.66    0.51
 -11   0  -2    0.23    0.16
 -11   0  -2    0.06    0.19
  11   0   2    0.07    0.31
 -11   0  -2    0.26    0.25
 -12   0  -2    0.38    0.28
 -12   0  -2   -0.11    0.26
  12   0   2    0.33    0.28
  13   0   2    0.10    0.36
 -13   0  -2   -0.17    0.25
 -13   0  -2   -0.10    0.30
 -14  -1   2    0.69    0.38
 -14  -1   2    0.39    0.36
  14  -1  -2    0.20    0.37
  14   1  -2    0.87    0.41
 -14   1   2    1.41    0.40
  13  -1  -2    0.86    0.43
 -13  -1   2    1.28    0.38
 -13  -1   2    0.63    0.32
 -13   1   2    1.47    0.37
 -13   1   2    1.12    0.31
  13   1  -2    1.32    0.44
 -12  -1   2    0.45    0.26
 -12  -1   2    0.32    0.19
  12  -1  -2    0.44    0.35
 -12  -1   2    0.24    0.28
 -12   1   2    0.53    0.23
 -12   1   2    0.57    0.24
  12   1  -2    0.03    0.30
  11  -1  -2    0.29    0.26
 -11  -1   2    0.68    0.27
 -11  -1   2    0.13    0.27
 -11   1   2    1.14    0.25
 -11   1   2    0.83    0.18
  11   1  -2    1.42    0.40
 -11   1   2    0.01    0.25
 -10  -1   2    2.34    0.43
 -10  -1   2    2.79    0.42
  10  -1  -2    2.92    0.49
 -10   1   2    2.61    0.43
 -10   1   2    2.94    0.38
  10   1  -2    2.80    0.49
  -9  -1   2    9.49    0.83
  -9  -1   2    8.71    0.82
  -9   1   2    8.31    0.82
  -9   1   2    9.35    0.80
   9   1  -2    8.33    0.85
  -8  -1   2    7.32    0.66
  -8  -1   2    7.10    0.67
   8  -1  -2    5.91    0.61
  -8   1   2    7.00    0.66
  -8   1   2    8.35    0.63
   8   1  -2    5.76    0.66
  -7  -1   2    4.63    0.45
  -7  -1   2    4.47    0.46
   7  -1  -2    3.70    0.40
   7  -1  -2    4.24    0.45
  -7   1   2    5.23    0.42
  -7   1   2    4.68    0.45
   7   1  -2    4.58    0.49
  -7   1   2    4.06    0.39
  -6  -1   2    2.76    0.33
   6  -1  -2    2.16    0.26
   6  -1  -2    2.38    0.32
  -6  -1   2    2.35    0.28
  -6   1   2    2.39    0.31
   6   1  -2    2.66    0.28
   6   1  -2    2.23    0.31
  -6   1   2    3.07    0.27
  -6   1   2    3.17    0.26
  -6   1   2    2.86    0.29
   5  -1  -2    1.71    0.23
  -5  -1   2    1.19    0.20
   5  -1  -2    1.52    0.17
  -5  -1   2    1.26    0.21
  -5  -1   2    1.58    0.23
  -5   1   2    1.50    0.16
   5   1  -2    1.39    0.20
   5   1  -2    1.51    0.20
  -5   1   2    1.69    0.17
   5   1  -2    1.41    0.22
  -5   1   2    1.52    0.21
  -5   1   2    1.68    0.22
  -4  -1   2    5.20    0.46
   4  -1  -2    4.57    0.43
  -4  -1   2    5.58    0.46
  -4  -1   2    5.73    0.45
   4  -1  -2    5.36    0.45
   4  -1  -2    5.01    0.46
  -4   1   2    4.87    0.42
  -4   1   2    5.23    0.45
   4   1  -2    5.19    0.45
  -4   1   2    5.49    0.43
   4   1  -2    4.39    0.45
  -4   1   2    5.75    0.44
   3  -1  -2   23.16    1.94
  -3  -1   2   22.53    1.97
   3  -1  -2   25.18    1.96
   3  -1  -2   26.02    1.96
  -3  -1   2   27.28    1.96
  -3  -1   2   25.77    1.96
   3   1  -2   24.10    1.96
  -3   1   2   25.76    1.96
  -3   1   2   24.09    1.94
  -3   1   2   27.18    1.94
  -3   1   2   25.38    1.95
   3   1  -2   22.31    1.96
  -3   1   2   25.61    1.96
   3   1  -2   27.60    1.96
  -2  -1   2    7.44    0.64
   2  -1  -2    8.04    0.64
  -2  -1   2    8.15    0.64
  -2  -1   2    8.36    0.62
   2  -1  -2    7.17    0.62
   2  -1  -2    8.06    0.63
   2  -1  -2    8.32    0.64
   2   1  -2    7.52    0.64
   2   1  -2    8.36    0.64
  -2   1   2    8.64    0.62
  -2   1   2    8.27    0.64
  -2   1   2    8.20    0.64
  -2   1   2    7.69    0.64
  -2   1   2    8.01    0.63
  -1  -1   2  106.58    8.72
  -1  -1   2  117.86    8.71
   1  -1  -2  122.47    8.72
   1  -1  -2  109.43    8.71
   1  -1  -2  121.70    8.72
   1  -1  -2  108.68    8.71
   1  -1  -2  120.18    8.71
  -1   1   2  118.56    8.71
   1   1  -2  116.10    8.71
  -1   1   2  115.43    8.71
   1   1  -2  104.37    8.72
  -1   1   2  103.49    8.71
  -1   1   2  116.22    8.72
  -1   1   2  113.48    8.71
   0  -1  -2   11.13    0.87
   0  -1  -2   11.54    0.86
   0  -1  -2   11.26    0.87
   0  -1   2   11.47    0.86
   0  -1   2   10.41    0.86
   0  -1  -2   10.90    0.86
   0  -1   2   10.88    0.88
   0   1   2   10.24    0.86
   0   1   2   10.64    0.87
   0   1  -2   11.37    0.86
   0   1  -2   11.58    0.87
   0   1   2   11.10    0.86
   0   1   2   11.59    0.87
   1  -1   2   81.33    5.77
  -1  -1  -2   77.07    5.77
  -1  -1  -2   77.58    5.80
   1  -1   2   70.74    5.78
   1  -1   2   74.72    5.79
  -1  -1  -2   79.02    5.78
  -1  -1  -2   77.04    5.78
   1  -1   2   76.67    5.77
   1   1   2   69.99    5.78
  -1   1  -2   64.04    5.78
   1   1   2   72.24    5.78
  -1   1  -2   75.03    5.77
  -1   1  -2   75.92    5.77
  -1   1  -2   87.43    5.80
   1   1   2   75.91    5.77
   1   1   2   71.75    5.79
  -2  -1  -2  396.21   28.28
   2  -1   2  346.95   28.18
  -2  -1  -2  379.35   28.20
  -2  -1  -2  369.75   28.22
  -2  -1  -2  395.36   28.24
   2  -1   2  390.68   28.20
   2  -1   2  357.07   28.16
   2   1   2  334.67   28.18
  -2   1  -2  407.12   28.19
   2   1   2  335.45   28.19
  -2   1  -2  359.36   28.23
   2   1   2  352.96   28.22
  -2   1  -2  342.20   28.19
  -2   1  -2  393.52   28.21
   3  -1   2    1.29    0.14
   3  -1   2    1.03    0.18
  -3  -1  -2    1.30    0.16
   3  -1   2    1.12    0.11
  -3  -1  -2    1.65    0.24
  -3  -1  -2    1.29    0.15
  -3  -1  -2    1.35    0.16
  -3   1  -2    1.47    0.16
   3   1   2    1.13    0.15
   3   1   2    1.04    0.20
  -3   1  -2    1.19    0.11
  -3   1  -2    1.51    0.18
   3   1   2    1.18    0.18
  -4  -1  -2    1.69    0.26
  -4  -1  -2    1.48    0.20
  -4  -1  -2    1.40    0.19
   4  -1   2    1.24    0.20
   4  -1   2    1.54    0.24
  -4  -1  -2    1.43    0.19
  -4   1  -2    1.55    0.18
   4   1   2    1.19    0.23
  -4   1  -2    1.32    0.14
  -5  -1  -2   22.10    1.78
  -5  -1  -2   26.36    1.81
   5  -1   2   22.74    1.78
  -5  -1  -2   22.97    1.79
   5  -1   2   23.11    1.84
   5   1   2   19.47    1.82
  -5   1  -2   23.48    1.74
  -5   1  -2   20.60    1.77
  -5   1  -2   25.56    1.79
   5   1   2   19.36    1.79
  -5   1  -2   25.84    1.82
   5   1   2   18.65    1.77
  -6  -1  -2    4.16    0.42
   6  -1   2    4.78    0.49
   6  -1   2    3.76    0.40
  -6  -1  -2    4.00    0.40
  -6  -1  -2    3.93    0.41
  -6   1  -2    4.15    0.41
  -6   1  -2    4.45    0.37
  -6   1  -2    5.24    0.42
   6   1   2    4.42    0.53
  -7  -1  -2    3.81    0.39
  -7  -1  -2    2.85    0.38
  -7  -1  -2    2.63    0.35
   7  -1   2    2.38    0.40
  -7   1  -2    3.22    0.37
   7   1   2    2.69    0.44
  -7   1  -2    3.10    0.28
  -7   1  -2    3.24    0.34
  -8  -1  -2    3.74    0.41
  -8  -1  -2    4.23    0.44
   8  -1   2    4.04    0.55
  -8  -1  -2    3.79    0.48
   8   1   2    3.37    0.53
  -8   1  -2    4.61    0.44
  -8   1  -2    4.30    0.45
  -8   1  -2    3.85    0.37
  -9  -1  -2    5.83    0.60
   9  -1   2    3.92    0.65
  -9  -1  -2    4.79    0.54
  -9  -1  -2    6.06    0.61
  -9   1  -2    6.26    0.58
  -9   1  -2    5.12    0.48
  -9   1  -2    6.13    0.59
   9   1   2    4.92    0.70
 -10  -1  -2    1.92    0.39
  10  -1   2    1.09    0.39
 -10  -1  -2    1.53    0.28
 -10  -1  -2    1.95    0.35
 -10   1  -2    1.37    0.21
 -10   1  -2    1.52    0.31
  10   1   2    1.74    0.43
 -10   1  -2    1.77    0.32
 -11  -1  -2    0.01    0.15
 -11  -1  -2   -0.06    0.26
  11  -1   2   -0.79    0.20
 -11  -1  -2   -0.24    0.23
 -11   1  -2   -0.29    0.14
 -11   1  -2   -0.01    0.22
  11   1   2   -0.02    0.29
  12  -1   2    2.15    0.49
 -12  -1  -2    1.08    0.35
 -12  -1  -2    1.28    0.38
 -12  -1  -2    1.22    0.28
  12   1   2    0.55    0.38
 -12   1  -2    0.86    0.33
 -12   1  -2    1.13    0.32
  13  -1   2    0.06    0.34
 -13  -1  -2   -0.21    0.29
 -13  -1  -2   -0.17    0.20
 -13   1  -2   -0.36    0.26
  13   1   2    0.07    0.35
 -13   1  -2    0.43    0.30
 -13  -2   2    0.43    0.31
 -13  -2   2    0.12    0.20
  13  -2  -2   -0.16    0.32
 -13  -2   2    0.64    0.33
 -13   2   2    0.17    0.27
  13   2  -2    0.15    0.31
 -13   2   2    0.32    0.26
 -12  -2   2    0.17    0.19
 -12  -2   2    0.15    0.25
 -12  -2   2    0.31    0.28
  12  -2  -2    1.00    0.40
 -12   2   2    0.04    0.24
 -12   2   2    0.10    0.17
  12   2  -2   -0.36    0.25
 -11  -2   2    5.59    0.60
 -11  -2   2    3.47    0.54
  11  -2  -2    4.53    0.68
  11   2  -2    3.90    0.63
 -11   2   2    4.29    0.48
 -11   2   2    4.76    0.56
  10  -2  -2    3.21    0.54
 -10  -2   2    4.23    0.53
 -10  -2   2    3.58    0.50
 -10   2   2    3.09    0.32
  10   2  -2    3.20    0.51
 -10   2   2    3.57    0.40
 -10   2   2    3.87    0.49
  -9  -2   2    2.69    0.40
  -9  -2   2    1.91    0.36
  -9   2   2    2.01    0.23
  -9   2   2    1.84    0.31
   9   2  -2    2.34    0.42
  -9   2   2    2.08    0.28
  -8  -2   2    0.38    0.21
  -8  -2   2    1.16    0.25
   8  -2  -2    1.41    0.28
  -8   2   2    1.14    0.24
   8   2  -2    2.66    0.35
  -7  -2   2    2.11    0.31
   7  -2  -2    2.61    0.33
   7  -2  -2    1.85    0.23
  -7  -2   2    2.10    0.31
   7   2  -2    2.19    0.34
  -7   2   2    1.92    0.27
  -7   2   2    2.40    0.24
  -7   2   2    1.98    0.20
  -6  -2   2   39.27    2.96
   6  -2  -2   33.13    2.91
   6  -2  -2   35.35    2.95
  -6  -2   2   37.48    2.97
   6   2  -2   37.04    2.94
  -6   2   2   37.73    2.94
  -6   2   2   41.12    2.91
  -6   2   2   37.53    2.94
   6   2  -2   38.04    2.98
  -6   2   2   38.79    2.89
  -5  -2   2    1.87    0.26
   5  -2  -2    1.83    0.25
   5  -2  -2    1.89    0.24
  -5  -2   2    1.91    0.25
   5  -2  -2    1.77    0.19
  -5  -2   2    2.30    0.27
  -5   2   2    2.02    0.19
   5   2  -2    1.81    0.27
  -5   2   2    2.13    0.18
   5   2  -2    1.83    0.16
   5   2  -2    1.56    0.25
  -5   2   2    2.08    0.24
   4  -2  -2   82.00    6.31
  -4  -2   2   82.97    6.31
  -4  -2   2   76.08    6.33
  -4  -2   2   84.12    6.31
   4  -2  -2   79.52    6.27
   4  -2  -2   79.75    6.30
  -4   2   2   78.09    6.27
   4   2  -2   85.49    6.27
   4   2  -2   86.12    6.30
  -4   2   2   84.25    6.30
  -4   2   2   82.90    6.27
   4   2  -2   92.10    6.33
   4   2  -2   69.61    6.32
  -4   2   2   85.02    6.30
  -4   2   2   81.02    6.30
  -3  -2   2    0.00    0.05
   3  -2  -2    0.04    0.06
   3  -2  -2    0.06    0.06
  -3  -2   2    0.08    0.09
   3  -2  -2    0.08    0.03
   3  -2  -2    0.12    0.04
  -3  -2   2    0.03    0.06
   3   2  -2    0.10    0.07
  -3   2   2    0.01    0.05
  -3   2   2    0.07    0.03
   3   2  -2   -0.09    0.04
   3   2  -2    0.06    0.03
  -3   2   2    0.14    0.06
  -3   2   2    0.01    0.05
  -2  -2   2    2.41    0.21
   2  -2  -2    2.42    0.21
   2  -2  -2    2.51    0.20
  -2  -2   2    2.27    0.21
  -2  -2   2    2.63    0.20
   2  -2  -2    2.35    0.21
  -2   2   2    2.19    0.20
   2   2  -2    2.15    0.21
  -2   2   2    2.20    0.20
  -2   2   2    2.18    0.22
   2   2  -2    2.23    0.20
   2   2  -2    2.32    0.22
  -2   2   2    2.38    0.20
   1  -2  -2    9.53    0.71
   1  -2  -2    8.37    0.71
  -1  -2   2    9.20    0.70
  -1   2   2    8.73    0.70
  -1   2   2    8.82    0.71
  -1   2   2    9.32    0.73
   1   2  -2    9.29    0.71
   0  -2  -2    3.67    0.29
   0  -2   2    3.80    0.29
   0  -2  -2    3.33    0.30
   0  -2  -2    3.44    0.30
   0  -2  -2    3.63    0.28
   0  -2   2    3.70    0.28
   0   2   2    3.14    0.30
   0   2   2    3.02    0.30
   0   2   2    3.67    0.31
  -1  -2  -2  296.14   23.83
   1  -2   2  359.66   23.87
  -1  -2  -2  308.63   23.86
  -1  -2  -2  299.36   23.83
  -1  -2  -2  339.45   23.83
   1  -2   2  305.94   23.85
   1   2   2  295.94   23.85
   1   2   2  307.49   23.82
   1   2   2  359.46   23.84
   1   2   2  274.05   23.83
  -1   2  -2  282.50   23.86
   2  -2   2   33.34    2.25
   2  -2   2   27.04    2.24
   2  -2   2   31.87    2.28
  -2  -2  -2   26.94    2.27
  -2  -2  -2   28.36    2.25
   2  -2   2   28.76    2.26
  -2  -2  -2   32.05    2.30
  -2  -2  -2   26.91    2.28
   2   2   2   31.64    2.29
  -2   2  -2   27.99    2.26
   2   2   2   26.99    2.25
  -3  -2  -2    6.20    0.55
  -3  -2  -2    6.02    0.54
   3  -2   2    6.43    0.52
   3  -2   2    7.16    0.56
   3  -2   2    7.21    0.53
  -3  -2  -2    7.03    0.58
  -3  -2  -2    5.94    0.52
   3  -2   2    6.26    0.49
   3   2   2    5.75    0.56
  -3   2  -2    5.39    0.52
  -3   2  -2    6.62    0.53
  -3   2  -2    6.06    0.51
   3   2   2    5.97    0.52
  -4  -2  -2    1.05    0.18
   4  -2   2    1.24    0.22
   4  -2   2    1.59    0.17
  -4  -2  -2    1.67    0.26
  -4  -2  -2    1.19    0.18
   4  -2   2    1.20    0.17
  -4  -2  -2    1.37    0.21
  -4   2  -2    1.00    0.10
   4   2   2    1.61    0.25
  -4   2  -2    1.22    0.16
  -4   2  -2    1.06    0.16
   5  -2   2   18.65    1.34
  -5  -2  -2   16.42    1.34
  -5  -2  -2   15.43    1.34
  -5  -2  -2   16.62    1.36
   5  -2   2   17.47    1.39
   5   2   2   15.76    1.33
  -5   2  -2   17.36    1.33
   5   2   2   15.41    1.39
  -5   2  -2   16.76    1.28
  -5   2  -2   15.36    1.33
  -5   2  -2   17.36    1.35
   6  -2   2    4.77    0.51
  -6  -2  -2    4.89    0.45
  -6  -2  -2    4.71    0.46
  -6  -2  -2    5.12    0.47
   6  -2   2    4.71    0.43
  -6   2  -2    4.67    0.37
  -6   2  -2    4.07    0.43
   6   2   2    4.90    0.52
  -6   2  -2    4.22    0.43
  -7  -2  -2    0.52    0.17
  -7  -2  -2    0.22    0.15
  -7  -2  -2    0.27    0.13
   7  -2   2    0.21    0.15
   7   2   2    0.50    0.21
  -7   2  -2    0.17    0.13
  -7   2  -2    0.35    0.06
  -7   2  -2    0.34    0.13
  -8  -2  -2    5.61    0.56
  -8  -2  -2    4.61    0.53
   8  -2   2    5.53    0.67
  -8  -2  -2    5.15    0.53
  -8   2  -2    5.82    0.52
   8   2   2    5.06    0.66
  -8   2  -2    5.48    0.52
  -8   2  -2    5.19    0.43
  -9  -2  -2   -0.29    0.19
   9  -2   2    0.08    0.27
  -9  -2  -2    0.02    0.22
  -9  -2  -2    0.26    0.24
   9   2   2    0.13    0.26
  -9   2  -2    0.03    0.18
  -9   2  -2    0.20    0.17
  -9   2  -2    0.07    0.07
 -10  -2  -2    3.51    0.46
  10  -2   2    2.99    0.54
 -10  -2  -2    4.05    0.55
 -10  -2  -2    3.74    0.52
  10   2   2    3.00    0.56
 -10   2  -2    4.19    0.46
 -10   2  -2    3.43    0.47
 -11  -2  -2    0.35    0.20
  11  -2   2    0.75    0.37
 -11  -2  -2    0.03    0.19
 -11  -2  -2   -0.12    0.26
 -11   2  -2    0.45    0.22
  11   2   2   -0.26    0.25
 -12  -2  -2    0.43    0.34
  12  -2   2   -0.23    0.32
 -12  -2  -2    0.46    0.32
 -12  -2  -2    0.19    0.21
  12   2   2    0.09    0.31
 -12   2  -2    0.34    0.28
 -12   2  -2    0.19    0.23
 -13  -2  -2   -0.06    0.27
 -13  -2  -2   -0.16    0.31
  13  -2   2    0.55    0.40
 -13   2  -2   -0.12    0.22
  13   2   2   -0.15    0.31
 -13   2  -2   -0.28    0.24
  13  -3  -2   -0.34    0.32
 -13  -3   2   -0.31    0.21
 -13  -3   2    0.00    0.29
 -13  -3   2   -0.41    0.24
 -13   3   2   -0.13    0.23
  13   3  -2   -0.29    0.28
 -12  -3   2    0.31    0.24
 -12  -3   2    0.35    0.30
 -12  -3   2    0.09    0.26
  12  -3  -2    0.31    0.35
 -12   3   2    0.42    0.20
  12   3  -2    0.16    0.29
 -12   3   2    0.07    0.23
 -11  -3   2    1.35    0.34
  11  -3  -2    2.06    0.45
 -11  -3   2    1.60    0.33
 -11   3   2    1.53    0.27
 -11   3   2    1.46    0.31
  11   3  -2    1.20    0.38
 -10  -3   2    0.32    0.26
 -10  -3   2    0.35    0.24
 -10   3   2    0.14    0.15
  10   3  -2    0.23    0.25
 -10   3   2    0.25    0.20
  -9  -3   2    2.41    0.41
  -9  -3   2    2.29    0.36
   9  -3  -2    1.41    0.35
   9   3  -2    2.50    0.41
  -9   3   2    1.79    0.16
  -9   3   2    2.50    0.34
   9   3  -2    1.57    0.18
  -9   3   2    1.69    0.26
  -9   3   2    1.81    0.15
  -8  -3   2   -0.12    0.15
  -8  -3   2   -0.08    0.17
   8  -3  -2   -0.04    0.16
   8  -3  -2   -0.05    0.09
  -8   3   2    0.03    0.03
  -8   3   2   -0.20    0.12
   8   3  -2    0.01    0.16
   8   3  -2    0.06    0.05
  -8   3   2    0.02    0.10
  -7  -3   2    0.17    0.14
  -7  -3   2    0.30    0.15
   7  -3  -2    0.06    0.14
   7  -3  -2    0.17    0.09
   7   3  -2    0.32    0.17
   7   3  -2    0.13    0.14
  -7   3   2    0.24    0.13
  -7   3   2    0.26    0.04
   7   3  -2    0.26    0.06
  -7   3   2    0.31    0.10
   6  -3  -2    9.10    0.75
  -6  -3   2    7.97    0.77
  -6  -3   2    8.64    0.74
   6  -3  -2    7.90    0.68
  -6   3   2    7.69    0.68
   6   3  -2    8.18    0.75
   6   3  -2    8.52    0.72
  -6   3   2    8.50    0.65
  -6   3   2    8.84    0.71
  -6   3   2    8.69    0.72
   6   3  -2    8.43    0.67
   5  -3  -2    8.67    0.77
   5  -3  -2    8.74    0.79
  -5  -3   2    9.24    0.79
   5  -3  -2    9.93    0.75
  -5  -3   2    7.72    0.82
  -5  -3   2   10.02    0.80
  -5   3   2    9.43    0.77
   5   3  -2    9.67    0.81
   5   3  -2    9.92    0.78
  -5   3   2    9.40    0.73
   5   3  -2    9.45    0.74
  -5   3   2    9.06    0.78
   4  -3  -2   27.20    2.16
  -4  -3   2   29.49    2.20
  -4  -3   2   30.20    2.20
   4  -3  -2   31.56    2.16
  -4  -3   2   24.74    2.23
   4  -3  -2   27.38    2.20
   4  -3  -2   26.73    2.19
   4   3  -2   26.99    2.18
  -4   3   2   28.57    2.18
  -4   3   2   27.41    2.16
  -4   3   2   28.36    2.21
  -4   3   2   26.64    2.17
   4   3  -2   27.87    2.17
   4   3  -2   28.65    2.21
  -3  -3   2    3.91    0.33
   3  -3  -2    3.65    0.32
   3  -3  -2    3.84    0.32
   3  -3  -2    3.42    0.30
  -3  -3   2    3.28    0.36
   3  -3  -2    4.06    0.30
  -3  -3   2    3.71    0.32
  -3   3   2    3.18    0.34
  -3   3   2    3.29    0.30
   3   3  -2    3.29    0.31
   3   3  -2    3.87    0.31
   3   3  -2    3.57    0.33
  -3   3   2    3.61    0.31
  -3   3   2    3.70    0.30
   2  -3  -2   27.73    2.08
   2  -3  -2   26.61    2.08
  -2  -3   2   27.10    2.08
   2  -3  -2   28.12    2.08
  -2  -3   2   26.65    2.08
   2   3  -2   26.40    2.09
  -2   3   2   27.32    2.11
  -2   3   2   26.41    2.06
  -2   3   2   24.73    2.08
  -2   3   2   27.67    2.06
  -1  -3   2    2.57    0.22
   1  -3  -2    2.57    0.21
   1  -3  -2    2.68    0.21
   1  -3  -2    2.22    0.24
  -1  -3   2    2.74    0.21
   1  -3  -2    2.56    0.23
   1   3  -2    2.66    0.24
  -1   3   2    2.24    0.23
  -1   3   2    2.56    0.26
   0  -3  -2    1.33    0.18
   0  -3   2    1.50    0.13
   0  -3  -2    1.56    0.13
   0  -3  -2    1.73    0.14
   0  -3  -2    1.54    0.19
   0   3   2    1.69    0.20
   0   3  -2    1.63    0.19
  -1  -3  -2  132.02   10.54
  -1  -3  -2  132.42   10.55
  -1  -3  -2  139.84   10.57
  -1  -3  -2  146.05   10.52
   1  -3   2  131.20   10.52
  -1   3  -2  148.50   10.56
   1   3   2  144.26   10.55
   1   3   2  126.73   10.56
  -2  -3  -2   54.33    4.21
  -2  -3  -2   55.41    4.17
  -2  -3  -2   52.39    4.20
   2  -3   2   57.70    4.17
  -2  -3  -2   51.79    4.20
  -2   3  -2   52.80    4.16
   2   3   2   53.02    4.16
   2   3   2   56.04    4.19
  -2   3  -2   55.40    4.16
   2   3   2   53.02    4.17
  -3  -3  -2    5.70    0.55
   3  -3   2    6.27    0.52
  -3  -3  -2    6.43    0.57
   3  -3   2    6.20    0.48
   3  -3   2    6.06    0.51
  -3  -3  -2    5.96    0.56
  -3  -3  -2    6.38    0.52
   3   3   2    6.11    0.50
  -3   3  -2    6.49    0.50
   3   3   2    6.00    0.55
   3   3   2    5.88    0.56
   3   3   2    6.14    0.52
  -3   3  -2    5.65    0.51
  -4  -3  -2   42.52    3.35
   4  -3   2   46.49    3.35
   4  -3   2   48.69    3.40
  -4  -3  -2   44.32    3.40
  -4  -3  -2   40.97    3.37
   4  -3   2   43.85    3.35
  -4   3  -2   43.62    3.35
   4   3   2   39.52    3.38
   4   3   2   40.59    3.34
  -4   3  -2   41.50    3.33
  -5  -3  -2   30.10    2.32
  -5  -3  -2   30.08    2.28
  -5  -3  -2   27.98    2.30
   5  -3   2   31.78    2.33
   5   3   2   29.07    2.32
  -5   3  -2   29.96    2.26
  -5   3  -2   24.41    2.26
  -6  -3  -2   32.72    2.46
   6  -3   2   35.01    2.40
  -6  -3  -2   31.10    2.41
   6  -3   2   31.87    2.46
  -6  -3  -2   29.18    2.42
   6   3   2   27.41    2.38
  -6   3  -2   30.59    2.38
  -6   3  -2   25.96    2.39
   6   3   2   28.22    2.45
  -6   3  -2   32.50    2.42
  -7  -3  -2    4.37    0.49
  -7  -3  -2    3.76    0.47
   7  -3   2    5.01    0.57
  -7  -3  -2    3.75    0.48
  -7   3  -2    3.88    0.42
  -7   3  -2    4.58    0.42
   7   3   2    3.96    0.54
  -8  -3  -2    9.43    0.84
  -8  -3  -2    9.39    0.83
  -8  -3  -2   11.02    0.90
   8  -3   2    8.37    0.89
   8   3   2    6.90    0.86
  -8   3  -2   10.16    0.80
  -8   3  -2    7.85    0.78
  -9  -3  -2   -0.63    0.15
  -9  -3  -2    0.60    0.22
  -9  -3  -2    0.07    0.24
   9  -3   2   -0.34    0.23
  -9   3  -2    0.19    0.17
   9   3   2   -0.40    0.20
  -9   3  -2   -0.06    0.14
 -10  -3  -2    1.91    0.36
  10  -3   2    1.44    0.43
 -10  -3  -2    2.43    0.42
 -10  -3  -2    2.26    0.43
 -10   3  -2    1.92    0.33
  10   3   2    1.54    0.42
 -10   3  -2    1.75    0.33
 -11  -3  -2    1.54    0.35
  11  -3   2    1.99    0.48
 -11  -3  -2    2.08    0.45
 -11  -3  -2    1.77    0.36
  11   3   2    1.90    0.46
 -11   3  -2    2.03    0.37
 -11   3  -2    1.42    0.30
  12  -3   2    0.15    0.33
 -12  -3  -2   -0.13    0.23
 -12  -3  -2   -0.46    0.25
 -12  -3  -2   -0.15    0.30
 -12   3  -2   -0.02    0.24
 -12   3  -2    0.03    0.19
  12   3   2    0.32    0.35
 -13  -3  -2    0.07    0.22
 -13  -3  -2    0.49    0.30
 -13   3  -2   -0.08    0.25
  13  -4  -2    0.64    0.40
 -13  -4   2    0.12    0.24
 -13  -4   2   -0.05    0.23
 -13  -4   2   -0.17    0.17
  13   4  -2   -0.13    0.28
 -13   4   2    0.25    0.25
 -12  -4   2    1.12    0.41
 -12  -4   2    1.94    0.41
 -12  -4   2    2.26    0.40
  12  -4  -2    1.48    0.45
  12   4  -2    0.96    0.38
 -12   4   2    1.63    0.33
 -11  -4   2    0.54    0.26
 -11  -4   2   -0.03    0.26
  11  -4  -2    0.00    0.29
 -11   4   2    0.18    0.17
  11   4  -2    0.45    0.28
 -11   4   2    0.48    0.21
 -10  -4   2    2.83    0.46
 -10  -4   2    2.86    0.43
 -10   4   2    2.21    0.33
  10   4  -2    3.93    0.52
 -10   4   2    3.37    0.40
   9  -4  -2   -0.23    0.22
  -9  -4   2    0.25    0.26
  -9  -4   2    0.06    0.22
   9   4  -2    0.59    0.28
  -9   4   2    0.12    0.16
  -8  -4   2    0.57    0.22
   8  -4  -2    0.63    0.14
   8  -4  -2    0.44    0.22
   8   4  -2    0.77    0.11
   7  -4  -2    2.78    0.39
   7  -4  -2    3.04    0.30
  -7  -4   2    2.92    0.39
  -7  -4   2    2.93    0.43
   7   4  -2    3.78    0.44
   7   4  -2    3.29    0.33
  -7   4   2    3.24    0.33
  -7   4   2    3.31    0.33
   7   4  -2    2.90    0.28
   6  -4  -2    8.18    0.76
  -6  -4   2    8.44    0.76
   6  -4  -2    9.67    0.71
  -6  -4   2    8.61    0.82
  -6   4   2    8.41    0.77
   6   4  -2    8.16    0.77
   6   4  -2    8.52    0.70
  -6   4   2    8.85    0.72
   5  -4  -2    7.48    0.63
  -5  -4   2    7.51    0.62
  -5  -4   2    7.07    0.68
   5  -4  -2    7.93    0.58
  -5  -4   2    7.01    0.62
   5  -4  -2    6.68    0.57
   5   4  -2    7.06    0.60
  -5   4   2    6.58    0.64
   5   4  -2    7.38    0.59
  -5   4   2    6.58    0.59
  -5   4   2    6.99    0.59
   5   4  -2    7.17    0.63
   4  -4  -2   14.03    1.17
  -4  -4   2   15.31    1.18
   4  -4  -2   14.40    1.15
   4  -4  -2   14.41    1.15
  -4  -4   2   14.01    1.24
  -4  -4   2   15.29    1.19
   4  -4  -2   14.85    1.19
  -4   4   2   15.07    1.21
  -4   4   2   15.16    1.15
   4   4  -2   15.00    1.16
   4   4  -2   14.11    1.17
  -4   4   2   14.91    1.15
   4   4  -2   14.77    1.17
  -3  -4   2   29.67    2.25
   3  -4  -2   30.36    2.24
   3  -4  -2   29.54    2.25
  -3  -4   2   30.33    2.25
  -3  -4   2   24.84    2.30
   3  -4  -2   27.62    2.24
   3   4  -2   29.00    2.25
  -3   4   2   28.98    2.28
   2  -4  -2    3.29    0.28
  -2  -4   2    3.60    0.28
   2  -4  -2    3.57    0.30
  -2  -4   2    3.40    0.29
   2  -4  -2    3.04    0.28
  -2   4   2    3.40    0.33
   2   4  -2    3.06    0.31
   1  -4  -2   12.08    0.91
   1  -4  -2   10.65    0.95
   1  -4  -2   11.60    0.91
   1  -4  -2   11.49    0.95
   1   4  -2   12.37    0.96
  -1   4   2   13.16    0.98
   0  -4  -2    5.60    0.54
   0  -4  -2    6.44    0.49
   0  -4  -2    6.47    0.54
   0  -4  -2    6.29    0.49
   0   4   2    5.85    0.55
   0   4  -2    6.86    0.55
  -1  -4  -2    2.15    0.18
  -1  -4  -2    2.10    0.20
   1  -4   2    1.95    0.18
  -1  -4  -2    2.23    0.28
  -1  -4  -2    2.20    0.24
   1  -4   2    2.17    0.19
   1   4   2    2.26    0.27
  -1   4  -2    2.27    0.27
  -2  -4  -2   29.85    2.31
  -2  -4  -2   28.07    2.35
  -2  -4  -2   31.11    2.35
   2  -4   2   31.18    2.31
  -2  -4  -2   29.61    2.37
   2  -4   2   30.32    2.32
   2   4   2   25.93    2.36
   2   4   2   32.46    2.35
  -3  -4  -2   14.23    1.18
  -3  -4  -2   15.43    1.19
  -3  -4  -2   15.04    1.14
  -3  -4  -2   14.62    1.20
   3  -4   2   12.14    1.15
   3  -4   2   14.74    1.13
   3   4   2   13.88    1.12
   3   4   2   14.86    1.11
   3   4   2   14.82    1.16
  -3   4  -2   14.35    1.11
  -3   4  -2   13.78    1.11
   4  -4   2   29.49    2.40
  -4  -4  -2   35.24    2.46
   4  -4   2   30.71    2.39
  -4  -4  -2   29.68    2.43
   4  -4   2   31.44    2.35
  -4  -4  -2   29.84    2.46
   4  -4   2   29.24    2.34
  -4  -4  -2   32.69    2.40
   4   4   2   30.18    2.41
   4   4   2   29.20    2.37
  -4   4  -2   31.30    2.38
  -4   4  -2   30.78    2.37
   4   4   2   29.81    2.40
   5  -4   2    9.65    0.87
  -5  -4  -2    9.43    0.87
  -5  -4  -2   10.22    0.89
  -5  -4  -2    9.66    0.84
   5  -4   2   11.46    0.83
  -5   4  -2   10.36    0.84
   5   4   2    8.56    0.86
   5   4   2    9.66    0.81
   5   4   2    9.73    0.81
  -5   4  -2    9.32    0.80
  -6  -4  -2    6.83    0.66
   6  -4   2    7.77    0.69
  -6  -4  -2    7.87    0.64
  -6  -4  -2    6.81    0.69
   6   4   2    7.19    0.68
  -6   4  -2    5.93    0.58
  -6   4  -2    7.41    0.62
   6   4   2    6.52    0.59
   7  -4   2    0.17    0.21
  -7  -4  -2    0.05    0.16
  -7  -4  -2    0.25    0.16
  -7  -4  -2    0.21    0.19
   7   4   2    0.00    0.10
  -7   4  -2    0.05    0.13
   7   4   2    0.12    0.18
  -8  -4  -2    0.97    0.27
   8  -4   2    0.58    0.28
  -8  -4  -2    0.75    0.24
  -8  -4  -2    0.23    0.23
  -8   4  -2    0.71    0.20
   8   4   2    0.86    0.16
   8   4   2    0.63    0.29
   9  -4   2    0.98    0.34
  -9  -4  -2    0.85    0.32
  -9  -4  -2    0.72    0.26
  -9  -4  -2    0.53    0.27
  -9   4  -2    0.44    0.20
  -9   4  -2    0.88    0.22
   9   4   2    0.92    0.31
   9   4   2    0.66    0.16
 -10  -4  -2   -0.14    0.24
  10  -4   2   -0.35    0.25
 -10  -4  -2    0.17    0.18
 -10  -4  -2    0.21    0.23
 -10   4  -2    0.25    0.19
  10   4   2    0.20    0.25
 -10   4  -2    0.10    0.18
  10   4   2    0.18    0.12
 -11  -4  -2    0.29    0.25
 -11  -4  -2    0.01    0.24
  11  -4   2   -0.02    0.30
 -11  -4  -2   -0.30    0.27
 -11   4  -2    0.17    0.18
  11   4   2   -0.12    0.24
 -11   4  -2   -0.20    0.18
 -12  -4  -2   -0.03    0.32
 -12  -4  -2    0.09    0.20
  12  -4   2   -0.22    0.19
 -12  -4  -2   -0.05    0.22
 -12   4  -2    0.35    0.19
 -12   4  -2    0.02    0.21
  12   4   2    0.15    0.28
 -12  -5   2    0.35    0.29
 -12  -5   2    0.49    0.30
 -12  -5   2    0.46    0.35
  12  -5  -2    0.18    0.37
 -12   5   2    0.50    0.22
  12   5  -2    0.18    0.29
  11  -5  -2    1.26    0.42
 -11  -5   2    1.75    0.44
 -11  -5   2    1.80    0.38
 -11   5   2    1.34    0.29
  11   5  -2    1.03    0.35
 -10  -5   2    0.72    0.25
 -10  -5   2    0.06    0.27
 -10   5   2    0.26    0.16
  10   5  -2    0.35    0.23
   9  -5  -2    0.16    0.22
  -9  -5   2    0.04    0.20
  -9  -5   2    0.40    0.28
   9   5  -2   -0.06    0.18
  -9   5   2    0.57    0.17
  -8  -5   2   15.34    1.42
   8  -5  -2   15.64    1.37
  -8  -5   2   17.93    1.38
   8   5  -2   14.94    1.37
   8   5  -2   15.49    1.28
  -8   5   2   17.63    1.31
   7  -5  -2    1.68    0.30
   7  -5  -2    2.05    0.22
  -7  -5   2    1.83    0.31
  -7  -5   2    1.70    0.36
  -7   5   2    1.92    0.24
   7   5  -2    1.72    0.29
   7   5  -2    1.99    0.22
  -6  -5   2    1.10    0.22
  -6  -5   2    0.89    0.26
   6  -5  -2    0.72    0.19
   6  -5  -2    0.98    0.15
   6  -5  -2    1.09    0.10
   6   5  -2    0.88    0.19
  -6   5   2    0.93    0.24
   6   5  -2    1.00    0.16
  -6   5   2    0.86    0.14
  -6   5   2    1.31    0.17
   6   5  -2    1.12    0.16
   5  -5  -2   33.45    2.60
   5  -5  -2   35.25    2.55
   5  -5  -2   36.10    2.57
  -5  -5   2   33.01    2.60
  -5  -5   2   29.01    2.66
  -5   5   2   34.37    2.54
  -5   5   2   32.77    2.63
   5   5  -2   30.63    2.54
   5   5  -2   30.37    2.54
  -5   5   2   35.10    2.55
   5   5  -2   32.25    2.58
  -4  -5   2   35.89    2.66
  -4  -5   2   36.07    2.66
   4  -5  -2   29.26    2.64
   4  -5  -2   35.81    2.66
   4  -5  -2   34.33    2.65
   4  -5  -2   36.48    2.63
  -4  -5   2   31.11    2.73
   4   5  -2   33.96    2.66
  -4   5   2   33.49    2.70
   3  -5  -2    6.66    0.55
  -3  -5   2    7.06    0.55
  -3  -5   2    6.01    0.62
  -3  -5   2    6.88    0.55
   3  -5  -2    6.83    0.55
   3  -5  -2    6.33    0.54
   3   5  -2    5.80    0.56
  -3   5   2    6.68    0.61
   2  -5  -2    0.14    0.05
  -2  -5   2    0.08    0.06
   2  -5  -2    0.11    0.05
   2  -5  -2    0.16    0.08
  -2  -5   2    0.12    0.14
   2   5  -2   -0.02    0.09
  -2   5   2    0.12    0.10
   1  -5  -2    7.48    0.72
   1  -5  -2    9.05    0.66
   1  -5  -2    8.69    0.66
   1  -5  -2    8.81    0.72
   1   5  -2    7.97    0.72
  -1   5   2    8.16    0.74
   0  -5  -2    7.22    0.56
   0  -5  -2    7.70    0.56
   0  -5  -2    7.00    0.63
   0  -5  -2    6.43    0.64
   0   5   2    7.19    0.65
   0   5  -2    7.58    0.64
   1  -5   2    0.40    0.07
  -1  -5  -2    0.36    0.07
  -1  -5  -2    0.80    0.17
  -1  -5  -2    1.33    0.21
   1   5   2    0.37    0.12
  -1   5  -2    1.17    0.20
   2  -5   2   12.03    0.98
  -2  -5  -2   11.96    1.06
  -2  -5  -2   12.39    0.98
  -2  -5  -2   11.81    1.04
  -2  -5  -2   14.39    1.02
   2   5   2   11.63    1.03
  -2   5  -2   12.66    1.05
  -3  -5  -2    0.13    0.13
  -3  -5  -2    0.03    0.11
   3  -5   2    0.07    0.07
   3  -5   2    0.15    0.10
  -3  -5  -2    0.05    0.08
  -3  -5  -2   -0.16    0.10
   3   5   2   -0.23    0.09
   4  -5   2    0.38    0.08
  -4  -5  -2    0.24    0.11
   4  -5   2    0.45    0.07
   4  -5   2    0.33    0.10
  -4  -5  -2    0.50    0.20
  -4  -5  -2    0.37    0.18
   4  -5   2    0.40    0.12
  -4  -5  -2    0.26    0.19
  -4   5  -2    0.43    0.05
  -4   5  -2    0.41    0.05
   4   5   2    0.33    0.13
  -5  -5  -2    0.19    0.12
   5  -5   2    0.23    0.16
  -5  -5  -2    0.08    0.17
  -5  -5  -2    0.17    0.18
   5   5   2   -0.05    0.06
   5   5   2   -0.05    0.10
  -5   5  -2   -0.07    0.07
   5   5   2   -0.01    0.10
  -5   5  -2   -0.02    0.07
  -6  -5  -2    2.92    0.36
  -6  -5  -2    2.81    0.44
  -6  -5  -2    3.02    0.41
   6  -5   2    3.02    0.43
  -6   5  -2    2.74    0.29
   6   5   2    2.43    0.36
  -6   5  -2    3.33    0.33
   6   5   2    2.76    0.33
   6   5   2    2.81    0.29
   7  -5   2    4.94    0.62
  -7  -5  -2    5.40    0.52
  -7  -5  -2    5.30    0.57
  -7  -5  -2    5.99    0.57
   7   5   2    5.23    0.58
  -7   5  -2    4.41    0.45
   7   5   2    4.25    0.45
  -8  -5  -2    0.70    0.30
  -8  -5  -2    0.90    0.24
   8  -5   2    1.05    0.32
  -8  -5  -2    0.86    0.28
   8   5   2    0.61    0.26
   8   5   2    0.75    0.17
  -8   5  -2    0.65    0.18
  -9  -5  -2    0.58    0.31
  -9  -5  -2    0.62    0.26
   9  -5   2    0.70    0.31
  -9  -5  -2    0.66    0.29
   9   5   2    0.59    0.16
   9   5   2    0.56    0.25
  -9   5  -2    0.76    0.19
 -10  -5  -2    0.23    0.24
  10  -5   2    0.29    0.31
 -10  -5  -2   -0.15    0.27
 -10  -5  -2    0.34    0.25
  10   5   2    0.70    0.29
 -10   5  -2    0.13    0.18
  11  -5   2   -0.45    0.25
 -11  -5  -2   -0.08    0.29
 -11  -5  -2    0.68    0.30
 -11  -5  -2    0.58    0.29
 -11   5  -2    0.17    0.21
  11   5   2    0.26    0.27
 -12  -5  -2    1.38    0.37
  12  -5   2    1.34    0.45
 -12  -5  -2    1.55    0.46
 -12  -5  -2    1.76    0.41
  12   5   2    1.08    0.36
 -12   5  -2    0.46    0.28
  12  -6  -2    0.66    0.40
 -12  -6   2    0.35    0.30
 -12  -6   2    0.57    0.36
 -12  -6   2    0.17    0.27
 -11  -6   2   -0.19    0.21
 -11  -6   2    0.53    0.28
 -11  -6   2    0.22    0.27
  11  -6  -2   -0.03    0.32
 -11   6   2    0.17    0.17
 -10  -6   2    4.57    0.55
 -10  -6   2    4.29    0.65
 -10   6   2    3.68    0.39
  10   6  -2    2.93    0.49
   9  -6  -2    2.73    0.45
  -9  -6   2    2.14    0.49
  -9  -6   2    3.06    0.46
  -9   6   2    3.86    0.34
   9   6  -2    2.69    0.39
  -8  -6   2    1.14    0.32
   8  -6  -2    1.09    0.26
  -8  -6   2    0.55    0.23
   8   6  -2    1.16    0.21
   8   6  -2    0.69    0.15
  -8   6   2    0.92    0.16
   7  -6  -2    5.30    0.57
  -7  -6   2    4.39    0.65
  -7  -6   2    5.83    0.56
  -7   6   2    6.15    0.46
   7   6  -2    5.29    0.49
   7   6  -2    5.21    0.47
  -6  -6   2    1.72    0.27
   6  -6  -2    1.73    0.21
  -6  -6   2    1.27    0.32
   6  -6  -2    1.77    0.28
   6  -6  -2    1.72    0.17
  -6   6   2    1.75    0.33
   6   6  -2    1.98    0.24
   5  -6  -2    0.12    0.08
  -5  -6   2   -0.17    0.10
  -5  -6   2    0.09    0.15
   5  -6  -2   -0.03    0.07
   5  -6  -2   -0.07    0.12
   5   6  -2    0.02    0.09
  -5   6   2   -0.06    0.12
   4  -6  -2    0.21    0.08
  -4  -6   2    0.13    0.10
  -4  -6   2    0.24    0.19
   4  -6  -2    0.20    0.10
  -4   6   2    0.29    0.14
   4   6  -2    0.14    0.11
  -3  -6   2    0.06    0.07
  -3  -6   2   -0.03    0.07
   3  -6  -2   -0.02    0.07
   3  -6  -2    0.01    0.08
  -3  -6   2    0.13    0.17
   3  -6  -2    0.04    0.08
   3   6  -2   -0.06    0.10
  -3   6   2    0.00    0.15
   2  -6  -2    0.51    0.13
  -2  -6   2    0.32    0.15
   2  -6  -2    0.40    0.14
   2  -6  -2    0.55    0.09
   2  -6  -2    0.51    0.08
  -2  -6   2    0.47    0.09
   2   6  -2    0.32    0.15
  -2   6   2    0.29    0.18
   1  -6  -2   10.64    0.97
   1  -6  -2   12.21    0.96
   1  -6  -2   11.14    0.89
   1  -6  -2   11.42    0.89
   1   6  -2   11.59    0.97
  -1   6   2   12.76    1.00
   0  -6  -2    1.51    0.23
   0  -6  -2    1.40    0.12
   0  -6  -2    1.43    0.24
   0  -6  -2    1.48    0.12
   0   6   2    1.40    0.26
   0   6  -2    1.96    0.26
   1  -6   2    7.44    0.60
  -1  -6  -2    7.68    0.60
  -1  -6  -2    8.11    0.68
  -1  -6  -2    7.00    0.70
   1  -6   2    8.02    0.60
  -1  -6  -2    7.36    0.61
  -1   6  -2    7.95    0.70
   1   6   2    7.14    0.69
  -2  -6  -2    0.83    0.21
  -2  -6  -2    0.94    0.23
  -2  -6  -2    0.74    0.11
   2  -6   2    0.73    0.12
  -2  -6  -2    0.73    0.15
   2  -6   2    0.81    0.11
   2   6   2    0.81    0.18
  -2   6  -2    0.66    0.18
  -3  -6  -2   11.57    1.06
   3  -6   2   11.73    0.98
  -3  -6  -2   13.45    1.03
  -3  -6  -2   11.48    1.04
  -3  -6  -2   12.75    0.98
   3   6   2   11.90    1.03
   4  -6   2    4.88    0.44
  -4  -6  -2    5.55    0.58
  -4  -6  -2    6.00    0.60
  -4  -6  -2    5.60    0.49
   4   6   2    5.63    0.52
   5  -6   2   11.05    0.88
  -5  -6  -2   12.26    0.97
   5  -6   2   13.42    1.02
   5  -6   2   11.08    0.88
  -5  -6  -2   11.57    1.04
  -5  -6  -2   11.15    1.03
   5   6   2   10.67    0.96
  -6  -6  -2    3.81    0.53
  -6  -6  -2    3.57    0.39
   6  -6   2    4.17    0.49
  -6  -6  -2    3.40    0.45
   6   6   2    3.46    0.39
   6   6   2    2.90    0.25
   6   6   2    2.95    0.26
  -6   6  -2    3.05    0.27
  -6   6  -2    3.11    0.27
  -7  -6  -2    1.95    0.39
  -7  -6  -2    1.66    0.39
  -7  -6  -2    1.79    0.29
   7  -6   2    1.55    0.34
  -7   6  -2    1.67    0.19
   7   6   2    1.15    0.23
   7   6   2    1.28    0.22
  -8  -6  -2    1.24    0.27
  -8  -6  -2    1.46    0.34
   8  -6   2    0.94    0.32
  -8  -6  -2    0.34    0.24
  -8   6  -2    0.87    0.16
   8   6   2    0.78    0.22
   8   6   2    0.83    0.19
  -9  -6  -2    0.43    0.27
  -9  -6  -2    0.32    0.25
  -9  -6  -2    0.40    0.23
   9  -6   2    0.10    0.24
   9   6   2   -0.05    0.12
  -9   6  -2    0.07    0.14
   9   6   2    0.28    0.21
 -10  -6  -2   -0.27    0.26
 -10  -6  -2   -0.13    0.23
  10  -6   2    0.04    0.29
 -10  -6  -2    0.40    0.26
 -10   6  -2   -0.21    0.14
 -11  -6  -2    1.85    0.48
  11  -6   2    0.51    0.38
 -11  -6  -2    1.24    0.36
 -11  -6  -2    1.49    0.41
  11  -7  -2    0.00    0.31
 -11  -7   2    0.42    0.28
 -11  -7   2    0.19    0.22
 -11  -7   2   -0.20    0.32
 -10  -7   2    0.23    0.23
 -10  -7   2    0.23    0.25
 -10  -7   2   -0.32    0.23
   9  -7  -2    0.02    0.19
  -9  -7   2    0.19    0.20
  -9  -7   2    0.32    0.31
   8  -7  -2    1.18    0.28
  -8  -7   2    0.09    0.29
  -8  -7   2    0.70    0.22
   7  -7  -2    2.69    0.40
  -7  -7   2    3.01    0.50
  -7  -7   2    3.30    0.40
   7   7  -2    2.93    0.35
   6  -7  -2    0.45    0.18
   6  -7  -2    0.71    0.16
  -6  -7   2    0.66    0.26
  -6  -7   2    0.58    0.17
   6   7  -2    0.53    0.16
  -6   7   2    0.73    0.27
   5  -7  -2    1.88    0.27
   5  -7  -2    2.02    0.22
  -5  -7   2    1.86    0.26
  -5  -7   2    1.70    0.36
   5   7  -2    1.98    0.28
  -5   7   2    2.14    0.38
  -4  -7   2    1.43    0.20
  -4  -7   2    0.97    0.28
   4  -7  -2    1.48    0.21
   4  -7  -2    1.21    0.19
   4   7  -2    1.48    0.24
  -4   7   2    1.76    0.32
  -3  -7   2    0.14    0.19
   3  -7  -2   -0.02    0.11
   3  -7  -2   -0.17    0.08
  -3  -7   2   -0.17    0.07
   3  -7  -2   -0.14    0.08
   3  -7  -2    0.10    0.11
  -3  -7   2   -0.04    0.08
  -3   7   2    0.11    0.14
   3   7  -2   -0.07    0.13
  -2  -7   2   -0.03    0.18
   2  -7  -2    0.12    0.07
   2  -7  -2    0.02    0.05
  -2  -7   2    0.19    0.06
   2  -7  -2    0.18    0.12
  -2  -7   2    0.12    0.06
   2  -7  -2    0.34    0.14
  -2   7   2   -0.02    0.16
   2   7  -2   -0.01    0.14
  -1  -7   2    0.27    0.16
   1  -7  -2    0.55    0.06
   1  -7  -2    0.27    0.06
   1  -7  -2    0.51    0.16
   1  -7  -2    0.65    0.16
  -1   7   2    0.72    0.22
   1   7  -2    0.10    0.12
   0  -7  -2    8.39    0.65
   0  -7  -2    8.59    0.65
   0  -7  -2    8.74    0.75
   0  -7  -2    6.98    0.75
   0   7   2    8.75    0.77
   0   7  -2    8.44    0.75
   1  -7   2    0.51    0.07
  -1  -7  -2    0.46    0.19
  -1  -7  -2    0.53    0.09
  -1  -7  -2    0.48    0.07
  -1  -7  -2    0.01    0.11
   1  -7   2    0.42    0.07
   1   7   2    0.37    0.19
  -1   7  -2    0.62    0.19
  -2  -7  -2   23.68    1.81
  -2  -7  -2   20.64    1.83
   2  -7   2   22.58    1.84
   2  -7   2   24.95    1.80
  -2  -7  -2   22.99    1.92
  -2  -7  -2   23.93    1.90
  -2   7  -2   23.01    1.90
   2   7   2   23.33    1.89
  -3  -7  -2   15.54    1.32
   3  -7   2   15.31    1.21
  -3  -7  -2   15.64    1.30
   3  -7   2   13.52    1.22
  -3  -7  -2   15.84    1.21
  -3  -7  -2   15.40    1.34
   3   7   2   15.51    1.28
  -4  -7  -2    6.13    0.66
  -4  -7  -2    6.38    0.54
  -4  -7  -2    5.78    0.64
   4  -7   2    5.89    0.51
   4   7   2    5.78    0.58
   5  -7   2    1.82    0.32
  -5  -7  -2    1.86    0.26
  -5  -7  -2    1.84    0.39
  -5  -7  -2    1.41    0.34
   5  -7   2    1.90    0.18
   5   7   2    1.39    0.27
  -6  -7  -2    3.31    0.48
   6  -7   2    3.33    0.48
  -6  -7  -2    4.04    0.57
  -6  -7  -2    3.14    0.40
   6   7   2    3.44    0.42
   7  -7   2    8.85    0.85
  -7  -7  -2    9.48    0.79
  -7  -7  -2    9.68    0.89
  -7  -7  -2    7.64    0.86
   7   7   2    7.55    0.75
   8  -7   2   -0.03    0.22
  -8  -7  -2    0.13    0.21
  -8  -7  -2    0.16    0.21
  -8  -7  -2    0.05    0.21
   8   7   2   -0.11    0.13
  -9  -7  -2    1.23    0.31
  -9  -7  -2    1.63    0.37
  -9  -7  -2    1.47    0.43
   9  -7   2    1.39    0.40
 -10  -7  -2    0.12    0.28
 -10  -7  -2   -0.04    0.22
 -10  -7  -2    0.13    0.32
  10  -7   2    0.01    0.30
 -10  -8   2    0.30    0.40
 -10  -8   2    0.10    0.33
 -10  -8   2    0.22    0.23
  -9  -8   2    0.36    0.27
   9  -8  -2    0.22    0.21
  -9  -8   2    0.22    0.30
  -9  -8   2    0.26    0.20
  -8  -8   2    1.92    0.49
  -8  -8   2    2.05    0.36
   8  -8  -2    2.77    0.41
   7  -8  -2    1.49    0.31
  -7  -8   2    1.85    0.42
  -7  -8   2    1.62    0.30
   7   8  -2    1.73    0.26
   6  -8  -2    1.21    0.26
  -6  -8   2    1.16    0.24
  -6  -8   2    1.08    0.38
  -6   8   2    1.54    0.32
   6   8  -2    1.11    0.24
   5  -8  -2    6.32    0.55
   5  -8  -2    6.46    0.59
  -5  -8   2    6.78    0.75
  -5  -8   2    6.67    0.58
  -5   8   2    6.71    0.70
   5   8  -2    5.24    0.58
   4  -8  -2    0.14    0.14
   4  -8  -2   -0.03    0.11
   4  -8  -2   -0.01    0.12
  -4  -8   2   -0.01    0.11
  -4  -8   2    0.25    0.20
  -4   8   2   -0.32    0.12
   4   8  -2    0.00    0.15
  -3  -8   2    0.25    0.10
   3  -8  -2    0.45    0.17
   3  -8  -2   -0.04    0.10
   3  -8  -2    0.37    0.16
  -3  -8   2    0.27    0.23
   3   8  -2    0.43    0.19
  -3   8   2    0.08    0.21
   2  -8  -2    0.52    0.17
   2  -8  -2    0.35    0.09
  -2  -8   2    0.24    0.23
   2  -8  -2    0.71    0.20
  -2  -8   2    0.31    0.10
   2   8  -2    0.45    0.20
  -2   8   2    0.26    0.19
   1  -8  -2    3.04    0.24
  -1  -8   2    1.97    0.40
   1  -8  -2    2.82    0.37
   1  -8  -2    2.32    0.37
  -1   8   2    2.28    0.40
   1   8  -2    2.94    0.40
   0  -8  -2    0.15    0.16
   0  -8  -2   -0.27    0.15
   0  -8   2    0.04    0.14
   0  -8  -2    0.03    0.04
   0   8  -2   -0.10    0.17
   0   8   2   -0.32    0.17
  -1  -8  -2    0.18    0.20
  -1  -8  -2    0.27    0.20
   1  -8   2    0.05    0.15
  -1  -8  -2    0.37    0.07
  -1   8  -2    0.33    0.22
   1   8   2    0.19    0.21
   2  -8   2    1.41    0.24
  -2  -8  -2    1.03    0.29
  -2  -8  -2    1.30    0.30
  -2  -8  -2    0.96    0.14
  -2   8  -2    0.51    0.26
   2   8   2    1.04    0.27
   3  -8   2    3.34    0.36
  -3  -8  -2    3.52    0.50
  -3  -8  -2    3.35    0.33
  -3  -8  -2    3.92    0.52
   3   8   2    3.14    0.45
  -4  -8  -2    0.16    0.13
  -4  -8  -2    0.22    0.19
   4  -8   2   -0.01    0.17
   4  -8   2    0.05    0.11
  -4  -8  -2    0.21    0.24
   4   8   2    0.00    0.16
   5  -8   2    0.19    0.20
  -5  -8  -2    0.24    0.21
  -5  -8  -2    0.14    0.26
  -5  -8  -2    0.17    0.15
   5   8   2    0.28    0.19
   6  -8   2    1.69    0.36
  -6  -8  -2    1.85    0.29
  -6  -8  -2    1.64    0.43
  -6  -8  -2    1.24    0.33
   6   8   2    1.50    0.30
  -7  -8  -2    0.74    0.23
  -7  -8  -2    0.62    0.31
   7  -8   2    0.96    0.30
  -7  -8  -2    0.25    0.31
   7   8   2    0.82    0.20
  -8  -8  -2    0.08    0.32
  -8  -8  -2    0.44    0.26
   8  -8   2    0.78    0.31
  -8  -8  -2    0.68    0.24
   8   8   2    0.54    0.20
   9  -8   2    0.11    0.27
  -9  -8  -2   -0.27    0.30
  -9  -8  -2    0.51    0.26
  -9  -8  -2    0.46    0.33
  -9  -9   2    0.83    0.34
  -8  -9   2    0.39    0.28
  -8  -9   2    0.64    0.32
  -7  -9   2   -0.48    0.25
  -7  -9   2    0.37    0.25
  -6  -9   2    0.28    0.27
  -6  -9   2   -0.19    0.24
  -6   9   2    0.11    0.26
   6   9  -2    0.00    0.16
  -5  -9   2   -0.12    0.27
  -5  -9   2    0.32    0.21
  -5   9   2   -0.11    0.24
   5   9  -2   -0.24    0.16
  -4  -9   2    3.23    0.53
   4  -9  -2    1.90    0.35
  -4  -9   2    2.69    0.43
   4  -9  -2    3.11    0.34
   4   9  -2    3.07    0.40
  -4   9   2    2.55    0.43
  -3  -9   2    2.61    0.45
   3  -9  -2    3.19    0.37
   3  -9  -2    2.94    0.41
  -3  -9   2    3.14    0.52
   3   9  -2    2.37    0.40
  -3   9   2    2.62    0.44
  -2  -9   2   -0.15    0.15
   2  -9  -2    0.17    0.16
  -2  -9   2    0.04    0.21
   2  -9  -2    0.36    0.19
   2   9  -2    0.16    0.21
  -2   9   2   -0.04    0.21
  -1  -9   2    0.16    0.23
   1  -9  -2    0.56    0.22
   1  -9  -2    0.11    0.16
  -1  -9   2    0.30    0.20
   1   9  -2    0.69    0.25
  -1   9   2    0.57    0.22
   0  -9   2    0.59    0.23
   0  -9  -2    0.69    0.23
   0  -9  -2    0.29    0.21
   0  -9   2    0.12    0.22
   0   9  -2    0.00    0.16
   0   9   2    0.14    0.18
   1  -9   2    1.87    0.33
  -1  -9  -2    2.41    0.38
  -1  -9  -2    1.63    0.36
  -1   9  -2    2.40    0.40
   1   9   2    2.32    0.40
  -2  -9  -2    6.17    0.69
   2  -9   2    6.65    0.61
  -2  -9  -2    5.69    0.66
   2   9   2    6.23    0.66
  -3  -9  -2    0.23    0.20
   3  -9   2   -0.08    0.14
  -3  -9  -2    0.06    0.23
   3   9   2    0.21    0.22
  -4  -9  -2    0.46    0.29
  -4  -9  -2    0.78    0.32
   4   9   2    0.84    0.26
  -5  -9  -2    0.60    0.31
  -5  -9  -2    0.58    0.33
   5   9   2    0.71    0.24
  -6  -9  -2   -0.23    0.26
  -6  -9  -2   -0.17    0.28
   6   9   2    0.05    0.18
  -7  -9  -2    0.04    0.28
  -7  -9  -2   -0.11    0.29
   7   9   2    0.14    0.17
  -8  -9  -2   -0.31    0.24
  -8  -9  -2   -0.17    0.33
  -7 -10   2    0.98    0.31
  -7 -10   2    0.70    0.38
  -6 -10   2   -0.19    0.25
  -6 -10   2    0.08    0.24
   6  10  -2    0.14    0.18
  -5 -10   2    1.41    0.43
  -5 -10   2    1.68    0.40
   5  10  -2    1.46    0.30
  -5  10   2    1.31    0.39
  -4 -10   2    1.67    0.44
  -4 -10   2    2.01    0.41
  -4  10   2    1.61    0.40
   4  10  -2    1.16    0.30
  -3 -10   2    1.76    0.37
   3 -10  -2    1.16    0.25
  -3 -10   2    0.54    0.32
  -3  10   2    1.67    0.40
   3  10  -2    1.28    0.31
  -2 -10   2    0.14    0.25
   2 -10  -2   -0.11    0.16
  -2 -10   2    0.47    0.24
   2 -10  -2   -0.08    0.18
  -2  10   2    0.18    0.25
   2  10  -2   -0.20    0.20
   1 -10  -2    2.15    0.35
   1 -10  -2    1.49    0.34
  -1 -10   2    1.99    0.43
  -1 -10   2    2.48    0.40
   1  10  -2    1.49    0.36
  -1  10   2    2.45    0.41
   0 -10   2    1.58    0.31
   0 -10  -2    0.91    0.28
   0 -10  -2    0.85    0.30
   0 -10   2    0.73    0.29
   0  10   2    1.24    0.33
   0  10  -2    0.56    0.29
  -1 -10  -2    0.12    0.22
   1 -10   2   -0.06    0.16
  -1 -10  -2   -0.10    0.20
   1 -10   2    0.41    0.24
   1  10   2    0.02    0.22
  -1  10  -2    0.21    0.25
  -2 -10  -2    1.79    0.37
  -2 -10  -2    1.52    0.38
   2 -10   2    1.82    0.30
   2  10   2    1.20    0.34
  -3 -10  -2   12.34    1.11
  -3 -10  -2   11.70    1.14
   3  10   2   10.76    1.06
  -4 -10  -2    1.55    0.39
  -4 -10  -2    1.59    0.43
   4  10   2    1.50    0.34
  -5 -10  -2    0.63    0.29
  -5 -10  -2    0.86    0.35
   5  10   2    0.87    0.28
  -6 -10  -2   -0.06    0.21
  -6 -10  -2    0.21    0.24
   6  10   2    0.07    0.20
  -4 -11   2    1.19    0.34
  -4 -11   2    0.11    0.24
  -4  11   2    0.63    0.28
   4  11  -2    0.38    0.27
  -3 -11   2    2.31    0.43
  -3 -11   2    1.33    0.37
  -3  11   2    1.48    0.37
   3  11  -2    1.26    0.34
  -2 -11   2    0.89    0.30
   2 -11  -2    0.70    0.28
  -2 -11   2    0.88    0.32
  -2  11   2    1.01    0.35
   2  11  -2    0.26    0.25
   1 -11  -2    0.23    0.23
  -1 -11   2    0.44    0.28
  -1 -11   2    0.76    0.28
   1 -11  -2    0.58    0.27
   1  11  -2    0.63    0.29
  -1  11   2   -0.07    0.19
   0 -11   2    0.64    0.30
   0 -11  -2    0.72    0.29
   0 -11  -2    0.39    0.27
   0 -11   2    0.56    0.25
   0  11  -2    0.49    0.24
   0  11   2    0.67    0.31
  -1 -11  -2    0.16    0.25
   1 -11   2    0.14    0.24
   1 -11   2    0.38    0.22
  -1 -11  -2    0.55    0.27
   1  11   2    0.36    0.28
  -2 -11  -2    0.61    0.29
  -2 -11  -2   -0.03    0.29
   2 -11   2    0.59    0.27
   2  11   2    0.10    0.24
  -3 -11  -2    0.05    0.27
  -3 -11  -2    0.26    0.27
   3  11   2    0.12    0.24
  -4 -11  -2    0.58    0.35
  -4 -11  -2    1.56    0.39
 -14   0   3   -0.52    0.26
 -14   0   3    0.17    0.29
  14   0  -3   -0.26    0.36
 -13   0   3   -0.16    0.26
  13   0  -3   -0.13    0.32
 -13   0   3    0.08    0.28
  12   0  -3   -0.07    0.29
 -12   0   3   -0.01    0.20
 -12   0   3   -0.22    0.24
 -11   0   3    0.25    0.20
 -11   0   3   -0.07    0.24
  11   0  -3   -0.15    0.27
 -10   0   3   -0.11    0.16
  10   0  -3    0.20    0.28
 -10   0   3   -0.09    0.22
  -9   0   3    0.00    0.14
  -9   0   3   -0.18    0.12
   8   0  -3   -0.31    0.16
  -8   0   3    0.11    0.17
  -8   0   3    0.31    0.14
  -7   0   3   -0.20    0.13
   7   0  -3    0.00    0.11
  -7   0   3    0.15    0.11
   7   0  -3   -0.03    0.08
   6   0  -3   12.58    0.97
  -6   0   3   10.98    0.93
   6   0  -3   10.36    0.93
  -6   0   3   11.83    0.96
  -5   0   3    0.03    0.08
  -5   0   3    0.00    0.08
   5   0  -3   -0.12    0.09
   5   0  -3    0.05    0.08
  -5   0   3   -0.10    0.09
   5   0  -3   -0.08    0.08
  -4   0   3   -0.02    0.08
  -4   0   3   -0.01    0.05
   4   0  -3    0.04    0.09
   4   0  -3   -0.06    0.04
   4   0  -3    0.05    0.06
   3   0  -3   -0.11    0.06
  -3   0   3   -0.02    0.04
   3   0  -3    0.04    0.03
  -3   0   3   -0.09    0.04
  -3   0   3   -0.05    0.04
  -3   0   3    0.03    0.03
   2   0  -3   -0.03    0.05
  -2   0   3    0.04    0.05
  -2   0   3    0.03    0.04
  -2   0   3    0.02    0.02
   2   0  -3   -0.02    0.05
  -1   0   3    0.05    0.04
   1   0  -3    0.01    0.03
   0   0   3    0.01    0.06
   0   0   3    0.00    0.03
   0   0  -3    0.03    0.03
   0   0   3    0.08    0.03
   0   0  -3    0.03    0.03
   0   0  -3    0.06    0.03
   1   0   3    0.30    0.11
  -1   0  -3    0.18    0.05
   2   0   3    0.05    0.04
   2   0   3   -0.07    0.09
  -2   0  -3   -0.01    0.04
  -2   0  -3   -0.01    0.05
  -2   0  -3    0.01    0.04
   3   0   3    0.01    0.04
   3   0   3   -0.08    0.10
  -3   0  -3    0.01    0.05
  -3   0  -3    0.06    0.05
   3   0   3   -0.02    0.06
  -3   0  -3    0.03    0.05
   4   0   3   -0.07    0.09
   4   0   3   -0.05    0.07
  -4   0  -3    0.05    0.10
  -4   0  -3    0.03    0.08
  -4   0  -3    0.14    0.07
  -5   0  -3   -0.18    0.08
  -5   0  -3    0.01    0.07
  -5   0  -3   -0.07    0.06
   5   0   3   -0.06    0.08
   5   0   3    0.10    0.15
  -6   0  -3    0.08    0.09
   6   0   3    0.01    0.18
  -6   0  -3    0.15    0.12
  -6   0  -3   -0.10    0.11
  -7   0  -3    0.18    0.14
   7   0   3    0.06    0.20
  -7   0  -3   -0.05    0.14
  -7   0  -3   -0.01    0.09
  -8   0  -3    0.04    0.12
  -8   0  -3    0.00    0.12
   8   0   3    0.35    0.26
  -8   0  -3    0.13    0.14
  -9   0  -3    0.22    0.22
  -9   0  -3    0.08    0.16
  -9   0  -3    0.05    0.14
   9   0   3    0.07    0.27
  10   0   3    0.12    0.21
 -10   0  -3   -0.23    0.13
 -10   0  -3    0.04    0.22
 -10   0  -3   -0.21    0.22
 -11   0  -3    0.04    0.15
 -11   0  -3    0.48    0.29
  11   0   3    0.35    0.27
 -11   0  -3   -0.18    0.24
 -12   0  -3   -0.19    0.25
 -12   0  -3   -0.15    0.26
  12   0   3    0.25    0.37
 -13   0  -3   -0.16    0.28
 -13   0  -3   -0.41    0.23
  13   0   3    0.40    0.41
  14  -1  -3    0.05    0.39
 -14  -1   3   -0.17    0.32
 -14  -1   3   -0.28    0.29
 -14   1   3    0.74    0.33
  14   1  -3    0.02    0.24
 -13  -1   3   -0.15    0.26
  13  -1  -3    0.28    0.28
 -13  -1   3    0.29    0.20
 -13  -1   3    0.07    0.24
  13   1  -3   -0.45    0.16
 -13   1   3   -0.18    0.22
 -13   1   3   -0.45    0.22
  12  -1  -3    0.02    0.23
 -12  -1   3    0.25    0.23
 -12  -1   3   -0.05    0.19
 -12   1   3   -0.01    0.24
  12   1  -3   -0.15    0.27
 -12   1   3   -0.09    0.20
  11  -1  -3   -0.02    0.31
 -11  -1   3    1.69    0.33
 -11  -1   3    0.96    0.28
 -11   1   3    1.00    0.27
 -11   1   3    1.15    0.27
  11   1  -3    1.21    0.37
 -10  -1   3    3.58    0.50
 -10  -1   3    3.62    0.53
  10   1  -3    3.53    0.58
 -10   1   3    4.29    0.52
 -10   1   3    5.20    0.50
  -9  -1   3    0.89    0.24
   9  -1  -3    1.04    0.25
  -9  -1   3    1.19    0.25
  -9   1   3    0.78    0.25
  -9   1   3    1.45    0.24
   9   1  -3    1.18    0.28
  -8  -1   3   -0.05    0.11
   8  -1  -3    0.03    0.08
  -8  -1   3    0.02    0.13
   8  -1  -3   -0.12    0.10
  -8   1   3   -0.11    0.15
   8   1  -3   -0.07    0.12
  -8   1   3   -0.09    0.11
  -7  -1   3   10.01    0.91
   7  -1  -3    9.75    0.91
   7  -1  -3    9.35    0.88
  -7  -1   3   11.18    0.92
  -7   1   3   10.89    0.91
  -7   1   3   12.43    0.89
  -6  -1   3   14.79    1.18
   6  -1  -3   14.47    1.18
   6  -1  -3   12.50    1.13
  -6  -1   3   15.17    1.18
  -6   1   3   13.62    1.13
   6   1  -3   14.60    1.10
   6   1  -3   13.89    1.17
   6   1  -3   12.42    1.16
   6   1  -3   14.46    1.16
  -6   1   3   14.70    1.17
  -6   1   3   15.77    1.14
  -6   1   3   14.04    1.17
  -5  -1   3   60.80    4.44
  -5  -1   3   59.81    4.45
   5  -1  -3   50.42    4.41
   5  -1  -3   57.91    4.44
  -5  -1   3   56.86    4.45
   5   1  -3   56.38    4.44
  -5   1   3   56.32    4.41
   5   1  -3   54.06    4.38
   5   1  -3   50.53    4.44
  -5   1   3   60.84    4.41
   5   1  -3   60.95    4.44
  -5   1   3   60.67    4.44
  -5   1   3   58.96    4.41
  -5   1   3   58.46    4.44
  -4  -1   3    7.05    0.56
   4  -1  -3    5.66    0.52
  -4  -1   3    5.85    0.56
  -4  -1   3    6.99    0.56
   4  -1  -3    6.54    0.56
   4  -1  -3    6.83    0.55
  -4   1   3    6.57    0.53
  -4   1   3    6.82    0.55
  -4   1   3    6.57    0.52
   4   1  -3    6.26    0.55
   3  -1  -3   63.89    5.18
   3  -1  -3   70.85    5.19
  -3  -1   3   70.13    5.19
  -3  -1   3   71.86    5.19
  -3  -1   3   56.63    5.19
   3  -1  -3   68.19    5.19
  -3   1   3   69.36    5.18
  -3   1   3   70.29    5.19
  -3   1   3   68.88    5.19
   3   1  -3   65.43    5.19
  -3   1   3   64.26    5.17
  -3   1   3   65.90    5.16
   3   1  -3   71.61    5.19
  -2  -1   3  129.70    9.75
   2  -1  -3  133.90    9.75
   2  -1  -3  126.23    9.75
  -2  -1   3  137.71    9.75
   2  -1  -3  118.66    9.74
  -2   1   3  115.33    9.74
  -2   1   3  129.87    9.75
   2   1  -3  130.26    9.75
  -2   1   3  127.24    9.74
  -2   1   3  127.75    9.75
   2   1  -3  123.59    9.75
  -1  -1   3   10.76    0.91
  -1  -1   3   11.54    0.90
   1  -1  -3   11.15    0.90
   1   1  -3   11.37    0.90
  -1   1   3   12.03    0.90
  -1   1   3   11.59    0.90
   0  -1  -3   58.23    3.91
   0  -1   3   50.68    3.92
   0  -1   3   52.00    3.91
   0  -1  -3   47.97    3.93
   0  -1  -3   50.44    3.91
   0  -1   3   46.59    3.93
   0  -1  -3   52.29    3.92
   0   1  -3   48.58    3.92
   0   1   3   49.26    3.91
   0   1  -3   50.06    3.91
   0   1   3   52.37    3.93
   0   1   3   51.84    3.91
   0   1  -3   51.76    3.94
  -1  -1  -3    0.37    0.07
  -1  -1  -3    0.29    0.07
   1  -1   3    0.52    0.12
   1   1   3    0.53    0.08
   2  -1   3    9.40    0.82
  -2  -1  -3    9.72    0.80
   2  -1   3   11.51    0.80
   2  -1   3    9.02    0.78
   2  -1   3   10.55    0.77
  -2  -1  -3    9.10    0.79
  -2  -1  -3    9.40    0.78
   2   1   3    8.81    0.83
   2   1   3    9.45    0.78
  -2   1  -3   10.84    0.83
  -2   1  -3   10.73    0.77
   2   1   3    8.92    0.78
  -2   1  -3   11.09    0.80
  -2   1  -3    8.83    0.78
   3  -1   3   11.74    0.98
  -3  -1  -3   12.61    1.00
   3  -1   3   12.10    1.03
  -3  -1  -3   12.65    0.99
   3  -1   3   11.91    0.96
  -3  -1  -3   12.77    0.99
  -3  -1  -3   14.43    1.05
   3  -1   3   14.70    1.00
   3   1   3   10.85    1.03
   3   1   3   10.51    0.98
  -3   1  -3   12.20    0.98
  -3   1  -3   12.15    0.99
  -3   1  -3   12.11    0.96
  -4  -1  -3   26.04    1.87
   4  -1   3   26.48    1.86
  -4  -1  -3   23.31    1.85
   4  -1   3   24.51    1.91
  -4  -1  -3   23.69    1.85
   4   1   3   22.68    1.85
  -4   1  -3   24.40    1.85
   4   1   3   20.68    1.89
  -4   1  -3   23.51    1.85
  -4   1  -3   23.45    1.82
   4   1   3   19.69    1.85
  -5  -1  -3   15.01    1.11
  -5  -1  -3   12.55    1.07
  -5  -1  -3   12.63    1.08
   5  -1   3   13.14    1.08
   5  -1   3   13.33    1.13
   5   1   3   12.16    1.13
  -5   1  -3   13.26    1.08
   5   1   3   12.03    1.07
  -5   1  -3   13.13    1.07
  -5   1  -3   14.61    1.11
  -5   1  -3   13.41    1.04
  -6  -1  -3    1.69    0.23
   6  -1   3    1.82    0.33
  -6  -1  -3    2.05    0.26
  -6  -1  -3    1.86    0.28
  -6   1  -3    2.03    0.25
   6   1   3    2.02    0.33
  -6   1  -3    1.65    0.18
  -6   1  -3    1.81    0.26
  -7  -1  -3   20.14    1.60
  -7  -1  -3   20.95    1.61
   7  -1   3   17.64    1.65
  -7  -1  -3   18.33    1.56
   7   1   3   16.54    1.64
  -7   1  -3   19.79    1.53
  -7   1  -3   19.70    1.59
  -7   1  -3   21.19    1.59
  -8  -1  -3    9.99    0.80
  -8  -1  -3    8.23    0.74
  -8  -1  -3    7.36    0.75
   8  -1   3    8.22    0.85
   8   1   3    6.10    0.85
  -8   1  -3    8.88    0.77
  -8   1  -3    8.92    0.77
  -8   1  -3    8.18    0.69
  -9  -1  -3    1.79    0.30
  -9  -1  -3    1.89    0.34
   9  -1   3    1.18    0.33
  -9  -1  -3    2.46    0.41
  -9   1  -3    1.49    0.21
  -9   1  -3    2.00    0.32
  -9   1  -3    1.51    0.29
   9   1   3    1.14    0.34
  10  -1   3   -0.11    0.21
 -10  -1  -3   -0.04    0.14
 -10  -1  -3   -0.01    0.17
 -10  -1  -3    0.29    0.26
 -10   1  -3    0.07    0.18
 -10   1  -3    0.23    0.24
  10   1   3    0.20    0.30
 -10   1  -3    0.10    0.12
 -11  -1  -3   -0.01    0.27
  11  -1   3    0.12    0.32
 -11  -1  -3    0.32    0.29
 -11  -1  -3    0.23    0.20
 -11   1  -3    0.08    0.24
 -11   1  -3   -0.07    0.21
  11   1   3    0.15    0.33
 -12  -1  -3    1.41    0.38
  12  -1   3    0.66    0.42
 -12  -1  -3    1.08    0.35
 -12   1  -3    0.68    0.31
 -12   1  -3    0.96    0.33
  12   1   3    1.38    0.44
 -13  -1  -3   -0.21    0.20
  13  -1   3    0.09    0.36
 -13  -1  -3   -0.39    0.30
 -13   1  -3   -0.23    0.24
 -13   1  -3    0.11    0.28
  13   1   3    0.54    0.38
 -14  -2   3    1.65    0.43
 -14   2   3    1.27    0.38
 -13  -2   3    0.32    0.29
 -13  -2   3    0.14    0.20
 -13  -2   3    0.07    0.21
  13  -2  -3    0.07    0.36
 -13   2   3    0.62    0.30
  13   2  -3   -0.46    0.28
 -12  -2   3    0.01    0.18
 -12  -2   3    0.19    0.26
  12  -2  -3   -0.01    0.30
  12   2  -3   -0.35    0.24
 -12   2   3    0.28    0.26
 -12   2   3    0.12    0.17
  11  -2  -3   12.85    1.26
 -11  -2   3   13.92    1.23
 -11  -2   3   13.54    1.22
  11   2  -3   12.00    1.25
 -11   2   3   14.32    1.21
 -11   2   3   13.18    1.13
 -10  -2   3    0.65    0.22
 -10  -2   3    0.12    0.19
 -10   2   3    0.71    0.25
 -10   2   3    0.51    0.18
  10   2  -3    0.72    0.30
  -9  -2   3    7.14    0.74
  -9  -2   3    7.33    0.72
   9  -2  -3    6.87    0.71
  -9   2   3    6.38    0.68
   9   2  -3    7.18    0.77
  -9   2   3    9.02    0.67
   8  -2  -3    8.97    0.88
   8  -2  -3    8.85    0.83
  -8  -2   3   10.66    0.90
  -8  -2   3   10.17    0.90
  -8   2   3   10.03    0.81
  -8   2   3    9.96    0.87
  -8   2   3   10.88    0.83
   8   2  -3   10.19    0.92
  -7  -2   3    3.15    0.34
   7  -2  -3    2.70    0.29
   7  -2  -3    3.24    0.39
  -7  -2   3    2.85    0.34
   7   2  -3    2.64    0.24
  -7   2   3    3.15    0.34
   7   2  -3    2.84    0.24
   7   2  -3    3.98    0.43
  -7   2   3    3.42    0.29
  -7   2   3    3.47    0.28
   6  -2  -3   32.70    2.62
  -6  -2   3   33.17    2.61
  -6  -2   3   30.82    2.63
   6   2  -3   33.93    2.64
  -6   2   3   36.69    2.57
  -6   2   3   32.01    2.60
  -6   2   3   31.97    2.60
   6   2  -3   32.26    2.60
   6   2  -3   31.74    2.53
  -6   2   3   34.90    2.56
   5  -2  -3   10.59    0.97
  -5  -2   3   11.41    1.04
   5  -2  -3   11.96    1.01
  -5  -2   3   11.61    1.01
  -5  -2   3   12.35    1.02
   5  -2  -3   12.55    1.03
  -5   2   3   12.39    1.01
  -5   2   3   14.23    0.98
  -5   2   3   13.40    0.98
  -5   2   3   12.88    1.01
  -4  -2   3   27.92    2.47
   4  -2  -3   29.76    2.43
  -4  -2   3   32.50    2.46
   4  -2  -3   31.93    2.46
   4  -2  -3   29.55    2.42
   4  -2  -3   32.18    2.45
  -4  -2   3   32.08    2.46
  -4   2   3   32.57    2.45
   4   2  -3   34.55    2.46
   4   2  -3   31.19    2.45
  -4   2   3   32.28    2.43
  -4   2   3   31.98    2.45
  -4   2   3   32.53    2.45
  -4   2   3   30.18    2.42
   3  -2  -3    1.77    0.19
   3  -2  -3    1.91    0.19
  -3  -2   3    1.51    0.22
  -3  -2   3    1.91    0.15
  -3  -2   3    1.78    0.19
  -3  -2   3    1.61    0.19
   3  -2  -3    1.84    0.17
  -3   2   3    1.78    0.18
  -3   2   3    1.82    0.21
   3   2  -3    1.60    0.18
  -3   2   3    1.91    0.18
   3   2  -3    1.83    0.19
  -3   2   3    1.70    0.16
   2  -2  -3    3.35    0.28
  -2  -2   3    3.88    0.27
  -2  -2   3    3.22    0.28
   2  -2  -3    3.15    0.25
  -2  -2   3    3.32    0.29
   2  -2  -3    3.24    0.28
   2   2  -3    2.99    0.28
  -2   2   3    3.21    0.28
  -2   2   3    3.33    0.28
  -2   2   3    3.25    0.30
  -2   2   3    3.26    0.28
   2   2  -3    2.91    0.29
   1  -2  -3  566.88   40.85
  -1  -2   3  603.86   40.86
  -1  -2   3  467.37   40.78
   1  -2  -3  561.03   41.90
   1  -2  -3  513.67   40.83
   1  -2  -3  504.04   40.79
   1   2  -3  580.66   40.83
  -1   2   3  530.18   40.80
  -1   2   3  525.42   40.82
  -1   2   3  550.40   40.79
  -1   2   3  542.76   40.85
  -1   2   3  487.53   40.83
   1   2  -3  512.05   40.82
   0  -2   3    1.16    0.12
   0  -2  -3    1.32    0.14
   0  -2   3    1.32    0.17
   0  -2  -3    1.28    0.12
   0  -2  -3    1.42    0.14
   0  -2  -3    1.31    0.15
   0   2   3    1.03    0.13
   0   2  -3    1.38    0.12
   0   2   3    1.52    0.16
   0   2   3    1.20    0.13
   0   2   3    1.18    0.12
   0   2  -3    1.47    0.15
   0   2   3    1.14    0.13
  -1  -2  -3   19.78    1.48
   1  -2   3   19.80    1.51
  -1  -2  -3   18.38    1.50
  -1  -2  -3   19.34    1.49
   1  -2   3   19.18    1.48
   1   2   3   17.84    1.47
   2  -2   3  131.61    9.28
   2  -2   3  120.45    9.29
  -2  -2  -3  125.12    9.29
  -2  -2  -3  125.87    9.34
  -2  -2  -3  127.99    9.32
  -2  -2  -3  122.28    9.31
   2  -2   3  125.82    9.33
   2  -2   3  114.34    9.30
   2   2   3  118.96    9.33
   2   2   3  110.90    9.30
   2   2   3  114.04    9.29
  -2   2  -3  118.19    9.29
   3  -2   3   65.34    4.62
   3  -2   3   63.37    4.58
   3  -2   3   57.84    4.60
  -3  -2  -3   62.52    4.64
   3  -2   3   60.35    4.64
  -3  -2  -3   58.23    4.62
  -3  -2  -3   64.60    4.67
  -3  -2  -3   61.84    4.61
  -3   2  -3   58.54    4.60
  -3   2  -3   65.04    4.62
   3   2   3   56.33    4.60
  -3   2  -3   56.56    4.58
  -3   2  -3   50.07    4.61
   3   2   3   56.92    4.65
   4  -2   3    3.50    0.31
   4  -2   3    4.20    0.36
  -4  -2  -3    4.25    0.39
   4  -2   3    3.82    0.41
  -4  -2  -3    4.08    0.37
  -4  -2  -3    4.82    0.45
  -4  -2  -3    3.71    0.37
  -4   2  -3    3.66    0.36
   4   2   3    3.45    0.45
  -4   2  -3    3.46    0.35
  -4   2  -3    3.94    0.31
  -5  -2  -3   20.53    1.66
   5  -2   3   21.48    1.71
  -5  -2  -3   20.07    1.66
   5  -2   3   22.82    1.65
  -5  -2  -3   20.63    1.68
  -5   2  -3   22.64    1.66
   5   2   3   21.12    1.72
  -5   2  -3   19.86    1.64
   5   2   3   17.37    1.63
  -5   2  -3   20.53    1.67
  -6  -2  -3    9.84    0.87
  -6  -2  -3   10.91    0.88
   6  -2   3   10.69    0.94
  -6  -2  -3   11.71    0.91
  -6   2  -3   10.94    0.81
  -6   2  -3    8.82    0.86
  -6   2  -3   10.06    0.86
   6   2   3    8.76    0.93
  -7  -2  -3    5.68    0.54
  -7  -2  -3    5.26    0.50
   7  -2   3    5.22    0.63
  -7  -2  -3    5.76    0.52
  -7   2  -3    4.47    0.48
  -7   2  -3    4.69    0.41
  -7   2  -3    4.79    0.48
   7   2   3    5.29    0.63
   8  -2   3    6.30    0.72
  -8  -2  -3    5.87    0.58
  -8  -2  -3    6.06    0.58
  -8  -2  -3    5.02    0.54
   8   2   3    5.90    0.70
  -8   2  -3    5.36    0.45
  -8   2  -3    4.81    0.52
  -8   2  -3    5.34    0.54
   9  -2   3    3.05    0.56
  -9  -2  -3    3.40    0.46
  -9  -2  -3    4.33    0.53
  -9  -2  -3    3.72    0.45
  -9   2  -3    3.47    0.31
  -9   2  -3    3.49    0.44
  -9   2  -3    3.32    0.45
   9   2   3    2.99    0.54
 -10  -2  -3    0.23    0.27
  10  -2   3    0.10    0.31
 -10  -2  -3    0.32    0.26
 -10  -2  -3   -0.34    0.19
 -10   2  -3    0.17    0.22
 -10   2  -3    0.23    0.20
  10   2   3    0.11    0.28
 -11  -2  -3    0.04    0.25
  11  -2   3    0.29    0.32
 -11  -2  -3    0.23    0.21
 -11  -2  -3    0.28    0.31
 -11   2  -3    0.29    0.22
  11   2   3    0.72    0.35
 -11   2  -3    0.02    0.20
  12  -2   3   -0.01    0.24
 -12  -2  -3    0.21    0.24
 -12  -2  -3    0.21    0.29
 -12  -2  -3   -0.20    0.17
 -12   2  -3    0.46    0.25
 -12   2  -3    0.39    0.27
  12   2   3    0.22    0.31
  13  -2   3   -0.36    0.33
 -13  -2  -3   -0.09    0.33
 -13  -2  -3   -0.08    0.21
  13   2   3    0.07    0.34
 -13   2  -3   -0.37    0.24
 -13   2  -3    0.07    0.25
  13  -3  -3    0.36    0.40
 -13  -3   3    0.13    0.22
 -13  -3   3   -0.03    0.29
 -13  -3   3    0.28    0.29
 -13   3   3   -0.05    0.26
  13   3  -3    0.65    0.36
 -12  -3   3    0.15    0.22
  12  -3  -3    0.67    0.37
 -12  -3   3    0.14    0.28
 -12   3   3    0.82    0.29
  12   3  -3    0.62    0.33
 -11  -3   3    0.68    0.29
 -11  -3   3    0.28    0.22
 -11   3   3    0.40    0.17
  11   3  -3    0.50    0.31
 -11   3   3    0.22    0.22
 -10  -3   3   13.93    1.23
 -10  -3   3   14.66    1.21
  10  -3  -3   12.34    1.21
  10   3  -3   12.44    1.23
 -10   3   3   12.93    1.12
 -10   3   3   14.66    1.18
  -9  -3   3    0.36    0.21
   9  -3  -3   -0.10    0.22
  -9  -3   3    0.55    0.21
   9   3  -3    1.22    0.31
  -9   3   3    0.35    0.07
  -9   3   3    0.95    0.22
  -9   3   3    0.44    0.14
   8  -3  -3    3.14    0.42
  -8  -3   3    3.38    0.46
   8  -3  -3    2.69    0.30
  -8  -3   3    3.71    0.42
  -8   3   3    2.83    0.26
  -8   3   3    2.94    0.30
  -8   3   3    3.46    0.39
   8   3  -3    3.46    0.45
   7  -3  -3    0.21    0.15
  -7  -3   3    0.10    0.12
  -7  -3   3    0.04    0.14
   7  -3  -3    0.13    0.08
  -7   3   3    0.17    0.05
  -7   3   3    0.11    0.12
   7   3  -3    0.27    0.04
   7   3  -3    0.30    0.15
   7   3  -3    0.05    0.15
  -7   3   3    0.23    0.08
  -6  -3   3    2.07    0.32
   6  -3  -3    2.21    0.30
   6  -3  -3    1.77    0.20
  -6  -3   3    2.29    0.29
  -6   3   3    2.55    0.26
  -6   3   3    2.40    0.29
   6   3  -3    2.55    0.26
   6   3  -3    1.95    0.18
  -6   3   3    2.11    0.27
   6   3  -3    2.20    0.30
  -6   3   3    2.37    0.21
  -6   3   3    2.22    0.19
  -5  -3   3    8.73    0.70
   5  -3  -3    7.44    0.69
  -5  -3   3    7.44    0.74
  -5  -3   3    8.91    0.71
   5  -3  -3    8.12    0.66
   5  -3  -3    7.50    0.65
   5  -3  -3    7.83    0.70
   5   3  -3    8.04    0.69
   5   3  -3    7.46    0.64
  -5   3   3    8.63    0.69
   5   3  -3    9.27    0.72
  -5   3   3    8.91    0.65
  -5   3   3    8.91    0.71
   4  -3  -3   46.09    3.62
   4  -3  -3   49.12    3.58
   4  -3  -3   50.59    3.60
  -4  -3   3   48.16    3.62
  -4  -3   3   47.84    3.62
  -4  -3   3   41.79    3.66
   4  -3  -3   45.21    3.61
   4   3  -3   45.58    3.61
  -4   3   3   47.32    3.63
  -4   3   3   46.09    3.60
   4   3  -3   43.60    3.58
   4   3  -3   48.42    3.63
  -4   3   3   47.54    3.61
  -4   3   3   45.71    3.59
  -3  -3   3   70.36    5.13
  -3  -3   3   56.81    5.16
   3  -3  -3   68.09    5.12
   3  -3  -3   67.80    5.12
   3  -3  -3   65.41    5.11
  -3  -3   3   69.63    5.13
   3  -3  -3   59.86    5.09
  -3   3   3   68.56    5.15
  -3   3   3   67.24    5.11
   3   3  -3   64.04    5.12
  -3   3   3   64.53    5.11
  -3   3   3   67.17    5.11
   3   3  -3   74.39    5.13
   3   3  -3   68.37    5.11
  -2  -3   3    7.98    0.64
  -2  -3   3    8.10    0.65
   2  -3  -3    7.94    0.64
   2  -3  -3    7.76    0.64
   2  -3  -3    7.13    0.63
   2  -3  -3    8.50    0.64
  -2   3   3    7.71    0.62
   2   3  -3    7.45    0.62
  -2   3   3    8.73    0.62
   2   3  -3    8.03    0.65
  -2   3   3    7.59    0.64
  -2   3   3    8.13    0.67
   2   3  -3    8.77    0.62
  -1  -3   3    0.52    0.07
   1  -3  -3    0.49    0.08
   1  -3  -3    0.43    0.09
  -1   3   3    0.37    0.10
   0  -3  -3   39.22    2.93
   0  -3  -3   39.06    2.95
   0  -3   3   39.63    2.94
   0  -3   3   40.56    2.96
   0  -3  -3   36.30    2.96
   0  -3  -3   37.78    2.96
   0   3   3   39.24    2.97
   0   3   3   33.72    2.96
  -1  -3  -3  210.76   15.45
  -1  -3  -3  201.57   15.46
  -1  -3  -3  202.40   15.46
  -1  -3  -3  187.61   15.45
   1  -3   3  213.77   15.45
   1  -3   3  187.24   15.42
   1   3   3  201.26   15.43
   1   3   3  207.33   15.42
  -1   3  -3  209.34   15.43
   1   3   3  209.27   15.45
  -1   3  -3  209.58   15.43
   1   3   3  180.38   15.48
  -2  -3  -3    0.20    0.07
   2  -3   3    0.10    0.06
  -2  -3  -3    0.15    0.09
   2  -3   3    0.08    0.10
  -2  -3  -3    0.07    0.10
   2  -3   3    0.07    0.06
  -2   3  -3    0.07    0.06
   2   3   3    0.21    0.08
   2   3   3    0.06    0.05
   2   3   3    0.00    0.09
  -3  -3  -3   59.84    4.66
   3  -3   3   65.42    4.67
  -3  -3  -3   63.28    4.69
   3  -3   3   61.82    4.60
  -3  -3  -3   64.45    4.64
  -3  -3  -3   62.44    4.67
   3  -3   3   60.39    4.63
   3  -3   3   56.84    4.64
  -3   3  -3   60.52    4.62
   3   3   3   52.30    4.66
   3   3   3   56.40    4.66
  -3   3  -3   62.64    4.63
   3   3   3   55.06    4.62
   4  -3   3    2.08    0.23
   4  -3   3    1.95    0.17
   4  -3   3    2.13    0.31
  -4  -3  -3    2.01    0.26
  -4  -3  -3    2.12    0.31
   4  -3   3    3.22    0.27
  -4  -3  -3    2.30    0.30
  -4  -3  -3    2.40    0.35
   4   3   3    2.07    0.25
  -4   3  -3    2.43    0.29
   4   3   3    1.97    0.32
  -4   3  -3    2.68    0.24
  -5  -3  -3    0.11    0.13
   5  -3   3   -0.13    0.14
   5  -3   3    0.13    0.10
  -5  -3  -3    0.17    0.12
  -5  -3  -3    0.27    0.16
  -5   3  -3    0.08    0.11
   5   3   3    0.28    0.16
  -5   3  -3    0.23    0.10
   5   3   3    0.12    0.09
  -5   3  -3    0.10    0.10
  -6  -3  -3    1.67    0.28
   6  -3   3    1.60    0.30
  -6  -3  -3    2.02    0.27
  -6  -3  -3    1.46    0.28
  -6   3  -3    1.31    0.23
  -6   3  -3    1.35    0.21
   6   3   3    1.31    0.31
   6   3   3    1.47    0.23
   7  -3   3    5.45    0.64
  -7  -3  -3    4.80    0.52
  -7  -3  -3    5.70    0.55
  -7  -3  -3    5.28    0.53
  -7   3  -3    4.40    0.50
   7   3   3    5.35    0.64
  -7   3  -3    5.50    0.50
  -8  -3  -3    0.04    0.15
  -8  -3  -3    0.22    0.18
   8  -3   3   -0.03    0.16
  -8  -3  -3    0.07    0.14
   8   3   3    0.09    0.25
  -8   3  -3    0.11    0.16
  -8   3  -3   -0.10    0.14
   9  -3   3    0.10    0.20
  -9  -3  -3   -0.05    0.19
  -9  -3  -3   -0.04    0.16
  -9  -3  -3   -0.02    0.18
  -9   3  -3   -0.01    0.16
  -9   3  -3    0.01    0.18
   9   3   3   -0.31    0.22
 -10  -3  -3    2.64    0.47
 -10  -3  -3    2.31    0.42
 -10  -3  -3    2.87    0.42
  10  -3   3    1.67    0.46
 -10   3  -3    2.34    0.38
 -10   3  -3    1.94    0.35
  10   3   3    2.74    0.51
 -11  -3  -3    0.25    0.27
 -11  -3  -3    0.49    0.27
 -11  -3  -3    0.48    0.33
  11  -3   3   -0.14    0.28
 -11   3  -3    0.65    0.24
  11   3   3    0.32    0.32
 -11   3  -3    0.59    0.28
 -12  -3  -3    0.37    0.26
  12  -3   3    0.28    0.29
 -12  -3  -3   -0.09    0.30
 -12  -3  -3    0.28    0.30
  12   3   3    0.24    0.32
 -12   3  -3    0.29    0.24
 -12   3  -3    0.40    0.26
 -13  -4   3    0.75    0.34
 -13  -4   3    0.41    0.28
  13  -4  -3    1.03    0.39
 -13  -4   3    0.60    0.38
 -13   4   3    0.61    0.28
  13   4  -3    1.05    0.40
  12  -4  -3   -0.27    0.28
 -12  -4   3    0.38    0.31
 -12  -4   3    0.42    0.30
  12   4  -3    0.04    0.27
 -12   4   3    0.20    0.23
 -11  -4   3    5.36    0.73
 -11  -4   3    5.69    0.64
 -11   4   3    6.85    0.63
  11   4  -3    5.54    0.75
  10  -4  -3    2.23    0.40
 -10  -4   3    2.72    0.42
 -10  -4   3    1.82    0.40
  10   4  -3    2.63    0.44
 -10   4   3    2.44    0.35
  -9  -4   3    6.74    0.65
  -9  -4   3    6.12    0.66
   9  -4  -3    5.11    0.68
   9   4  -3    5.74    0.65
  -9   4   3    6.33    0.59
  -8  -4   3    8.21    0.71
   8  -4  -3    6.67    0.61
   8  -4  -3    6.62    0.70
  -8  -4   3    7.57    0.76
  -8   4   3    8.21    0.66
   8   4  -3    6.96    0.60
   8   4  -3    7.93    0.72
   7  -4  -3    0.53    0.20
  -7  -4   3    0.53    0.19
   7  -4  -3    0.47    0.10
  -7  -4   3    0.26    0.20
  -7   4   3    0.58    0.07
   7   4  -3    0.60    0.09
   7   4  -3    0.82    0.21
  -7   4   3    0.49    0.14
  -7   4   3    0.45    0.16
   7   4  -3    0.52    0.14
  -6  -4   3    1.32    0.28
   6  -4  -3    1.84    0.26
   6  -4  -3    1.35    0.15
  -6  -4   3    1.70    0.25
   6   4  -3    1.26    0.15
  -6   4   3    1.48    0.14
  -6   4   3    1.75    0.27
   6   4  -3    1.93    0.27
  -6   4   3    1.80    0.21
  -5  -4   3    0.50    0.19
  -5  -4   3    1.09    0.18
  -5  -4   3    0.80    0.16
   5  -4  -3    0.80    0.16
   5  -4  -3    0.80    0.10
   5  -4  -3    0.78    0.11
  -5   4   3    0.92    0.14
  -5   4   3    0.45    0.14
   5   4  -3    0.81    0.11
   5   4  -3    0.56    0.15
  -5   4   3    0.73    0.10
  -5   4   3    0.61    0.12
   5   4  -3    0.64    0.13
  -4  -4   3   -0.09    0.08
   4  -4  -3    0.04    0.10
   4  -4  -3    0.19    0.07
   4  -4  -3    0.01    0.07
  -4  -4   3    0.02    0.08
  -4  -4   3    0.07    0.11
  -4   4   3    0.02    0.05
   4   4  -3    0.03    0.06
   4   4  -3    0.10    0.07
  -4   4   3    0.08    0.05
   4   4  -3   -0.06    0.08
  -4   4   3   -0.07    0.11
  -4   4   3    0.06    0.06
   3  -4  -3    9.12    0.77
   3  -4  -3    9.83    0.77
  -3  -4   3    9.32    0.77
  -3  -4   3    7.82    0.83
  -3  -4   3    9.83    0.78
   3  -4  -3   10.11    0.77
  -3   4   3    9.88    0.82
  -3   4   3    9.75    0.73
  -3   4   3    9.62    0.73
   3   4  -3    9.93    0.77
  -3   4   3    8.67    0.76
  -2  -4   3   10.16    0.75
   2  -4  -3    9.94    0.75
   2  -4  -3    7.83    0.74
   2  -4  -3    9.73    0.74
   2  -4  -3    9.45    0.74
  -2  -4   3    8.99    0.73
  -2   4   3    8.51    0.78
   2   4  -3    9.07    0.75
   1  -4  -3    0.33    0.09
  -1  -4   3    0.23    0.05
   1  -4  -3    0.47    0.06
  -1  -4   3    0.38    0.08
   1  -4  -3    0.20    0.06
   1  -4  -3    0.10    0.08
   1   4  -3    0.14    0.09
  -1   4   3    0.10    0.09
   0  -4   3   10.35    0.81
   0  -4   3   10.68    0.80
   0  -4  -3    9.21    0.84
   0  -4  -3    9.85    0.80
   0  -4  -3   10.19    0.84
   0  -4  -3   10.24    0.81
   0   4  -3   11.10    0.85
   0   4   3   10.06    0.86
  -1  -4  -3   59.46    4.62
   1  -4   3   65.36    4.60
  -1  -4  -3   57.92    4.60
  -1  -4  -3   58.81    4.63
  -1  -4  -3   62.05    4.58
   1  -4   3   59.63    4.58
   1   4   3   52.33    4.65
   1   4   3   60.80    4.62
  -2  -4  -3   30.71    2.44
  -2  -4  -3   30.84    2.42
   2  -4   3   30.95    2.41
   2  -4   3   33.00    2.38
  -2  -4  -3   30.21    2.38
  -2  -4  -3   31.51    2.42
   2   4   3   30.76    2.41
   2   4   3   27.23    2.43
  -3  -4  -3    2.67    0.32
   3  -4   3    2.91    0.34
  -3  -4  -3    2.62    0.35
   3  -4   3    2.89    0.30
  -3  -4  -3    3.10    0.29
   3  -4   3    3.40    0.28
  -3  -4  -3    3.18    0.37
   3  -4   3    2.73    0.25
   3   4   3    2.69    0.29
  -3   4  -3    2.86    0.26
  -3   4  -3    3.02    0.25
   3   4   3    2.72    0.28
   3   4   3    2.54    0.25
  -4  -4  -3    0.66    0.18
   4  -4   3    0.52    0.17
   4  -4   3    0.63    0.14
  -4  -4  -3    0.68    0.15
  -4  -4  -3    0.30    0.15
   4  -4   3    0.68    0.15
  -4  -4  -3    0.83    0.25
   4  -4   3    0.59    0.07
   4   4   3    0.61    0.11
  -4   4  -3    0.53    0.12
   4   4   3    0.57    0.14
   4   4   3    0.28    0.16
  -4   4  -3    0.62    0.12
  -5  -4  -3    0.69    0.22
  -5  -4  -3    0.70    0.16
  -5  -4  -3    0.76    0.21
   5  -4   3    0.88    0.22
  -5   4  -3    1.01    0.15
   5   4   3    0.51    0.20
  -6  -4  -3    1.72    0.30
   6  -4   3    2.88    0.39
  -6  -4  -3    1.68    0.34
  -6  -4  -3    2.32    0.31
  -6   4  -3    2.17    0.25
   6   4   3    1.71    0.34
   6   4   3    1.83    0.25
  -6   4  -3    2.45    0.29
   6   4   3    1.91    0.25
  -7  -4  -3    1.06    0.26
   7  -4   3    1.16    0.29
  -7  -4  -3    1.03    0.29
  -7  -4  -3    1.27    0.25
  -7   4  -3    0.79    0.20
   7   4   3    0.94    0.27
  -8  -4  -3    8.51    0.78
  -8  -4  -3    9.68    0.86
  -8  -4  -3    8.13    0.79
   8  -4   3    6.78    0.80
   8   4   3    6.85    0.81
  -8   4  -3    8.27    0.72
  -9  -4  -3    0.54    0.26
  -9  -4  -3    1.21    0.31
   9  -4   3    0.54    0.32
  -9  -4  -3    0.61    0.31
   9   4   3    0.58    0.28
  -9   4  -3    0.60    0.22
  -9   4  -3    0.65    0.20
  10  -4   3    0.17    0.29
 -10  -4  -3   -0.17    0.27
 -10  -4  -3    0.39    0.24
 -10  -4  -3    0.12    0.23
  10   4   3   -0.06    0.23
 -10   4  -3    0.26    0.19
 -10   4  -3    0.08    0.17
  11  -4   3    0.22    0.33
 -11  -4  -3    0.63    0.27
 -11  -4  -3    0.18    0.25
 -11  -4  -3    0.74    0.26
 -11   4  -3    0.39    0.21
 -11   4  -3    0.46    0.23
  11   4   3    0.36    0.30
 -12  -4  -3   -0.06    0.26
 -12  -4  -3    0.55    0.29
  12  -4   3   -0.19    0.33
 -12  -4  -3    0.06    0.26
 -12   4  -3    0.06    0.19
  12   4   3    0.12    0.27
 -12   4  -3   -0.09    0.24
  12  -5  -3    0.12    0.36
 -12  -5   3    0.81    0.30
 -12  -5   3    0.92    0.33
 -12   5   3    0.63    0.24
  12   5  -3    0.08    0.28
 -11  -5   3    0.53    0.27
 -11  -5   3    0.07    0.28
 -11   5   3    0.11    0.17
  11   5  -3   -0.38    0.17
  10  -5  -3    0.35    0.26
 -10  -5   3    0.97    0.37
 -10  -5   3    0.84    0.28
 -10   5   3    1.26    0.24
  10   5  -3    0.92    0.30
  -9  -5   3    0.48    0.29
   9  -5  -3    0.38    0.23
  -9  -5   3    0.64    0.24
  -9   5   3    0.62    0.17
   9   5  -3    1.04    0.26
  -8  -5   3    1.83    0.31
   8  -5  -3    0.71    0.21
  -8  -5   3    0.99    0.33
   8   5  -3    1.20    0.26
  -8   5   3    0.88    0.18
   8   5  -3    0.85    0.13
  -7  -5   3    2.13    0.40
  -7  -5   3    2.55    0.35
   7  -5  -3    2.02    0.23
   7  -5  -3    2.31    0.34
  -7   5   3    2.20    0.26
  -7   5   3    2.31    0.35
   7   5  -3    2.86    0.35
   7   5  -3    2.40    0.23
   7   5  -3    2.31    0.30
   6  -5  -3    3.80    0.30
   6  -5  -3    3.30    0.29
  -6  -5   3    3.23    0.47
   6  -5  -3    3.33    0.37
  -6  -5   3    3.35    0.39
  -6   5   3    4.37    0.46
  -6   5   3    3.22    0.31
   6   5  -3    2.97    0.35
   6   5  -3    3.09    0.32
  -6   5   3    3.04    0.32
   6   5  -3    3.31    0.31
   5  -5  -3    5.17    0.38
   5  -5  -3    4.09    0.43
  -5  -5   3    3.47    0.47
  -5  -5   3    5.08    0.44
   5  -5  -3    4.91    0.39
  -5   5   3    4.83    0.37
   5   5  -3    4.22    0.40
   5   5  -3    3.93    0.37
  -5   5   3    4.54    0.38
  -5   5   3    4.11    0.45
   4  -5  -3    1.00    0.13
  -4  -5   3    0.71    0.15
   4  -5  -3    0.88    0.16
   4  -5  -3    0.58    0.14
  -4  -5   3    0.78    0.15
  -4  -5   3    0.78    0.21
  -4   5   3    0.92    0.20
   4   5  -3    0.90    0.15
   3  -5  -3    0.86    0.13
  -3  -5   3    0.98    0.14
  -3  -5   3    0.49    0.20
  -3  -5   3    0.81    0.14
   3  -5  -3    0.83    0.14
   3  -5  -3    0.74    0.14
   3   5  -3    0.99    0.15
  -3   5   3    0.82    0.18
   2  -5  -3    0.10    0.06
  -2  -5   3    0.11    0.06
   2  -5  -3    0.08    0.06
  -2  -5   3    0.17    0.07
   2  -5  -3    0.16    0.09
   2  -5  -3   -0.03    0.07
  -2   5   3    0.08    0.13
   2   5  -3    0.00    0.09
   1  -5  -3    6.97    0.61
  -1  -5   3    6.70    0.56
   1  -5  -3    6.79    0.60
   1  -5  -3    6.89    0.55
  -1  -5   3    6.99    0.55
   1  -5  -3    7.34    0.56
   1   5  -3    6.94    0.61
  -1   5   3    6.67    0.63
   0  -5   3   49.74    3.58
   0  -5   3   46.06    3.57
   0  -5  -3   48.04    3.58
   0  -5  -3   42.53    3.63
   0  -5  -3   45.96    3.63
   0  -5  -3   47.81    3.57
   0   5   3   46.83    3.64
   0   5  -3   44.42    3.63
  -1  -5  -3   15.37    1.40
  -1  -5  -3   18.91    1.38
   1  -5   3   17.67    1.38
   1  -5   3   19.38    1.40
  -1  -5  -3   17.78    1.45
  -1  -5  -3   18.15    1.44
   1   5   3   16.48    1.44
  -2  -5  -3   42.51    3.14
  -2  -5  -3   36.98    3.17
   2  -5   3   45.34    3.17
  -2  -5  -3   39.08    3.19
   2  -5   3   42.40    3.14
  -2  -5  -3   39.25    3.21
   2   5   3   37.96    3.18
  -3  -5  -3   28.85    2.32
  -3  -5  -3   29.47    2.32
   3  -5   3   30.00    2.26
  -3  -5  -3   29.20    2.34
   3  -5   3   24.88    2.32
  -3  -5  -3   30.41    2.27
   3  -5   3   31.36    2.31
   3   5   3   28.10    2.30
   4  -5   3    0.07    0.04
  -4  -5  -3    0.07    0.11
   4  -5   3    0.02    0.12
  -4  -5  -3   -0.02    0.12
  -4  -5  -3   -0.11    0.11
   4   5   3    0.31    0.13
   4   5   3    0.09    0.04
   4   5   3    0.10    0.05
  -5  -5  -3   15.39    1.19
   5  -5   3   15.98    1.24
  -5  -5  -3   13.60    1.22
  -5  -5  -3   14.18    1.26
  -5   5  -3   14.12    1.14
   5   5   3   13.97    1.14
   5   5   3   13.88    1.18
   5   5   3   14.41    1.18
  -5   5  -3   14.55    1.15
  -6  -5  -3    9.90    0.81
  -6  -5  -3    9.95    0.90
  -6  -5  -3    9.62    0.84
   6  -5   3    9.18    0.86
  -6   5  -3    8.84    0.76
   6   5   3    7.61    0.81
   6   5   3    9.23    0.78
  -7  -5  -3    5.47    0.61
   7  -5   3    6.53    0.65
  -7  -5  -3    5.86    0.57
  -7  -5  -3    5.52    0.64
   7   5   3    5.45    0.59
  -7   5  -3    5.76    0.51
   7   5   3    4.87    0.50
  -8  -5  -3    3.88    0.53
  -8  -5  -3    3.46    0.48
   8  -5   3    4.00    0.58
  -8  -5  -3    4.33    0.58
   8   5   3    3.41    0.38
  -8   5  -3    3.72    0.39
   8   5   3    3.41    0.50
  -9  -5  -3    0.92    0.31
  -9  -5  -3    0.83    0.27
  -9  -5  -3    0.60    0.32
   9  -5   3    0.54    0.31
   9   5   3    0.60    0.16
   9   5   3    0.28    0.25
  10  -5   3    0.24    0.28
 -10  -5  -3    0.34    0.26
 -10  -5  -3    0.45    0.26
 -10  -5  -3    0.55    0.33
  10   5   3    0.63    0.30
 -10   5  -3   -0.06    0.15
 -11  -5  -3    0.19    0.26
 -11  -5  -3    0.05    0.24
 -11  -5  -3   -0.06    0.31
  11  -5   3   -0.13    0.31
  11   5   3   -0.10    0.21
 -11   5  -3   -0.12    0.20
 -12  -6   3    0.79    0.34
  12  -6  -3    0.88    0.42
 -12  -6   3    0.57    0.32
 -12  -6   3    0.82    0.32
 -11  -6   3    0.54    0.26
 -11  -6   3    0.75    0.38
 -11   6   3    0.48    0.19
 -10  -6   3    0.15    0.21
 -10  -6   3   -0.24    0.25
  10  -6  -3    0.44    0.24
  10   6  -3    0.19    0.20
 -10   6   3    0.28    0.16
   9  -6  -3    2.12    0.39
  -9  -6   3    3.06    0.53
  -9  -6   3    2.19    0.39
   9   6  -3    2.49    0.36
  -9   6   3    2.37    0.29
   8  -6  -3    2.38    0.37
  -8  -6   3    2.00    0.34
  -8  -6   3    1.56    0.37
   8   6  -3    2.11    0.30
  -8   6   3    2.44    0.25
   7  -6  -3    6.24    0.59
  -7  -6   3    6.34    0.59
  -7  -6   3    6.57    0.70
   7   6  -3    6.28    0.53
  -7   6   3    6.25    0.61
   7   6  -3    5.33    0.51
  -7   6   3    5.77    0.49
   7   6  -3    5.52    0.49
   6  -6  -3    0.27    0.09
   6  -6  -3    0.31    0.16
   6  -6  -3    0.59    0.10
  -6  -6   3    0.39    0.23
  -6  -6   3    0.37    0.16
   6   6  -3    0.34    0.12
  -6   6   3    0.45    0.22
  -5  -6   3    3.19    0.51
  -5  -6   3    3.60    0.40
   5  -6  -3    4.36    0.37
   5  -6  -3    4.21    0.42
   5  -6  -3    4.60    0.37
  -5   6   3    4.17    0.51
   5   6  -3    4.06    0.39
   4  -6  -3    5.88    0.53
  -4  -6   3    6.26    0.53
   4  -6  -3    6.11    0.52
  -4  -6   3    5.71    0.64
   4   6  -3    5.84    0.54
  -4   6   3    6.39    0.59
   3  -6  -3    0.61    0.12
   3  -6  -3    0.64    0.14
  -3  -6   3    0.73    0.22
   3  -6  -3    0.45    0.11
   3  -6  -3    0.59    0.11
  -3  -6   3    0.60    0.11
  -3  -6   3    0.63    0.12
   3   6  -3    1.02    0.17
  -3   6   3    1.22    0.23
   2  -6  -3    1.91    0.28
  -2  -6   3    2.88    0.23
   2  -6  -3    2.61    0.28
   2  -6  -3    2.14    0.22
  -2  -6   3    2.21    0.22
   2  -6  -3    2.64    0.22
   2   6  -3    1.90    0.28
  -2   6   3    2.21    0.35
  -1  -6   3    2.87    0.28
   1  -6  -3    3.18    0.36
  -1  -6   3    3.84    0.30
   1  -6  -3    3.31    0.29
   1  -6  -3    3.66    0.36
   1  -6  -3    4.16    0.29
  -1   6   3    3.59    0.44
   1   6  -3    3.20    0.35
   0  -6   3    0.43    0.06
   0  -6  -3    0.64    0.16
   0  -6  -3    0.43    0.08
   0  -6  -3    0.42    0.06
   0  -6  -3    0.33    0.14
   0  -6   3    0.45    0.08
   0   6  -3    0.50    0.14
   0   6   3    0.49    0.17
  -1  -6  -3    4.80    0.44
  -1  -6  -3    4.84    0.50
  -1  -6  -3    5.03    0.51
  -1  -6  -3    5.30    0.42
   1  -6   3    5.22    0.44
   1  -6   3    5.13    0.41
   1   6   3    4.51    0.50
  -2  -6  -3    1.93    0.26
  -2  -6  -3    1.82    0.19
   2  -6   3    1.67    0.23
  -2  -6  -3    2.31    0.32
   2  -6   3    1.57    0.18
  -2  -6  -3    1.96    0.31
   2   6   3    1.99    0.30
  -3  -6  -3    2.58    0.25
  -3  -6  -3    2.05    0.31
   3  -6   3    1.73    0.27
  -3  -6  -3    2.52    0.35
   3   6   3    2.26    0.31
  -4  -6  -3   19.06    1.60
   4  -6   3   17.38    1.50
  -4  -6  -3   21.57    1.54
   4  -6   3   21.26    1.58
   4  -6   3   17.37    1.49
  -4  -6  -3   20.11    1.63
   4   6   3   19.24    1.56
   5  -6   3    5.40    0.54
  -5  -6  -3    4.60    0.47
   5  -6   3    5.52    0.37
  -5  -6  -3    4.48    0.57
  -5  -6  -3    4.59    0.53
   5  -6   3    4.06    0.37
   5   6   3    4.51    0.47
  -6  -6  -3    5.45    0.59
  -6  -6  -3    5.15    0.62
  -6  -6  -3    5.96    0.52
   6  -6   3    5.65    0.58
   6   6   3    4.75    0.44
   6   6   3    4.68    0.44
   6   6   3    4.67    0.50
  -6   6  -3    5.28    0.43
  -7  -6  -3    0.68    0.25
   7  -6   3    0.44    0.25
  -7  -6  -3    0.81    0.27
  -7  -6  -3    0.69    0.23
   7   6   3    0.82    0.20
  -7   6  -3    0.62    0.14
   7   6   3    0.63    0.17
  -8  -6  -3    0.37    0.28
  -8  -6  -3    0.62    0.27
   8  -6   3    0.15    0.25
  -8  -6  -3    0.50    0.24
   8   6   3    0.49    0.16
   8   6   3    0.69    0.22
  -8   6  -3    0.47    0.15
  -9  -6  -3   -0.27    0.24
  -9  -6  -3   -0.02    0.22
  -9  -6  -3   -0.01    0.20
   9  -6   3    0.44    0.31
   9   6   3    0.03    0.13
  -9   6  -3   -0.27    0.11
   9   6   3    0.25    0.20
 -10  -6  -3    0.29    0.30
 -10  -6  -3    0.57    0.29
  10  -6   3    0.17    0.30
 -10  -6  -3    0.22    0.26
 -10   6  -3    0.46    0.19
  11  -6   3   -0.50    0.27
 -11  -6  -3    0.20    0.28
 -11  -6  -3   -0.02    0.24
 -11  -6  -3    0.21    0.28
 -11  -7   3   -0.11    0.32
 -11  -7   3    0.52    0.27
  10  -7  -3    0.14    0.21
 -10  -7   3    0.35    0.26
 -10  -7   3   -0.27    0.18
  -9  -7   3   -0.04    0.17
  -9  -7   3   -0.22    0.27
   9  -7  -3   -0.02    0.19
  -8  -7   3    0.84    0.25
  -8  -7   3    0.78    0.35
   8  -7  -3    0.53    0.22
  -7  -7   3    4.34    0.63
  -7  -7   3    4.21    0.45
   7  -7  -3    3.60    0.49
  -7   7   3    4.22    0.54
   7   7  -3    4.03    0.40
  -6  -7   3    2.31    0.33
  -6  -7   3    2.65    0.49
   6  -7  -3    3.00    0.36
   6  -7  -3    2.39    0.26
  -6   7   3    2.48    0.40
   6   7  -3    2.90    0.32
  -5  -7   3    1.49    0.23
   5  -7  -3    1.75    0.25
  -5  -7   3    0.83    0.32
   5  -7  -3    1.70    0.21
   5   7  -3    1.64    0.24
  -5   7   3    1.20    0.28
  -4  -7   3    7.16    0.58
   4  -7  -3    7.05    0.58
  -4  -7   3    7.20    0.73
   4  -7  -3    5.99    0.59
   4  -7  -3    6.69    0.58
   4   7  -3    6.63    0.61
  -4   7   3    6.23    0.65
   3  -7  -3    2.85    0.33
   3  -7  -3    3.02    0.31
  -3  -7   3    2.76    0.29
   3  -7  -3    3.41    0.31
  -3  -7   3    2.81    0.45
   3  -7  -3    3.13    0.29
   3   7  -3    2.70    0.36
  -3   7   3    3.02    0.43
  -2  -7   3    0.18    0.07
   2  -7  -3    0.29    0.13
  -2  -7   3    0.28    0.08
   2  -7  -3    0.05    0.07
   2  -7  -3    0.05    0.06
   2  -7  -3    0.03    0.10
  -2  -7   3   -0.34    0.15
  -2   7   3   -0.02    0.17
   2   7  -3    0.06    0.14
   1  -7  -3    0.05    0.05
   1  -7  -3   -0.05    0.05
   1  -7  -3    0.04    0.11
  -1  -7   3    0.20    0.07
   1  -7  -3    0.14    0.13
  -1  -7   3    0.02    0.04
  -1   7   3    0.06    0.13
   1   7  -3   -0.18    0.14
   0  -7  -3    3.09    0.39
   0  -7  -3    3.63    0.30
   0  -7   3    3.54    0.31
   0  -7  -3    3.75    0.39
   0  -7   3    3.53    0.29
   0  -7  -3    3.30    0.29
   0   7  -3    3.58    0.44
   0   7   3    3.06    0.44
  -1  -7  -3    1.81    0.29
  -1  -7  -3    2.24    0.23
  -1  -7  -3    2.02    0.33
   1  -7   3    2.15    0.23
  -1  -7  -3    1.95    0.20
   1  -7   3    2.77    0.20
  -1   7  -3    0.92    0.26
   1   7   3    1.98    0.31
   2  -7   3    0.05    0.11
  -2  -7  -3    0.07    0.08
  -2  -7  -3    0.37    0.19
  -2  -7  -3    0.05    0.19
   2   7   3    0.21    0.18
   3  -7   3    0.03    0.10
  -3  -7  -3    0.06    0.10
  -3  -7  -3    0.08    0.19
   3  -7   3    0.19    0.13
  -3  -7  -3    0.34    0.20
   3   7   3    0.22    0.17
  -4  -7  -3    0.40    0.15
  -4  -7  -3    0.73    0.26
   4  -7   3    0.47    0.12
   4  -7   3    0.53    0.19
  -4  -7  -3    0.28    0.19
   4   7   3    0.17    0.17
  -5  -7  -3    2.22    0.30
  -5  -7  -3    1.87    0.37
  -5  -7  -3    1.80    0.38
   5  -7   3    2.53    0.37
   5   7   3    1.96    0.32
   6  -7   3    1.28    0.31
  -6  -7  -3    1.20    0.24
  -6  -7  -3    1.27    0.36
  -6  -7  -3    1.05    0.33
   6   7   3    0.91    0.23
   7  -7   3    3.08    0.50
  -7  -7  -3    3.08    0.54
  -7  -7  -3    3.53    0.43
  -7  -7  -3    3.08    0.51
   7   7   3    3.08    0.40
   8  -7   3   -0.14    0.25
  -8  -7  -3   -0.03    0.24
  -8  -7  -3   -0.09    0.18
  -8  -7  -3    0.04    0.28
   8   7   3    0.00    0.14
   9  -7   3    0.03    0.27
  -9  -7  -3   -0.03    0.19
  -9  -7  -3    0.34    0.22
  -9  -7  -3   -0.08    0.30
  10  -7   3   -0.01    0.29
 -10  -7  -3    0.21    0.23
 -10  -7  -3   -0.14    0.21
 -10  -7  -3    0.08    0.24
 -10  -8   3    0.36    0.30
 -10  -8   3    0.19    0.22
  10  -8  -3   -0.11    0.21
 -10  -8   3    0.29    0.35
  -9  -8   3   -0.14    0.16
  -9  -8   3   -0.04    0.30
   9  -8  -3    0.02    0.21
  -8  -8   3    1.12    0.40
   8  -8  -3    1.11    0.28
  -8  -8   3    1.39    0.28
  -7  -8   3    0.00    0.18
  -7  -8   3    0.34    0.25
   7  -8  -3   -0.02    0.19
  -7   8   3   -0.04    0.24
  -6  -8   3    6.66    0.82
  -6  -8   3    7.08    0.67
   6  -8  -3    7.67    0.69
  -6   8   3    7.75    0.78
   6   8  -3    7.29    0.66
  -5  -8   3    0.16    0.27
   5  -8  -3    0.24    0.15
  -5  -8   3    0.59    0.17
   5  -8  -3    0.36    0.14
   5  -8  -3    0.48    0.16
  -5   8   3    0.62    0.23
   5   8  -3    0.66    0.19
  -4  -8   3    0.03    0.24
   4  -8  -3    0.12    0.12
   4  -8  -3   -0.03    0.11
   4  -8  -3    0.09    0.13
  -4  -8   3   -0.14    0.09
   4   8  -3    0.01    0.15
  -4   8   3    0.20    0.22
   3  -8  -3    0.01    0.13
   3  -8  -3   -0.20    0.12
  -3  -8   3   -0.21    0.07
   3  -8  -3   -0.19    0.08
  -3  -8   3   -0.04    0.21
  -3   8   3   -0.08    0.15
   3   8  -3   -0.17    0.14
  -2  -8   3    7.97    0.64
   2  -8  -3    7.88    0.71
   2  -8  -3    7.32    0.62
   2  -8  -3    7.65    0.69
  -2  -8   3    7.11    0.78
   2   8  -3    7.08    0.71
  -2   8   3    8.19    0.77
   1  -8  -3    0.05    0.14
   1  -8  -3    0.17    0.07
  -1  -8   3    0.13    0.09
   1  -8  -3    0.13    0.15
  -1   8   3   -0.18    0.18
   1   8  -3    0.04    0.18
   0  -8  -3    5.05    0.41
   0  -8  -3    4.16    0.52
   0  -8   3    5.02    0.43
   0  -8  -3    5.19    0.53
   0   8  -3    5.57    0.53
   0   8   3    4.87    0.53
   1  -8   3    3.80    0.34
  -1  -8  -3    3.38    0.31
  -1  -8  -3    3.42    0.48
  -1  -8  -3    3.69    0.46
   1   8   3    3.37    0.46
   2  -8   3   14.25    1.22
  -2  -8  -3   15.17    1.17
  -2  -8  -3   13.90    1.30
   2  -8   3   15.57    1.21
  -2  -8  -3   14.72    1.29
   2   8   3   14.31    1.27
  -3  -8  -3    0.44    0.25
   3  -8   3    0.52    0.15
  -3  -8  -3    0.31    0.20
   3  -8   3    0.34    0.17
  -3  -8  -3    0.06    0.12
   3   8   3    0.34    0.21
  -4  -8  -3   12.73    1.18
  -4  -8  -3   13.65    1.17
   4  -8   3   13.07    1.10
  -4  -8  -3   12.54    1.05
   4  -8   3   12.35    1.03
   4   8   3   12.25    1.11
  -5  -8  -3    1.44    0.37
  -5  -8  -3    1.72    0.39
  -5  -8  -3    1.29    0.24
   5  -8   3    2.04    0.35
  -6  -8  -3    5.17    0.67
  -6  -8  -3    5.20    0.52
  -6  -8  -3    4.93    0.70
   6  -8   3    4.54    0.61
   6   8   3    4.62    0.52
  -7  -8  -3   -0.08    0.26
   7  -8   3   -0.34    0.22
  -7  -8  -3   -0.02    0.17
  -7  -8  -3    0.12    0.26
   7   8   3   -0.01    0.14
   8  -8   3   -0.23    0.26
  -8  -8  -3    0.31    0.23
  -8  -8  -3   -0.19    0.17
  -8  -8  -3   -0.14    0.28
   8   8   3    0.09    0.15
   9  -8   3    0.13    0.33
  -9  -8  -3    0.19    0.23
  -9  -8  -3    0.24    0.35
  -9  -8  -3    0.26    0.29
  -9  -9   3   -0.27    0.32
  -9  -9   3    0.13    0.30
  -8  -9   3   -0.25    0.26
  -7  -9   3    0.36    0.32
  -7   9   3    0.73    0.28
  -6  -9   3    0.29    0.31
   6   9  -3    0.27    0.17
  -6   9   3    0.29    0.28
  -5  -9   3   -0.24    0.26
   5   9  -3   -0.12    0.15
  -5   9   3   -0.16    0.23
   4  -9  -3    0.24    0.16
  -4  -9   3    0.43    0.25
   4   9  -3   -0.04    0.16
  -4   9   3    0.21    0.21
  -3  -9   3    3.54    0.57
   3  -9  -3    3.01    0.42
   3  -9  -3    3.92    0.41
   3   9  -3    3.31    0.46
  -3   9   3    3.07    0.50
   2  -9  -3    0.79    0.23
   2  -9  -3    0.87    0.23
  -2  -9   3    0.56    0.27
   2   9  -3    0.16    0.21
  -2   9   3    0.94    0.30
   1  -9  -3    3.64    0.46
   1  -9  -3    3.61    0.48
  -1  -9   3    2.80    0.48
  -1   9   3    4.17    0.53
   1   9  -3    3.66    0.49
   0  -9   3    0.13    0.17
   0  -9  -3    0.11    0.18
   0  -9  -3   -0.10    0.17
   0   9   3    0.00    0.21
   0   9  -3   -0.15    0.20
  -1  -9  -3    2.56    0.41
   1  -9   3    2.58    0.36
  -1  -9  -3    2.45    0.41
   1   9   3    2.61    0.41
  -2  -9  -3   -0.03    0.17
  -2  -9  -3   -0.01    0.23
   2  -9   3    0.11    0.16
   2   9   3    0.05    0.22
   3  -9   3    8.97    0.80
  -3  -9  -3    9.11    0.93
  -3  -9  -3    9.70    0.91
   3   9   3    9.23    0.88
  -4  -9  -3    0.28    0.26
  -4  -9  -3    0.59    0.29
   4   9   3    0.89    0.25
  -5  -9  -3    0.28    0.24
  -5  -9  -3    0.36    0.29
   5   9   3    0.44    0.21
  -6  -9  -3    0.07    0.28
  -6  -9  -3    0.40    0.32
   6   9   3    0.43    0.22
  -7  -9  -3   -0.19    0.30
  -7  -9  -3   -0.03    0.27
   7   9   3    0.03    0.18
  -8  -9  -3    0.69    0.33
  -8  -9  -3    0.24    0.35
  -7 -10   3   -0.07    0.32
  -7 -10   3   -0.21    0.27
  -6 -10   3    0.77    0.35
  -6 -10   3    1.23    0.43
  -6  10   3    1.46    0.39
  -5 -10   3    0.49    0.28
  -5 -10   3   -0.02    0.27
   5  10  -3   -0.18    0.15
  -5  10   3    0.03    0.28
  -4 -10   3    0.54    0.29
  -4 -10   3    0.31    0.31
  -4  10   3    0.65    0.31
   4  10  -3    0.38    0.22
  -3 -10   3    0.04    0.23
   3 -10  -3   -0.15    0.15
  -3 -10   3   -0.20    0.23
   3  10  -3   -0.02    0.19
  -3  10   3    0.37    0.27
   2 -10  -3   -0.03    0.19
  -2 -10   3   -0.11    0.25
   2 -10  -3    0.45    0.22
  -2 -10   3   -0.33    0.17
   2  10  -3   -0.24    0.19
  -2  10   3    0.23    0.26
   1 -10  -3    0.50    0.23
  -1 -10   3    0.81    0.32
  -1 -10   3    0.81    0.26
   1 -10  -3    0.62    0.24
   1  10  -3    1.00    0.30
  -1  10   3    0.48    0.25
   0 -10  -3    0.05    0.21
   0 -10   3    0.44    0.22
   0 -10  -3    0.15    0.23
   0 -10   3    0.21    0.23
   0  10   3    0.16    0.25
  -1 -10  -3    0.54    0.26
   1 -10   3    0.53    0.21
  -1 -10  -3    0.45    0.27
   1  10   3    0.40    0.26
  -2 -10  -3   -0.02    0.23
  -2 -10  -3    0.40    0.26
   2 -10   3   -0.24    0.15
   2  10   3   -0.10    0.23
  -3 -10  -3    0.74    0.31
  -3 -10  -3    0.80    0.32
   3  10   3    1.08    0.30
  -4 -10  -3    0.05    0.19
  -4 -10  -3    0.29    0.31
   4  10   3    0.38    0.23
  -5 -10  -3    0.74    0.33
  -5 -10  -3   -0.11    0.29
   5  10   3   -0.10    0.18
  -6 -10  -3   -0.09    0.30
  -6 -10  -3    0.17    0.31
   6  10   3    0.31    0.21
  -4 -11   3    0.23    0.30
  -4 -11   3    0.17    0.20
  -4  11   3    0.06    0.21
   4  11  -3   -0.03    0.21
  -3 -11   3    0.12    0.23
  -3 -11   3    0.26    0.25
  -3  11   3    0.14    0.29
   3  11  -3    0.19    0.23
  -2 -11   3    0.06    0.22
   2 -11  -3    0.24    0.21
  -2 -11   3    0.20    0.27
  -2  11   3    0.07    0.27
  -1 -11   3    1.01    0.30
   1 -11  -3    0.61    0.27
  -1 -11   3    0.34    0.28
  -1  11   3    0.58    0.26
   0 -11   3    0.34    0.25
   0 -11  -3    0.44    0.25
   0 -11   3    0.36    0.23
   0 -11  -3   -0.06    0.21
   0  11   3    0.54    0.30
   1 -11   3   -0.10    0.20
  -1 -11  -3    0.43    0.28
  -1 -11  -3   -0.45    0.21
   1 -11   3    0.02    0.22
   1  11   3    0.54    0.30
   2 -11   3    0.66    0.30
  -2 -11  -3    0.96    0.34
  -2 -11  -3    1.25    0.35
   2  11   3    2.11    0.40
  -3 -11  -3   -0.08    0.29
  -3 -11  -3    0.07    0.27
   3  11   3    0.20    0.26
  14   0  -4    0.04    0.29
 -14   0   4   -0.06    0.22
 -14   0   4   -0.27    0.26
 -13   0   4    1.38    0.35
 -13   0   4    0.95    0.36
  13   0  -4    1.38    0.47
 -12   0   4    3.94    0.50
 -12   0   4    2.90    0.51
  12   0  -4    2.89    0.59
 -11   0   4    0.71    0.30
 -11   0   4    0.78    0.23
  11   0  -4    0.67    0.35
 -10   0   4    5.94    0.58
 -10   0   4    5.25    0.66
  -9   0   4    2.72    0.34
   9   0  -4    2.12    0.39
  -9   0   4    2.42    0.37
  -8   0   4   33.13    2.51
  -8   0   4   30.84    2.47
   8   0  -4   31.14    2.51
   8   0  -4   27.12    2.50
  -8   0   4   34.17    2.49
   7   0  -4   48.63    4.39
   7   0  -4   58.18    4.42
  -7   0   4   56.38    4.41
  -7   0   4   60.14    4.40
  -7   0   4   59.72    4.39
   6   0  -4    6.19    0.58
  -6   0   4    6.46    0.56
   6   0  -4    5.60    0.55
  -6   0   4    7.25    0.59
   5   0  -4   35.53    2.58
  -5   0   4   33.69    2.62
   5   0  -4   32.25    2.62
  -5   0   4   32.07    2.60
   5   0  -4   33.33    2.61
  -5   0   4   33.07    2.62
   4   0  -4    8.05    0.61
  -4   0   4    7.84    0.61
  -4   0   4    7.34    0.64
  -4   0   4    7.95    0.66
  -4   0   4    6.98    0.64
   4   0  -4    8.49    0.66
  -3   0   4   79.45    5.98
  -3   0   4   78.10    5.95
   3   0  -4   79.80    5.98
  -3   0   4   73.53    5.97
  -2   0   4  124.90    9.49
   2   0  -4  117.61    9.48
  -2   0   4  121.68    9.48
   2   0  -4  130.76    9.48
   1   0  -4    5.26    0.44
  -1   0   4    5.36    0.45
   1   0  -4    5.24    0.44
   0   0   4  131.66    9.01
   0   0  -4  106.41    9.01
   0   0  -4  121.36    9.01
   0   0   4  125.63    9.01
   0   0  -4  114.12    9.01
   0   0   4  106.26    9.03
  -1   0  -4   23.66    1.85
  -1   0  -4   23.51    1.86
   1   0   4   25.49    1.85
   1   0   4   23.07    1.89
  -1   0  -4   23.32    1.85
  -2   0  -4  133.27   10.48
  -2   0  -4  134.69   10.49
  -2   0  -4  144.23   10.50
   2   0   4  144.59   10.48
   2   0   4  126.93   10.53
   3   0   4  244.26   19.49
  -3   0  -4  278.84   19.52
   3   0   4  219.15   19.55
  -3   0  -4  248.57   19.50
   3   0   4  273.95   19.52
  -3   0  -4  262.98   19.49
  -4   0  -4   65.52    5.02
  -4   0  -4   73.92    5.03
   4   0   4   67.98    5.03
   4   0   4   57.95    5.00
   4   0   4   61.20    5.01
   4   0   4   59.27    5.07
  -4   0  -4   68.13    5.00
  -5   0  -4   54.22    4.21
  -5   0  -4   53.06    4.23
  -5   0  -4   60.65    4.25
   5   0   4   49.21    4.29
  -6   0  -4   40.61    3.16
   6   0   4   35.20    3.25
  -6   0  -4   45.12    3.20
  -6   0  -4   40.40    3.19
  -7   0  -4    8.20    0.68
  -7   0  -4    6.81    0.61
  -7   0  -4    6.24    0.64
   7   0   4    7.44    0.76
  -8   0  -4   -0.04    0.12
  -8   0  -4    0.24    0.14
  -8   0  -4    0.07    0.15
   8   0   4    0.25    0.24
  -9   0  -4   18.63    1.49
   9   0   4   14.24    1.53
  -9   0  -4   20.34    1.50
  -9   0  -4   16.14    1.41
  10   0   4    3.50    0.65
 -10   0  -4    4.31    0.45
 -10   0  -4    4.80    0.59
 -10   0  -4    4.98    0.57
 -11   0  -4    1.38    0.35
  11   0   4    0.91    0.40
 -11   0  -4    1.53    0.34
 -12   0  -4    0.12    0.27
  12   0   4   -0.01    0.36
 -12   0  -4   -0.45    0.23
 -13   0  -4   -0.13    0.29
  13   0   4   -0.30    0.32
 -14  -1   4    0.49    0.32
 -14  -1   4    0.85    0.36
  14  -1  -4   -0.02    0.36
 -14   1   4    0.65    0.32
  14   1  -4    0.61    0.38
  13  -1  -4    0.09    0.26
 -13  -1   4    0.31    0.29
 -13  -1   4    0.26    0.29
 -13   1   4    0.26    0.23
 -13   1   4    0.54    0.32
  13   1  -4   -0.05    0.23
  12  -1  -4    0.39    0.34
 -12  -1   4    0.17    0.23
 -12  -1   4   -0.01    0.19
 -12   1   4    0.49    0.28
  12   1  -4   -0.04    0.21
 -12   1   4    0.61    0.21
 -11  -1   4    6.14    0.63
 -11  -1   4    7.09    0.70
 -11   1   4    6.52    0.67
 -11   1   4    4.68    0.58
  11   1  -4    6.40    0.79
  10  -1  -4   -0.40    0.18
 -10  -1   4   -0.15    0.22
 -10  -1   4   -0.04    0.18
  10   1  -4    0.20    0.27
 -10   1   4   -0.01    0.15
 -10   1   4   -0.10    0.21
  -9  -1   4    0.10    0.15
  -9  -1   4    0.18    0.17
   9  -1  -4    0.09    0.15
  -9   1   4    0.22    0.14
  -9   1   4    0.10    0.19
  -8  -1   4    3.77    0.40
   8  -1  -4    3.73    0.45
  -8  -1   4    3.65    0.40
   8  -1  -4    3.16    0.35
  -8   1   4    3.60    0.45
   8   1  -4    3.71    0.45
  -8   1   4    3.74    0.36
  -7  -1   4    0.32    0.16
  -7  -1   4    0.42    0.15
   7  -1  -4    0.77    0.19
   7  -1  -4    0.28    0.10
  -7   1   4    0.56    0.17
  -7   1   4    0.47    0.11
   7   1  -4    0.16    0.11
   7   1  -4    0.26    0.12
   6  -1  -4   25.38    2.22
  -6  -1   4   30.11    2.26
  -6  -1   4   28.14    2.26
   6  -1  -4   27.60    2.26
  -6   1   4   25.52    2.25
  -6   1   4   30.31    2.26
   6   1  -4   27.46    2.26
   6   1  -4   27.63    2.18
   6   1  -4   30.41    2.26
  -6   1   4   32.23    2.30
  -6   1   4   29.83    2.22
  -5  -1   4  104.64    7.80
   5  -1  -4   85.95    7.77
  -5  -1   4   95.99    7.80
  -5  -1   4  108.32    7.81
   5  -1  -4  104.03    7.81
  -5   1   4  104.58    7.77
   5   1  -4  101.67    7.80
  -5   1   4  101.39    7.77
   5   1  -4  103.97    7.80
  -5   1   4  104.00    7.80
  -5   1   4   97.82    7.77
  -5   1   4  104.53    7.80
  -4  -1   4    1.82    0.22
  -4  -1   4    1.63    0.22
  -4  -1   4    1.98    0.22
   4  -1  -4    2.26    0.27
   4  -1  -4    1.99    0.20
   4  -1  -4    2.13    0.24
  -4   1   4    1.77    0.18
   4   1  -4    1.88    0.23
  -4   1   4    1.84    0.19
  -4   1   4    2.00    0.21
   3  -1  -4  160.36   13.39
   3  -1  -4  176.63   13.41
  -3  -1   4  175.52   13.41
  -3  -1   4  184.30   13.41
   3  -1  -4  184.60   13.41
  -3   1   4  177.28   13.40
  -3   1   4  157.99   13.40
  -3   1   4  182.48   13.40
   3   1  -4  179.08   13.40
  -3   1   4  165.10   13.39
   3   1  -4  182.13   13.41
  -3   1   4  174.91   13.39
   2  -1  -4   45.10    3.58
  -2  -1   4   46.41    3.58
   2  -1  -4   46.29    3.57
  -2  -1   4   45.03    3.57
   2   1  -4   45.38    3.57
   2   1  -4   45.58    3.58
  -2   1   4   47.27    3.57
  -2   1   4   46.98    3.57
  -2   1   4   48.62    3.57
   1  -1  -4  595.62   50.87
   1  -1  -4  605.14   50.88
   1  -1  -4  662.01   50.85
  -1  -1   4  727.15   50.93
   1  -1  -4  662.83   50.93
  -1   1   4  667.88   50.90
   1   1  -4  771.35   50.90
   1   1  -4  689.05   50.92
  -1   1   4  609.61   50.90
  -1   1   4  660.65   50.91
   0  -1  -4    5.09    0.49
   0  -1  -4    5.98    0.47
   0  -1   4    6.08    0.47
   0  -1   4    5.36    0.51
   0  -1  -4    6.59    0.47
   0  -1  -4    5.50    0.47
   0  -1   4    5.80    0.47
   0   1  -4    5.45    0.47
   0   1  -4    5.36    0.50
   0   1   4    5.99    0.47
   0   1   4    5.49    0.47
   0   1  -4    5.54    0.47
   0   1   4    5.77    0.50
  -1  -1  -4  380.86   27.14
  -1  -1  -4  351.92   27.17
  -1  -1  -4  328.18   27.15
   1  -1   4  361.16   27.14
   1  -1   4  392.02   27.17
  -1   1  -4  301.23   27.16
  -1   1  -4  373.87   27.19
   1   1   4  370.33   27.18
   1   1   4  365.58   27.18
   1   1   4  328.70   27.15
  -1   1  -4  332.76   27.14
  -1   1  -4  344.85   27.18
   1   1   4  381.07   27.15
  -2  -1  -4   57.45    4.04
   2  -1   4   58.34    4.04
   2  -1   4   50.91    4.07
   2  -1   4   54.28    4.01
   2  -1   4   53.05    4.02
  -2  -1  -4   54.11    4.03
  -2  -1  -4   53.07    4.08
  -2  -1  -4   51.67    4.03
  -2   1  -4   59.83    4.08
   2   1   4   49.58    4.03
  -2   1  -4   49.62    4.01
  -2   1  -4   45.67    4.03
  -2   1  -4   49.68    4.02
   2   1   4   47.28    4.07
   2   1   4   49.69    4.02
   3  -1   4    0.11    0.05
  -3  -1  -4    0.20    0.14
  -3  -1  -4    0.11    0.06
  -3  -1  -4    0.07    0.07
   3  -1   4    0.12    0.08
   3  -1   4    0.09    0.07
   3  -1   4    0.30    0.14
  -3  -1  -4    0.11    0.09
   3   1   4    0.05    0.07
   3   1   4    0.08    0.10
  -3   1  -4    0.16    0.06
  -3   1  -4    0.06    0.05
  -3   1  -4    0.13    0.08
   4  -1   4    5.34    0.43
  -4  -1  -4    5.11    0.46
   4  -1   4    4.85    0.52
  -4  -1  -4    5.14    0.45
  -4   1  -4    4.93    0.45
   4   1   4    5.19    0.45
  -4   1  -4    5.27    0.46
   4   1   4    4.57    0.51
  -5  -1  -4   15.01    1.18
  -5  -1  -4   14.74    1.19
  -5  -1  -4   16.18    1.21
   5  -1   4   12.75    1.24
  -5   1  -4   14.83    1.19
  -5   1  -4   15.26    1.20
  -5   1  -4   14.53    1.15
   5   1   4   12.29    1.24
   6  -1   4    1.22    0.29
  -6  -1  -4    1.66    0.23
  -6  -1  -4    2.15    0.29
  -6  -1  -4    1.15    0.24
  -6   1  -4    1.89    0.19
   6   1   4    1.43    0.32
  -6   1  -4    1.93    0.26
  -6   1  -4    1.47    0.25
  -7  -1  -4    3.80    0.42
  -7  -1  -4    2.85    0.36
  -7  -1  -4    3.37    0.40
   7  -1   4    2.68    0.44
  -7   1  -4    3.07    0.38
  -7   1  -4    3.02    0.36
   7   1   4    2.20    0.44
  -7   1  -4    3.00    0.29
  -8  -1  -4    6.03    0.54
  -8  -1  -4    3.59    0.59
  -8  -1  -4    6.06    0.57
   8  -1   4    5.46    0.72
  -8   1  -4    6.10    0.58
   8   1   4    5.53    0.71
  -8   1  -4    5.74    0.57
  -8   1  -4    5.74    0.49
   9  -1   4    8.24    0.93
  -9  -1  -4    9.26    0.83
  -9  -1  -4    9.73    0.89
  -9  -1  -4   11.60    0.93
  -9   1  -4    9.54    0.88
  -9   1  -4    9.28    0.87
   9   1   4    7.32    1.00
  -9   1  -4    9.17    0.78
 -10  -1  -4   -0.40    0.20
  10  -1   4   -0.49    0.25
 -10  -1  -4   -0.11    0.17
 -10  -1  -4   -0.24    0.23
  10   1   4   -0.02    0.22
 -10   1  -4   -0.13    0.15
 -10   1  -4    0.09    0.12
 -10   1  -4    0.25    0.23
 -11  -1  -4   -0.03    0.16
 -11  -1  -4   -0.03    0.19
 -11  -1  -4   -0.20    0.25
  11  -1   4    0.26    0.34
 -11   1  -4    0.01    0.23
 -11   1  -4   -0.26    0.22
  11   1   4    0.00    0.30
 -12  -1  -4    0.65    0.27
  12  -1   4    0.22    0.38
 -12  -1  -4    0.69    0.36
  12   1   4    1.11    0.44
 -12   1  -4    0.94    0.33
 -12   1  -4    0.62    0.30
 -14  -2   4    0.05    0.28
 -14  -2   4    0.01    0.28
  14  -2  -4   -0.27    0.23
 -14   2   4    0.55    0.25
  14   2  -4   -0.41    0.31
 -13  -2   4    0.07    0.20
  13  -2  -4    0.17    0.35
 -13  -2   4   -0.38    0.21
 -13   2   4    0.13    0.25
  13   2  -4   -0.05    0.32
 -12  -2   4    2.49    0.44
  12  -2  -4    1.97    0.51
 -12  -2   4    1.81    0.41
 -12   2   4    2.06    0.40
  12   2  -4    1.31    0.44
 -12   2   4    1.99    0.31
 -11  -2   4    8.45    0.85
 -11  -2   4    8.94    0.87
  11   2  -4    8.76    0.92
 -11   2   4    8.66    0.78
 -11   2   4    9.00    0.86
 -10  -2   4    0.27    0.22
 -10  -2   4   -0.19    0.22
  10  -2  -4    0.10    0.17
 -10   2   4    0.25    0.15
  10   2  -4    0.10    0.24
 -10   2   4   -0.22    0.19
  -9  -2   4    0.10    0.19
  -9  -2   4   -0.19    0.20
   9  -2  -4   -0.20    0.13
   9  -2  -4    0.04    0.10
  -9   2   4    0.16    0.19
  -9   2   4    0.12    0.12
   9   2  -4    0.25    0.24
   8  -2  -4    0.23    0.18
  -8  -2   4    0.33    0.16
  -8  -2   4    0.36    0.19
   8  -2  -4    0.41    0.12
  -8   2   4    0.41    0.17
   8   2  -4    0.89    0.25
  -7  -2   4    1.57    0.26
   7  -2  -4    1.31    0.24
  -7  -2   4    1.39    0.26
   7  -2  -4    1.23    0.18
  -7   2   4    1.45    0.25
  -7   2   4    1.67    0.18
  -7   2   4    1.70    0.19
   6  -2  -4    2.43    0.35
   6  -2  -4    2.34    0.27
  -6  -2   4    2.84    0.34
  -6  -2   4    3.24    0.34
  -6   2   4    3.10    0.31
  -6   2   4    2.24    0.33
  -6   2   4    3.80    0.29
   6   2  -4    3.17    0.33
  -6   2   4    3.69    0.27
  -6   2   4    3.00    0.32
   6   2  -4    2.74    0.35
   5  -2  -4   17.26    1.37
   5  -2  -4   17.78    1.36
  -5  -2   4   17.53    1.37
   5  -2  -4   14.67    1.32
  -5  -2   4   17.89    1.37
   5  -2  -4   16.52    1.34
  -5  -2   4   15.89    1.39
  -5   2   4   17.79    1.37
  -5   2   4   17.95    1.36
   5   2  -4   16.32    1.36
  -5   2   4   16.89    1.38
  -5   2   4   18.03    1.33
   4  -2  -4    0.09    0.09
  -4  -2   4   -0.06    0.08
  -4  -2   4    0.01    0.09
   4  -2  -4    0.10    0.08
  -4  -2   4    0.11    0.09
  -4   2   4    0.11    0.08
   4   2  -4   -0.01    0.08
  -4   2   4   -0.03    0.08
   4   2  -4   -0.09    0.08
  -4   2   4   -0.02    0.07
   3  -2  -4    0.39    0.10
   3  -2  -4    0.43    0.10
   3  -2  -4    0.23    0.08
  -3  -2   4    0.39    0.10
  -3  -2   4    0.44    0.06
  -3  -2   4    0.46    0.10
  -3   2   4    0.41    0.08
  -3   2   4    0.25    0.08
   3   2  -4    0.46    0.10
   3   2  -4    0.42    0.09
  -3   2   4    0.34    0.10
  -3   2   4    0.50    0.09
   2  -2  -4   83.60    6.66
   2  -2  -4   92.58    6.68
  -2  -2   4   85.65    6.68
  -2  -2   4   93.45    6.67
   2  -2  -4   86.33    6.67
   2  -2  -4   89.87    6.64
  -2   2   4   91.36    6.67
   2   2  -4   81.94    6.68
  -2   2   4   87.31    6.68
   2   2  -4   86.45    6.66
  -2   2   4   82.14    6.66
  -2   2   4   87.59    6.67
  -2   2   4   81.36    6.64
  -1  -2   4  344.73   23.29
   1  -2  -4  281.69   23.26
   1  -2  -4  314.88   23.25
   1  -2  -4  312.01   23.28
   1  -2  -4  335.88   23.32
  -1  -2   4  258.10   23.25
  -1   2   4  322.62   23.25
   1   2  -4  269.18   23.25
  -1   2   4  287.53   23.27
  -1   2   4  325.03   23.24
  -1   2   4  293.89   23.28
   1   2  -4  316.73   23.28
  -1   2   4  291.47   23.23
   0  -2   4  280.39   21.40
   0  -2  -4  280.80   21.43
   0  -2  -4  280.76   21.39
   0  -2   4  248.17   21.41
   0  -2   4  294.50   21.41
   0  -2  -4  300.07   21.40
   0  -2  -4  276.70   21.41
   0   2   4  254.02   21.39
   0   2  -4  285.37   21.41
   0   2  -4  286.57   21.41
   0   2   4  284.86   21.40
   0   2   4  278.10   21.40
   0   2   4  287.17   21.43
  -1  -2  -4    4.85    0.38
   1  -2   4    3.79    0.40
   1  -2   4    4.42    0.38
  -1  -2  -4    4.64    0.40
   1  -2   4    4.48    0.38
   1  -2   4    5.10    0.43
  -1  -2  -4    4.86    0.40
  -1  -2  -4    4.33    0.42
  -1   2  -4    4.41    0.38
   1   2   4    4.78    0.42
   1   2   4    4.05    0.40
   1   2   4    4.67    0.38
  -1   2  -4    5.91    0.43
   2  -2   4   22.24    1.65
   2  -2   4   20.90    1.70
  -2  -2  -4   21.34    1.71
   2  -2   4   20.67    1.67
  -2  -2  -4   20.73    1.67
  -2  -2  -4   21.86    1.68
  -2  -2  -4   21.90    1.66
   2  -2   4   22.39    1.64
   2   2   4   19.78    1.67
   2   2   4   20.79    1.65
   2   2   4   21.04    1.70
  -2   2  -4   21.42    1.65
  -2   2  -4   19.78    1.64
   3  -2   4   14.42    1.26
  -3  -2  -4   17.07    1.29
  -3  -2  -4   16.30    1.25
  -3  -2  -4   15.46    1.22
  -3  -2  -4   15.27    1.23
   3  -2   4   16.97    1.19
   3  -2   4   17.05    1.23
   3  -2   4   15.64    1.22
   3   2   4   15.16    1.28
  -3   2  -4   14.59    1.21
  -3   2  -4   15.22    1.20
   3   2   4   13.84    1.24
  -3   2  -4   13.19    1.23
   3   2   4   13.98    1.22
  -4  -2  -4   61.96    4.53
   4  -2   4   59.98    4.53
  -4  -2  -4   65.36    4.56
  -4  -2  -4   70.20    4.62
   4  -2   4   56.01    4.58
  -4  -2  -4   59.99    4.54
   4  -2   4   55.78    4.49
   4   2   4   54.14    4.52
   4   2   4   51.08    4.58
  -4   2  -4   68.38    4.56
  -4   2  -4   55.24    4.49
  -4   2  -4   56.38    4.52
  -4   2  -4   49.95    4.53
   5  -2   4   35.89    2.98
  -5  -2  -4   41.80    2.96
  -5  -2  -4   38.77    2.93
  -5  -2  -4   37.56    2.92
   5   2   4   34.34    2.98
   5   2   4   34.36    2.91
  -5   2  -4   33.11    2.91
  -5   2  -4   41.72    2.95
  -5   2  -4   38.90    2.91
  -5   2  -4   36.58    2.87
  -6  -2  -4    1.89    0.31
   6  -2   4    2.16    0.37
  -6  -2  -4    1.73    0.28
  -6  -2  -4    1.81    0.28
  -6   2  -4    2.69    0.31
  -6   2  -4    2.15    0.28
   6   2   4    1.67    0.35
  -7  -2  -4    5.99    0.56
  -7  -2  -4    6.14    0.57
   7  -2   4    5.79    0.70
  -7  -2  -4    6.67    0.59
  -7   2  -4    5.12    0.55
   7   2   4    5.14    0.67
  -7   2  -4    5.32    0.47
  -7   2  -4    6.13    0.55
   8  -2   4    2.14    0.43
  -8  -2  -4    2.16    0.35
  -8  -2  -4    2.32    0.38
  -8  -2  -4    1.82    0.31
  -8   2  -4    1.63    0.30
   8   2   4    1.41    0.35
  -8   2  -4    1.97    0.31
  -8   2  -4    2.00    0.21
  -9  -2  -4    6.53    0.69
  -9  -2  -4    8.21    0.73
   9  -2   4    6.85    0.77
  -9  -2  -4    6.65    0.69
  -9   2  -4    6.94    0.58
  -9   2  -4    7.46    0.70
   9   2   4    6.51    0.85
  -9   2  -4    6.80    0.69
 -10  -2  -4   -0.11    0.23
 -10  -2  -4   -0.01    0.18
 -10  -2  -4   -0.31    0.27
  10  -2   4   -0.23    0.18
  10   2   4    0.21    0.23
 -10   2  -4   -0.07    0.19
 -10   2  -4   -0.05    0.22
 -11  -2  -4   -0.07    0.18
 -11  -2  -4   -0.19    0.22
  11  -2   4    0.40    0.28
 -11  -2  -4   -0.13    0.20
 -11   2  -4    0.04    0.23
 -11   2  -4    0.01    0.23
  11   2   4   -0.29    0.26
  12  -2   4    0.71    0.41
 -12  -2  -4    0.28    0.22
 -12  -2  -4    0.37    0.34
 -12  -2  -4    0.60    0.28
  12   2   4    0.63    0.33
 -12   2  -4    0.48    0.28
 -12   2  -4    0.82    0.30
  13  -3  -4   -0.31    0.34
 -13  -3   4   -0.15    0.26
 -13  -3   4   -0.25    0.25
  13   3  -4    0.14    0.31
 -13   3   4   -0.31    0.21
 -12  -3   4    0.34    0.27
 -12  -3   4    0.37    0.28
  12   3  -4    0.17    0.27
 -12   3   4    0.14    0.23
  11  -3  -4    2.37    0.43
 -11  -3   4    2.63    0.42
 -11  -3   4    2.24    0.43
 -11   3   4    2.82    0.42
 -11   3   4    2.29    0.31
  11   3  -4    2.03    0.45
  10  -3  -4    3.81    0.53
 -10  -3   4    3.52    0.52
 -10  -3   4    3.38    0.51
 -10   3   4    4.23    0.50
  10   3  -4    4.86    0.59
 -10   3   4    3.73    0.39
  -9  -3   4   11.04    0.95
  -9  -3   4    9.54    0.96
   9  -3  -4    9.80    0.95
   9  -3  -4    9.26    0.85
  -9   3   4   10.34    0.82
   9   3  -4   11.46    0.98
  -9   3   4   12.06    0.93
  -9   3   4   10.00    0.85
  -8  -3   4    0.36    0.18
   8  -3  -4    0.57    0.21
   8  -3  -4    0.37    0.11
  -8  -3   4    0.25    0.19
   8   3  -4    0.77    0.23
  -8   3   4    0.38    0.11
  -8   3   4    0.55    0.18
  -8   3   4    0.34    0.09
  -7  -3   4    0.51    0.18
   7  -3  -4    0.26    0.16
  -7  -3   4    0.45    0.17
   7  -3  -4    0.37    0.09
   7   3  -4    0.50    0.17
  -7   3   4    0.31    0.09
   7   3  -4    0.31    0.17
  -7   3   4    0.43    0.15
  -7   3   4    0.41    0.08
  -7   3   4    0.18    0.13
   6  -3  -4    1.74    0.20
   6  -3  -4    2.77    0.32
  -6  -3   4    1.65    0.31
  -6  -3   4    2.22    0.29
   6   3  -4    3.03    0.34
  -6   3   4    2.34    0.29
  -6   3   4    2.46    0.26
   6   3  -4    2.46    0.29
  -6   3   4    2.24    0.28
  -6   3   4    2.66    0.21
   5  -3  -4    1.88    0.24
  -5  -3   4    1.49    0.22
  -5  -3   4    1.35    0.22
   5  -3  -4    1.81    0.25
  -5  -3   4    0.85    0.22
   5  -3  -4    1.78    0.18
   5   3  -4    2.10    0.26
  -5   3   4    1.65    0.24
  -5   3   4    1.76    0.17
  -5   3   4    1.78    0.22
   4  -3  -4   70.77    5.50
  -4  -3   4   72.18    5.50
   4  -3  -4   72.14    5.50
  -4  -3   4   76.96    5.51
   4  -3  -4   71.02    5.48
  -4  -3   4   60.08    5.53
  -4  -3   4   77.90    5.47
  -4   3   4   72.22    5.49
   4   3  -4   69.93    5.50
  -4   3   4   70.46    5.49
  -4   3   4   70.80    5.48
  -4   3   4   70.36    5.51
   3  -3  -4   23.01    1.70
   3  -3  -4   21.23    1.65
   3  -3  -4   18.56    1.65
   3  -3  -4   21.89    1.69
   3  -3  -4   21.44    1.70
  -3  -3   4   22.68    1.70
  -3  -3   4   22.35    1.70
  -3   3   4   22.04    1.68
  -3   3   4   21.97    1.72
  -3   3   4   22.12    1.69
   3   3  -4   21.47    1.70
  -3   3   4   21.91    1.68
  -2  -3   4    6.04    0.50
   2  -3  -4    5.71    0.49
   2  -3  -4    6.68    0.51
   2  -3  -4    6.46    0.51
   2   3  -4    6.24    0.49
  -2   3   4    6.63    0.54
  -2   3   4    5.94    0.51
  -2   3   4    5.87    0.49
   0  -3  -4    0.79    0.13
   0  -3  -4    0.87    0.13
   0  -3  -4    0.96    0.14
   0  -3   4    1.06    0.12
   0  -3  -4    0.83    0.11
   0  -3   4    0.92    0.15
   0   3   4    0.73    0.09
   0   3   4    0.77    0.09
   0   3   4    0.76    0.13
   0   3  -4    0.80    0.08
   0   3   4    0.99    0.16
   1  -3   4    4.54    0.34
  -1  -3  -4    3.90    0.37
  -1  -3  -4    3.55    0.37
  -1  -3  -4    4.27    0.38
   1  -3   4    3.76    0.35
  -1  -3  -4    3.91    0.34
   1  -3   4    4.03    0.39
   1   3   4    3.92    0.34
  -1   3  -4    4.01    0.34
  -1   3  -4    4.05    0.33
   1   3   4    4.48    0.37
   1   3   4    3.75    0.33
   2  -3   4   76.37    5.66
   2  -3   4   74.69    5.71
   2  -3   4   64.37    5.68
  -2  -3  -4   70.30    5.71
  -2  -3  -4   76.42    5.69
   2  -3   4   74.39    5.66
  -2  -3  -4   78.46    5.67
  -2  -3  -4   78.27    5.70
  -2   3  -4   75.37    5.67
   2   3   4   70.27    5.66
   2   3   4   66.68    5.69
  -2   3  -4   74.87    5.66
   2   3   4   73.51    5.69
   2   3   4   77.71    5.68
  -3  -3  -4   35.10    2.61
   3  -3   4   33.52    2.63
  -3  -3  -4   36.18    2.63
  -3  -3  -4   34.59    2.65
   3  -3   4   34.00    2.58
   3  -3   4   31.90    2.60
   3  -3   4   34.31    2.56
  -3  -3  -4   35.12    2.59
   3   3   4   30.59    2.57
  -3   3  -4   34.94    2.59
   3   3   4   29.21    2.61
   3   3   4   31.51    2.62
  -3   3  -4   31.32    2.57
  -4  -3  -4    4.77    0.48
  -4  -3  -4    5.16    0.51
   4  -3   4    6.93    0.51
   4  -3   4    5.22    0.53
   4  -3   4    5.47    0.43
  -4  -3  -4    4.83    0.51
   4   3   4    5.47    0.56
  -4   3  -4    5.67    0.48
  -5  -3  -4   14.17    1.17
   5  -3   4   14.27    1.22
  -5  -3  -4   16.09    1.21
  -5  -3  -4   14.87    1.16
  -5   3  -4   14.89    1.17
  -5   3  -4   13.59    1.13
   5   3   4   13.33    1.13
  -5   3  -4   12.71    1.15
   5   3   4   12.94    1.21
  -6  -3  -4    6.98    0.64
   6  -3   4    7.58    0.72
  -6  -3  -4    7.57    0.67
  -6  -3  -4    7.29    0.64
  -6   3  -4    7.29    0.62
   6   3   4    6.60    0.70
  -6   3  -4    5.96    0.62
  -7  -3  -4    0.71    0.20
  -7  -3  -4    0.50    0.20
   7  -3   4    0.57    0.26
  -7  -3  -4    0.27    0.22
  -7   3  -4    0.35    0.15
  -7   3  -4    0.29    0.16
   7   3   4    0.28    0.22
   8  -3   4    0.59    0.28
  -8  -3  -4    1.79    0.32
  -8  -3  -4    2.05    0.32
  -8   3  -4    2.39    0.30
   9  -3   4    0.80    0.28
  -9  -3  -4    0.73    0.23
  -9  -3  -4    0.60    0.24
  -9  -3  -4    0.91    0.28
  -9   3  -4    1.09    0.24
  -9   3  -4    0.63    0.22
   9   3   4    0.86    0.34
 -10  -3  -4    2.49    0.39
 -10  -3  -4    1.52    0.34
 -10  -3  -4    2.00    0.43
  10  -3   4    2.53    0.47
  10   3   4    1.43    0.43
 -10   3  -4    2.11    0.35
 -10   3  -4    1.60    0.34
 -11  -3  -4    0.07    0.22
  11  -3   4    0.24    0.27
 -11  -3  -4    0.11    0.21
 -11  -3  -4    0.22    0.30
  11   3   4    0.01    0.29
 -11   3  -4    0.20    0.21
 -11   3  -4   -0.04    0.21
  12  -3   4    0.06    0.34
 -12  -3  -4    0.00    0.20
 -12  -3  -4    0.20    0.23
 -12  -3  -4    0.13    0.30
  12   3   4   -0.16    0.27
 -12   3  -4    0.01    0.25
 -12   3  -4    0.40    0.24
 -13  -4   4    0.24    0.32
  13  -4  -4    0.38    0.33
 -13  -4   4    0.33    0.30
  13   4  -4    0.38    0.33
 -13   4   4    0.72    0.29
 -12  -4   4    3.13    0.48
 -12  -4   4    1.61    0.43
  12   4  -4    1.98    0.47
 -12   4   4    2.79    0.41
 -11  -4   4    0.91    0.31
 -11  -4   4    1.53    0.35
  11  -4  -4    1.33    0.31
  11   4  -4    1.09    0.34
 -11   4   4    1.42    0.29
 -10  -4   4    2.41    0.46
 -10  -4   4    3.44    0.49
  10  -4  -4    2.52    0.43
  10   4  -4    3.82    0.52
 -10   4   4    3.36    0.42
  -9  -4   4    2.16    0.41
  -9  -4   4    2.12    0.36
   9  -4  -4    1.35    0.34
   9   4  -4    1.44    0.33
  -9   4   4    1.72    0.29
  -8  -4   4    2.95    0.39
  -8  -4   4    3.30    0.47
   8  -4  -4    2.62    0.27
   8  -4  -4    3.16    0.42
  -8   4   4    2.71    0.34
  -8   4   4    2.83    0.25
   8   4  -4    3.33    0.43
  -7  -4   4    7.25    0.68
  -7  -4   4    5.99    0.60
   7  -4  -4    5.87    0.61
   7  -4  -4    5.55    0.52
   7   4  -4    6.72    0.59
  -7   4   4    6.98    0.61
   7   4  -4    6.59    0.62
  -7   4   4    6.54    0.57
  -7   4   4    6.42    0.52
  -7   4   4    6.82    0.57
   6  -4  -4    0.28    0.14
   6  -4  -4    0.23    0.06
   6  -4  -4    0.43    0.09
  -6  -4   4    0.34    0.19
  -6  -4   4    0.38    0.14
  -6   4   4    0.26    0.08
  -6   4   4    0.15    0.11
   6   4  -4    0.39    0.16
  -6   4   4    0.34    0.15
   5  -4  -4    6.45    0.51
   5  -4  -4    6.59    0.54
   5  -4  -4    6.64    0.58
  -5  -4   4    7.04    0.58
  -5  -4   4    6.31    0.63
  -5   4   4    6.45    0.55
  -5   4   4    6.48    0.60
   5   4  -4    6.12    0.56
  -5   4   4    6.63    0.55
   5   4  -4    6.63    0.58
  -5   4   4    6.35    0.54
   5   4  -4    6.58    0.53
  -4  -4   4    4.58    0.41
   4  -4  -4    3.71    0.36
  -4  -4   4    3.66    0.46
   4  -4  -4    5.73    0.39
   4  -4  -4    4.66    0.40
   4  -4  -4    5.17    0.42
  -4  -4   4    4.41    0.41
  -4   4   4    4.27    0.38
   4   4  -4    3.78    0.37
   4   4  -4    4.74    0.39
  -4   4   4    4.21    0.37
  -4   4   4    5.61    0.39
   4   4  -4    4.28    0.39
  -4   4   4    4.39    0.44
  -3  -4   4    0.00    0.08
   3  -4  -4    0.08    0.07
   3  -4  -4    0.10    0.07
  -3  -4   4    0.09    0.07
   3  -4  -4    0.06    0.05
  -3   4   4    0.08    0.12
  -3   4   4    0.12    0.04
   2  -4  -4   14.92    1.17
  -2  -4   4   13.41    1.17
   2  -4  -4   12.59    1.17
  -2  -4   4   16.94    1.19
   2  -4  -4   15.88    1.19
   2  -4  -4   16.87    1.17
  -2   4   4   13.93    1.21
  -1   4   4    7.53    0.64
   0  -4   4   70.05    5.47
   0  -4  -4   71.08    5.44
   0  -4  -4   67.52    5.48
   0  -4   4   78.77    5.45
   0  -4  -4   71.69    5.48
   0  -4  -4   73.93    5.46
   0   4   4   63.24    5.47
   0   4   4   70.78    5.49
  -1  -4  -4   16.17    1.25
   1  -4   4   16.50    1.24
  -1  -4  -4   15.16    1.23
  -1  -4  -4   15.21    1.20
   1   4   4   16.27    1.25
   1   4   4   12.90    1.24
  -2  -4  -4    1.18    0.22
  -2  -4  -4    1.37    0.17
  -2  -4  -4    1.16    0.22
  -2  -4  -4    1.51    0.22
   2  -4   4    1.46    0.16
   2  -4   4    1.35    0.17
   2  -4   4    1.06    0.20
   2   4   4    1.12    0.12
   2   4   4    1.09    0.21
   2   4   4    1.35    0.14
   2   4   4    1.44    0.21
  -2   4  -4    1.30    0.13
  -2   4  -4    1.20    0.12
  -3  -4  -4   12.28    0.90
   3  -4   4   11.05    0.89
   3  -4   4   11.06    0.87
   3  -4   4   10.87    0.94
  -3  -4  -4   10.97    0.94
  -3  -4  -4   12.11    0.97
   3  -4   4   10.39    0.92
  -3  -4  -4   10.30    0.92
  -3   4  -4   10.91    0.88
   3   4   4   10.99    0.90
   3   4   4   11.28    0.91
   3   4   4   10.12    0.87
  -3   4  -4   10.94    0.87
  -4  -4  -4   14.70    1.12
  -4  -4  -4   13.60    1.16
   4  -4   4   13.39    1.17
   4  -4   4   14.38    1.07
  -4  -4  -4   14.63    1.18
   4   4   4   13.37    1.12
   4   4   4   12.66    1.09
  -4   4  -4   13.60    1.10
  -4   4  -4   14.04    1.11
   4   4   4   12.76    1.14
  -5  -4  -4    5.89    0.58
  -5  -4  -4    5.67    0.51
  -5  -4  -4    5.68    0.54
   5  -4   4    5.62    0.57
  -5   4  -4    5.32    0.48
   5   4   4    5.35    0.49
   5   4   4    4.51    0.55
  -6  -4  -4    9.81    0.84
  -6  -4  -4    9.73    0.90
  -6  -4  -4    9.32    0.86
   6  -4   4    9.97    0.91
   6   4   4   10.53    0.90
  -6   4  -4    9.97    0.83
  -6   4  -4    9.38    0.81
   6   4   4    8.77    0.80
  -7  -4  -4    0.51    0.22
  -7  -4  -4    0.87    0.25
   7  -4   4    1.62    0.34
  -7  -4  -4    1.31    0.26
   7   4   4    0.93    0.27
  -7   4  -4    1.14    0.20
  -8  -4  -4    1.96    0.35
  -8  -4  -4    1.62    0.38
  -8  -4  -4    1.67    0.34
   8  -4   4    1.57    0.38
  -8   4  -4    2.34    0.30
   8   4   4    1.78    0.40
  -9  -4  -4   -0.11    0.22
  -9  -4  -4    0.20    0.28
  -9  -4  -4    0.17    0.22
   9  -4   4    0.14    0.20
   9   4   4    0.04    0.23
  -9   4  -4    0.01    0.15
  -9   4  -4    0.10    0.17
 -10  -4  -4   -0.15    0.19
  10  -4   4    0.25    0.30
 -10  -4  -4    0.12    0.24
 -10  -4  -4    0.09    0.24
 -10   4  -4    0.40    0.21
 -10   4  -4   -0.10    0.16
  10   4   4    0.28    0.26
 -11  -4  -4    0.18    0.24
 -11  -4  -4    0.09    0.28
  11  -4   4    0.37    0.34
 -11  -4  -4   -0.06    0.23
 -11   4  -4   -0.04    0.20
  11   4   4    0.09    0.24
 -11   4  -4    0.30    0.21
 -12  -4  -4    0.30    0.36
  12  -4   4    0.56    0.41
 -12  -4  -4    0.53    0.30
 -12  -4  -4    0.75    0.35
 -12   4  -4    0.33    0.28
  12   4   4    0.51    0.32
 -12   4  -4    0.59    0.26
 -12  -5   4    0.48    0.35
 -12  -5   4    0.59    0.25
 -12   5   4    0.43    0.22
  12   5  -4    0.84    0.34
 -11  -5   4    0.42    0.35
 -11  -5   4    0.85    0.31
  11  -5  -4    0.89    0.32
  11   5  -4    0.63    0.31
 -11   5   4    0.78    0.24
 -10  -5   4    2.62    0.43
 -10  -5   4    2.01    0.46
  10  -5  -4    2.05    0.41
  10   5  -4    2.30    0.40
 -10   5   4    2.65    0.34
   9  -5  -4    4.31    0.60
  -9  -5   4    5.22    0.70
  -9  -5   4    5.95    0.60
   9   5  -4    5.54    0.60
  -9   5   4    5.60    0.51
   8  -5  -4    1.34    0.29
  -8  -5   4    1.16    0.27
  -8  -5   4    1.06    0.33
   8   5  -4    1.38    0.27
  -8   5   4    1.26    0.21
  -7  -5   4    3.14    0.38
   7  -5  -4    2.59    0.36
   7  -5  -4    2.21    0.23
  -7  -5   4    2.86    0.45
   7   5  -4    2.55    0.34
  -7   5   4    2.84    0.39
   7   5  -4    2.80    0.34
   7   5  -4    2.39    0.23
  -7   5   4    2.85    0.29
  -6  -5   4    1.58    0.32
   6  -5  -4    1.54    0.16
   6  -5  -4    1.83    0.20
   6  -5  -4    2.21    0.28
  -6  -5   4    1.62    0.26
  -6   5   4    1.52    0.19
  -6   5   4    2.03    0.32
   6   5  -4    1.81    0.22
  -6   5   4    1.64    0.18
  -6   5   4    1.81    0.21
   6   5  -4    1.57    0.18
   6   5  -4    1.67    0.24
   5  -5  -4   17.96    1.21
  -5  -5   4   16.95    1.27
   5  -5  -4   15.19    1.27
   5  -5  -4   15.46    1.24
  -5  -5   4   13.21    1.33
   5   5  -4   14.40    1.22
  -5   5   4   15.43    1.22
   5   5  -4   15.59    1.24
  -5   5   4   16.19    1.26
   5   5  -4   14.48    1.22
  -5   5   4   15.73    1.31
  -5   5   4   15.60    1.22
   4  -5  -4    6.36    0.50
  -4  -5   4    5.92    0.50
  -4  -5   4    4.61    0.55
   4  -5  -4    6.42    0.48
  -4  -5   4    5.57    0.49
   4  -5  -4    5.12    0.46
   4  -5  -4    6.16    0.49
   4  -5  -4    4.93    0.45
  -4   5   4    5.90    0.54
   4   5  -4    5.28    0.48
   3  -5  -4    9.90    0.78
  -3  -5   4    9.36    0.77
   3  -5  -4    9.84    0.78
  -3  -5   4    9.77    0.78
   3  -5  -4   10.40    0.78
   3  -5  -4    8.42    0.77
  -3   5   4    8.61    0.79
  -3   5   4   10.03    0.83
   3   5  -4    9.30    0.78
  -2  -5   4   44.56    3.47
   2  -5  -4   42.52    3.48
   2  -5  -4   44.13    3.46
   2  -5  -4   49.69    3.49
   2  -5  -4   47.22    3.47
  -2  -5   4   45.37    3.46
  -2   5   4   38.76    3.48
   2   5  -4   47.74    3.49
  -2   5   4   43.91    3.52
  -1  -5   4    3.95    0.31
   1  -5  -4    2.38    0.27
  -1  -5   4    3.00    0.26
   1  -5  -4    3.26    0.31
   0  -5   4   33.07    2.50
   0  -5  -4   31.43    2.55
   0  -5   4   32.50    2.53
   0  -5  -4   33.81    2.52
   0  -5  -4   32.49    2.50
   0  -5  -4   30.72    2.55
   0   5   4   32.65    2.57
  -1  -5  -4    9.50    0.84
   1  -5   4   10.50    0.84
  -1  -5  -4   10.54    0.81
  -1  -5  -4   11.32    0.87
   1  -5   4   10.77    0.81
  -1  -5  -4   10.13    0.87
   1   5   4    8.52    0.85
   1   5   4    9.00    0.86
   2  -5   4    3.38    0.26
   2  -5   4    2.35    0.31
  -2  -5  -4    2.28    0.34
  -2  -5  -4    2.30    0.32
  -2  -5  -4    2.72    0.26
  -2  -5  -4    2.44    0.34
   2   5   4    2.15    0.31
   3  -5   4    0.26    0.15
  -3  -5  -4    0.33    0.19
   3  -5   4    0.52    0.12
  -3  -5  -4    0.27    0.17
  -3  -5  -4    0.20    0.17
  -3  -5  -4    0.32    0.11
   3  -5   4    0.24    0.09
   3   5   4    0.37    0.14
  -4  -5  -4    0.09    0.17
  -4  -5  -4   -0.01    0.10
   4  -5   4    0.17    0.16
  -4  -5  -4    0.07    0.13
   4  -5   4    0.20    0.07
   4   5   4    0.07    0.06
   4   5   4    0.07    0.12
   4   5   4    0.01    0.08
  -4   5  -4    0.11    0.07
  -4   5  -4    0.04    0.07
  -5  -5  -4   14.58    1.15
   5  -5   4   12.94    1.19
  -5  -5  -4   15.02    1.23
  -5  -5  -4   13.67    1.18
   5   5   4   13.00    1.14
  -5   5  -4   13.89    1.11
   5   5   4   14.26    1.15
   5   5   4   13.08    1.10
  -5   5  -4   14.14    1.11
  -6  -5  -4    1.42    0.27
   6  -5   4    1.75    0.34
  -6  -5  -4    1.89    0.34
  -6  -5  -4    2.08    0.34
   6   5   4    1.55    0.30
  -6   5  -4    1.77    0.23
   6   5   4    1.52    0.25
  -7  -5  -4    0.17    0.19
  -7  -5  -4    0.12    0.23
  -7  -5  -4    0.08    0.17
   7  -5   4    0.04    0.22
   7   5   4   -0.04    0.19
  -7   5  -4   -0.05    0.12
   7   5   4    0.01    0.12
   8  -5   4    0.04    0.24
  -8  -5  -4    0.68    0.30
  -8  -5  -4    0.45    0.22
  -8  -5  -4    0.93    0.26
  -8   5  -4    0.37    0.17
   8   5   4    0.67    0.18
   8   5   4    0.42    0.24
  -9  -5  -4    0.21    0.22
  -9  -5  -4    0.06    0.28
  -9  -5  -4    0.15    0.23
   9  -5   4    0.09    0.25
   9   5   4   -0.22    0.10
   9   5   4    0.10    0.23
  -9   5  -4    0.08    0.14
 -10  -5  -4    0.11    0.19
 -10  -5  -4   -0.27    0.21
  10  -5   4    1.12    0.38
 -10  -5  -4    0.41    0.34
 -10   5  -4    0.05    0.16
  10   5   4    0.19    0.15
  10   5   4    0.12    0.25
 -11  -5  -4    0.06    0.25
 -11  -5  -4   -0.14    0.23
  11  -5   4    0.51    0.28
 -11  -5  -4    0.34    0.29
  11   5   4    0.16    0.26
 -11   5  -4   -0.30    0.19
 -12  -6   4   -0.16    0.32
 -12  -6   4    0.31    0.26
  11  -6  -4    0.16    0.24
 -11  -6   4    0.48    0.28
 -11  -6   4    0.44    0.33
 -11   6   4    0.34    0.18
 -10  -6   4    1.00    0.28
 -10  -6   4    1.30    0.40
  10  -6  -4    0.54    0.26
 -10   6   4    0.79    0.19
  10   6  -4    0.49    0.24
  -9  -6   4    2.89    0.42
  -9  -6   4    2.82    0.52
   9  -6  -4    2.32    0.41
   9   6  -4    1.94    0.33
  -9   6   4    2.45    0.29
  -8  -6   4    0.29    0.27
   8  -6  -4    0.26    0.19
  -8  -6   4    0.61    0.23
  -8   6   4    0.45    0.12
   8   6  -4    0.37    0.16
  -8   6   4    0.53    0.20
  -7  -6   4   11.69    1.11
   7  -6  -4   11.02    0.92
  -7  -6   4   12.96    1.02
   7  -6  -4   12.27    1.02
   7   6  -4   10.45    0.93
  -7   6   4   12.49    1.05
  -7   6   4   11.64    0.92
   6  -6  -4    0.17    0.10
   6  -6  -4    0.17    0.07
  -6  -6   4    0.12    0.17
   6  -6  -4    0.35    0.16
  -6  -6   4    0.13    0.15
   6   6  -4    0.03    0.10
  -6   6   4    0.28    0.16
  -5  -6   4    1.14    0.32
   5  -6  -4    2.10    0.21
   5  -6  -4    1.37    0.17
  -5  -6   4    1.67    0.23
   5  -6  -4    2.02    0.18
   5  -6  -4    1.37    0.24
   5   6  -4    1.27    0.20
  -5   6   4    1.60    0.31
  -4  -6   4   -0.07    0.12
   4  -6  -4    0.02    0.07
   4  -6  -4   -0.08    0.08
  -4  -6   4   -0.08    0.08
   4  -6  -4   -0.05    0.09
  -4   6   4    0.01    0.12
   4   6  -4   -0.07    0.09
   3  -6  -4    4.58    0.46
   3  -6  -4    5.60    0.47
  -3  -6   4    5.72    0.46
  -3  -6   4    4.24    0.53
  -3  -6   4    5.71    0.47
   3  -6  -4    5.34    0.46
  -3   6   4    5.67    0.53
   3   6  -4    5.06    0.48
   2  -6  -4    0.56    0.14
   2  -6  -4    0.32    0.09
  -2  -6   4    0.35    0.10
  -2  -6   4    0.35    0.08
   2  -6  -4    0.21    0.11
   2  -6  -4    0.36    0.09
  -2   6   4    0.64    0.20
   2   6  -4    0.46    0.14
  -1  -6   4    3.75    0.31
   1  -6  -4    3.85    0.32
   1  -6  -4    3.05    0.36
   1  -6  -4    3.62    0.37
   1  -6  -4    3.44    0.31
  -1  -6   4    3.69    0.33
  -1   6   4    3.02    0.43
   0  -6  -4    1.02    0.20
   0  -6  -4    0.93    0.19
   0  -6  -4    0.96    0.12
   0  -6   4    0.89    0.15
   0  -6   4    0.99    0.12
   0  -6  -4    1.15    0.15
   0   6   4    1.27    0.24
   1  -6   4    8.65    0.73
  -1  -6  -4    7.71    0.73
  -1  -6  -4    8.59    0.77
  -1  -6  -4    9.46    0.70
  -1  -6  -4    8.98    0.78
   1  -6   4    8.63    0.70
   1   6   4    8.64    0.78
  -2  -6  -4    0.31    0.09
   2  -6   4    0.29    0.13
  -2  -6  -4    0.19    0.16
  -2  -6  -4    0.13    0.13
  -2  -6  -4    0.56    0.19
   2  -6   4    0.24    0.10
   2   6   4    0.23    0.14
   3  -6   4   20.26    1.62
  -3  -6  -4   20.49    1.64
  -3  -6  -4   21.09    1.58
   3  -6   4   18.44    1.57
  -3  -6  -4   19.79    1.66
   3   6   4   19.45    1.62
  -4  -6  -4    0.26    0.14
  -4  -6  -4    0.64    0.25
   4  -6   4    0.21    0.19
   4  -6   4    0.37    0.10
  -4  -6  -4    0.61    0.23
   4   6   4    0.21    0.17
  -5  -6  -4    3.58    0.50
   5  -6   4    3.75    0.47
   5  -6   4    3.44    0.26
  -5  -6  -4    4.00    0.48
   5  -6   4    2.84    0.26
  -5  -6  -4    3.34    0.36
   5   6   4    3.40    0.40
  -6  -6  -4    2.19    0.41
  -6  -6  -4    3.17    0.44
   6  -6   4    2.39    0.41
  -6  -6  -4    2.30    0.32
  -6   6  -4    1.72    0.22
   6   6   4    2.33    0.32
   6   6   4    1.96    0.25
   7  -6   4    5.89    0.67
  -7  -6  -4    4.96    0.65
  -7  -6  -4    5.07    0.62
  -7  -6  -4    5.44    0.54
   7   6   4    3.75    0.49
  -7   6  -4    4.37    0.43
   7   6   4    4.78    0.49
  -8  -6  -4   -0.08    0.26
  -8  -6  -4    0.20    0.20
  -8  -6  -4    0.15    0.19
   8  -6   4   -0.14    0.21
   8   6   4    0.14    0.17
   8   6   4   -0.10    0.13
  -8   6  -4    0.19    0.13
  -9  -6  -4    0.24    0.21
   9  -6   4   -0.06    0.27
  -9  -6  -4    0.11    0.29
  -9  -6  -4    0.24    0.24
  -9   6  -4    0.17    0.15
   9   6   4    0.11    0.16
   9   6   4    0.30    0.19
 -10  -6  -4    0.29    0.27
 -10  -6  -4    0.53    0.31
  10  -6   4   -0.43    0.24
 -10  -6  -4    0.62    0.30
 -11  -6  -4    0.10    0.29
 -11  -6  -4    0.06    0.27
 -11  -7   4   -0.04    0.23
  11  -7  -4    0.51    0.30
 -11  -7   4    0.41    0.26
 -10  -7   4    0.19    0.34
 -10  -7   4    0.58    0.25
  10  -7  -4   -0.05    0.19
  -9  -7   4    0.31    0.21
  -9  -7   4   -0.25    0.26
   9  -7  -4   -0.40    0.18
  -8  -7   4    5.14    0.71
   8  -7  -4    3.84    0.55
  -8  -7   4    5.20    0.55
  -8   7   4    5.15    0.61
  -7  -7   4    0.56    0.21
  -7  -7   4    0.52    0.29
   7  -7  -4    0.53    0.20
   7   7  -4    0.61    0.15
  -7   7   4    0.87    0.28
   6  -7  -4    0.33    0.12
   6  -7  -4    0.27    0.16
  -6  -7   4    0.47    0.18
  -6  -7   4    0.19    0.25
   6   7  -4    0.29    0.14
  -6   7   4    0.48    0.25
   5  -7  -4    0.30    0.12
   5  -7  -4    0.28    0.14
  -5  -7   4    0.27    0.26
  -5  -7   4    0.18    0.13
   5  -7  -4    0.22    0.10
  -5   7   4    0.26    0.22
   5   7  -4    0.23    0.13
  -4  -7   4    0.00    0.10
  -4  -7   4    0.01    0.15
   4  -7  -4    0.09    0.11
   4  -7  -4    0.02    0.09
   4  -7  -4   -0.03    0.10
   4   7  -4   -0.01    0.13
  -4   7   4   -0.06    0.19
  -3  -7   4   -0.10    0.17
  -3  -7   4   -0.06    0.09
   3  -7  -4    0.04    0.12
   3  -7  -4   -0.08    0.10
   3  -7  -4   -0.07    0.09
   3  -7  -4    0.07    0.08
   3   7  -4   -0.05    0.12
  -3   7   4   -0.10    0.12
  -2  -7   4    0.09    0.07
   2  -7  -4   -0.06    0.11
   2  -7  -4   -0.01    0.07
   2   7  -4    1.09    0.21
  -2   7   4   -0.09    0.11
   1  -7  -4    8.58    0.71
   1  -7  -4    8.41    0.78
  -1  -7   4    7.93    0.73
   1  -7  -4    9.94    0.79
   1  -7  -4    9.05    0.72
  -1  -7   4    9.21    0.71
  -1   7   4    9.07    0.83
   0  -7  -4    1.15    0.14
   0  -7  -4    0.87    0.22
   0  -7   4    0.98    0.17
   0  -7   4    1.37    0.15
   0  -7  -4    1.26    0.17
   0  -7  -4    1.17    0.24
   0   7   4    0.96    0.27
   1  -7   4    9.70    0.74
  -1  -7  -4    9.37    0.81
   1  -7   4    8.50    0.75
  -1  -7  -4    7.45    0.77
  -1  -7  -4    8.53    0.81
  -1  -7  -4    8.87    0.71
   1   7   4    9.36    0.82
   2  -7   4    3.37    0.36
  -2  -7  -4    3.12    0.44
  -2  -7  -4    3.25    0.31
  -2  -7  -4    2.98    0.39
  -2  -7  -4    3.01    0.44
   2  -7   4    3.52    0.34
   2   7   4    3.17    0.43
  -3  -7  -4    2.62    0.40
  -3  -7  -4    2.23    0.39
  -3  -7  -4    2.37    0.28
   3  -7   4    2.29    0.33
   3   7   4    2.11    0.35
  -4  -7  -4    4.70    0.53
  -4  -7  -4    5.07    0.44
  -4  -7  -4    4.25    0.55
   4  -7   4    3.82    0.39
   4  -7   4    4.79    0.53
   4   7   4    4.84    0.53
   5  -7   4    1.44    0.30
  -5  -7  -4    1.27    0.22
  -5  -7  -4    0.91    0.32
  -5  -7  -4    1.28    0.33
   5   7   4    0.96    0.23
  -6  -7  -4    0.00    0.25
  -6  -7  -4   -0.18    0.21
  -6  -7  -4    0.07    0.16
   6  -7   4    0.06    0.19
   6   7   4   -0.15    0.13
  -7  -7  -4    3.67    0.59
   7  -7   4    3.73    0.55
  -7  -7  -4    3.73    0.46
  -7  -7  -4    3.79    0.52
   7   7   4    2.91    0.41
  -8  -7  -4    0.77    0.25
  -8  -7  -4    1.15    0.35
  -8  -7  -4    0.60    0.34
   8  -7   4    0.93    0.33
   8   7   4    1.06    0.24
  -9  -7  -4    0.02    0.27
   9  -7   4    0.67    0.37
  -9  -7  -4    0.86    0.37
  -9  -7  -4    1.11    0.30
   9   7   4    0.79    0.22
 -10  -7  -4    0.30    0.26
  10  -7   4    0.02    0.27
 -10  -7  -4    0.01    0.30
 -10  -7  -4    0.02    0.27
 -10  -8   4   -0.01    0.31
  10  -8  -4    0.09    0.24
 -10  -8   4   -0.02    0.35
  -9  -8   4    0.84    0.24
  -9  -8   4   -0.23    0.26
   9  -8  -4    0.04    0.21
   8  -8  -4   -0.12    0.17
  -8  -8   4    0.13    0.19
  -8  -8   4   -0.10    0.20
  -7  -8   4    0.34    0.26
   7  -8  -4    0.87    0.25
  -7  -8   4    0.52    0.21
  -7   8   4    0.56    0.29
  -6  -8   4    0.32    0.17
  -6  -8   4    0.30    0.29
   6  -8  -4    0.09    0.17
  -6   8   4    0.21    0.25
   6   8  -4   -0.08    0.14
   5  -8  -4   -0.21    0.13
  -5  -8   4    0.19    0.26
   5  -8  -4    0.11    0.12
  -5  -8   4   -0.06    0.13
  -5   8   4    0.09    0.17
   5   8  -4    0.14    0.14
  -4  -8   4    0.12    0.12
   4  -8  -4    0.16    0.13
   4  -8  -4    0.42    0.14
  -4  -8   4    0.23    0.25
   4  -8  -4    0.35    0.13
  -4   8   4    0.56    0.26
   4   8  -4    0.32    0.18
   3  -8  -4    1.96    0.24
  -3  -8   4    1.86    0.24
   3  -8  -4    2.31    0.29
   3  -8  -4    1.80    0.28
  -3  -8   4    1.63    0.38
   3   8  -4    1.86    0.31
  -3   8   4    2.08    0.38
   2  -8  -4    1.46    0.24
  -2  -8   4    1.04    0.31
  -2  -8   4    1.06    0.16
   2  -8  -4    0.88    0.21
   2  -8  -4    0.82    0.14
  -2   8   4    1.03    0.30
   2   8  -4    0.82    0.24
   1  -8  -4    2.43    0.34
   1  -8  -4    2.12    0.34
  -1  -8   4    1.75    0.25
   1  -8  -4    2.67    0.23
  -1   8   4    2.08    0.35
   0  -8  -4    0.19    0.18
   0  -8   4    0.18    0.11
   0  -8  -4    0.10    0.17
   0  -8  -4    0.27    0.09
   0   8   4    0.35    0.23
  -1  -8  -4    0.76    0.24
  -1  -8  -4    0.51    0.24
  -1  -8  -4    0.65    0.12
   1  -8   4    0.54    0.16
   1   8   4    0.26    0.23
  -2  -8  -4    0.19    0.11
  -2  -8  -4    0.10    0.20
   2  -8   4    0.17    0.15
  -2  -8  -4    0.01    0.22
   2   8   4    0.18    0.17
  -3  -8  -4   -0.11    0.11
  -3  -8  -4   -0.24    0.19
  -3  -8  -4    0.20    0.22
   3  -8   4   -0.25    0.14
   3  -8   4    0.23    0.13
   3   8   4   -0.03    0.19
  -4  -8  -4    1.08    0.34
   4  -8   4    1.52    0.30
  -4  -8  -4    1.13    0.21
  -4  -8  -4    1.97    0.36
   4   8   4    1.14    0.27
   5  -8   4    0.13    0.22
  -5  -8  -4    0.45    0.31
  -5  -8  -4    0.66    0.32
  -5  -8  -4    0.28    0.17
   5   8   4    0.38    0.20
  -6  -8  -4    1.00    0.34
   6  -8   4    1.18    0.33
  -6  -8  -4    0.59    0.22
  -6  -8  -4    0.65    0.33
   6   8   4    0.71    0.25
  -7  -8  -4    0.04    0.22
  -7  -8  -4    0.18    0.28
  -7  -8  -4    0.05    0.20
   7  -8   4    0.00    0.24
   7   8   4    0.26    0.19
   8  -8   4    0.03    0.28
  -8  -8  -4    0.27    0.21
  -8  -8  -4   -0.12    0.29
  -8  -8  -4   -0.49    0.24
   8   8   4   -0.18    0.16
  -9  -8  -4    0.13    0.23
  -9  -8  -4    0.33    0.27
  -9  -8  -4    0.32    0.36
   9  -8   4   -0.09    0.32
  -9  -9   4    0.05    0.25
  -8  -9   4    0.33    0.34
  -7  -9   4   -0.04    0.21
  -7   9   4   -0.13    0.25
  -6  -9   4    0.58    0.35
  -6   9   4    0.80    0.33
   6   9  -4    0.71    0.22
  -5  -9   4    0.04    0.29
  -5   9   4   -0.04    0.24
   5   9  -4   -0.17    0.16
  -4  -9   4    8.49    0.89
   4  -9  -4    9.36    0.76
   4   9  -4    8.16    0.79
  -4   9   4    7.74    0.83
  -3  -9   4    0.70    0.33
   3  -9  -4    1.35    0.26
   3  -9  -4    1.49    0.27
  -3   9   4    1.77    0.37
   3   9  -4    1.23    0.28
   2  -9  -4    2.72    0.39
   2  -9  -4    3.29    0.40
  -2  -9   4    2.58    0.48
  -2   9   4    2.27    0.43
   1  -9  -4    0.17    0.19
   1  -9  -4    0.09    0.16
  -1   9   4    0.28    0.25
   0  -9  -4    4.82    0.50
   0  -9  -4    3.71    0.52
   0   9   4    3.92    0.56
  -1  -9  -4    0.50    0.23
  -1  -9  -4    0.21    0.22
   1   9   4    0.45    0.21
  -2  -9  -4    0.22    0.23
  -2  -9  -4    0.07    0.21
   2  -9   4    0.12    0.16
   2   9   4    0.18    0.24
  -3  -9  -4    0.60    0.26
  -3  -9  -4    1.04    0.32
   3   9   4    0.07    0.16
  -4  -9  -4    0.12    0.27
  -4  -9  -4    0.81    0.29
   4   9   4    0.45    0.23
  -5  -9  -4    0.57    0.34
  -5  -9  -4    0.16    0.29
   5   9   4    0.55    0.23
  -6  -9  -4    0.04    0.22
  -6  -9  -4    0.54    0.33
   6   9   4    0.21    0.19
  -7  -9  -4   -0.10    0.28
  -7  -9  -4   -0.09    0.30
   7   9   4    0.50    0.22
  -7 -10   4    1.15    0.44
  -7  10   4    2.12    0.47
  -6 -10   4    0.54    0.37
  -6  10   4    0.53    0.26
  -5 -10   4   -0.04    0.20
  -5  10   4   -0.16    0.25
  -4 -10   4    0.91    0.35
  -4  10   4    0.04    0.26
  -3 -10   4    0.98    0.36
   3 -10  -4    1.34    0.27
  -3  10   4    2.08    0.41
   2 -10  -4    0.28    0.22
  -2 -10   4   -0.05    0.22
   2 -10  -4    0.18    0.29
  -2  10   4    0.07    0.26
  -1 -10   4    3.59    0.61
   1 -10  -4    4.26    0.56
   1 -10  -4    4.78    0.56
  -1 -10   4    4.73    0.58
  -1  10   4    4.38    0.58
   0 -10   4    0.93    0.25
   0 -10   4    0.21    0.20
   0 -10  -4    0.79    0.26
   0 -10  -4    0.94    0.27
   0  10   4    0.92    0.32
   1 -10   4    1.39    0.28
  -1 -10  -4    1.38    0.34
  -1 -10  -4    1.08    0.32
   1  10   4    1.76    0.37
  -2 -10  -4    0.14    0.25
  -2 -10  -4   -0.13    0.23
   2  10   4    0.04    0.23
  -3 -10  -4    4.60    0.63
  -3 -10  -4    4.16    0.64
   3  10   4    4.90    0.61
  -4 -10  -4    0.18    0.28
  -4 -10  -4    0.14    0.22
   4  10   4   -0.04    0.21
  -5 -10  -4    3.77    0.58
  -5 -10  -4    2.91    0.57
   5  10   4    2.91    0.47
  -6 -10  -4    0.52    0.35
  -6 -10  -4    0.78    0.37
   6  10   4    0.39    0.23
  -4 -11   4    0.48    0.34
  -4 -11   4   -0.07    0.22
  -4  11   4    0.60    0.34
  -3 -11   4    0.55    0.29
  -3 -11   4    0.09    0.28
  -3  11   4    0.46    0.30
   2 -11  -4    2.15    0.35
  -2 -11   4    1.93    0.39
  -2 -11   4    1.23    0.35
  -2  11   4    0.97    0.32
  -1 -11   4    0.90    0.28
   1 -11  -4    0.66    0.26
  -1 -11   4    0.40    0.28
  -1  11   4    0.21    0.29
   0 -11   4    0.42    0.22
   0 -11   4    0.06    0.24
   0 -11  -4    0.17    0.24
   0 -11  -4    0.40    0.25
   0  11   4    0.68    0.31
  -1 -11  -4    0.29    0.25
   1 -11   4    0.30    0.24
  -1 -11  -4    0.14    0.25
   1  11   4    0.05    0.27
  -2 -11  -4    0.34    0.29
  -2 -11  -4    0.00    0.24
   2  11   4    0.50    0.29
  -3 -11  -4    0.53    0.33
  -3 -11  -4    0.39    0.25
   3  11   4    0.80    0.31
 -14   0   5   -0.07    0.20
  14   0  -5   -0.07    0.34
 -14   0   5   -0.62    0.29
 -13   0   5   -0.03    0.24
  13   0  -5   -0.32    0.31
 -13   0   5   -0.27    0.25
  12   0  -5   -0.02    0.31
 -12   0   5    0.04    0.25
 -12   0   5   -0.05    0.21
 -11   0   5   -0.31    0.22
 -11   0   5    0.08    0.17
 -10   0   5   -0.38    0.21
 -10   0   5   -0.05    0.15
  10   0  -5   -0.12    0.21
  -9   0   5   -0.10    0.17
  -9   0   5   -0.03    0.14
   9   0  -5   -0.30    0.16
  -8   0   5    0.07    0.13
   8   0  -5    0.02    0.19
   7   0  -5    0.12    0.15
  -7   0   5   -0.02    0.10
  -7   0   5    0.01    0.15
  -7   0   5    0.05    0.10
   6   0  -5    0.39    0.16
  -6   0   5    0.63    0.17
  -6   0   5    0.81    0.15
  -6   0   5    0.64    0.14
   5   0  -5    0.64    0.15
  -5   0   5    0.57    0.12
  -5   0   5    0.37    0.12
  -5   0   5    0.32    0.10
   5   0  -5    0.26    0.11
  -4   0   5    0.02    0.09
  -4   0   5    0.00    0.04
   4   0  -5    0.12    0.07
  -4   0   5   -0.11    0.04
   3   0  -5    0.02    0.08
  -3   0   5   -0.09    0.06
  -3   0   5   -0.11    0.05
   3   0  -5   -0.04    0.07
  -3   0   5   -0.03    0.04
   2   0  -5    0.11    0.07
   2   0  -5   -0.04    0.07
  -2   0   5   -0.05    0.05
   0   0   5    0.35    0.12
  -2   0  -5    0.00    0.07
   2   0   5   -0.01    0.05
  -2   0  -5    0.05    0.08
   2   0   5    0.23    0.14
  -2   0  -5   -0.05    0.05
  -3   0  -5    0.13    0.16
   3   0   5   -0.06    0.13
   3   0   5    0.08    0.08
   3   0   5    0.05    0.06
  -3   0  -5    0.11    0.07
  -3   0  -5    0.01    0.07
  -3   0  -5    0.06    0.06
  -4   0  -5    0.48    0.18
   4   0   5    0.49    0.20
  -4   0  -5    0.23    0.09
  -5   0  -5    0.36    0.10
  -5   0  -5    0.24    0.12
   5   0   5    0.13    0.08
  -5   0  -5    0.46    0.14
   5   0   5   -0.03    0.16
  -6   0  -5    2.75    0.34
  -6   0  -5    2.07    0.31
  -6   0  -5    2.48    0.26
   6   0   5    2.54    0.41
   7   0   5    0.07    0.22
  -7   0  -5    0.24    0.18
  -7   0  -5    0.16    0.12
  -7   0  -5   -0.03    0.11
   8   0   5    0.47    0.29
  -8   0  -5    0.19    0.16
  -8   0  -5    0.46    0.21
  -8   0  -5    0.15    0.13
  -9   0  -5    0.00    0.16
  -9   0  -5    0.46    0.25
   9   0   5   -0.02    0.28
  -9   0  -5    0.23    0.17
 -10   0  -5    0.28    0.27
 -10   0  -5    0.03    0.23
  10   0   5   -0.37    0.16
 -10   0  -5   -0.15    0.14
 -11   0  -5    0.26    0.28
  11   0   5    0.33    0.36
 -11   0  -5    0.17    0.19
 -12   0  -5    0.03    0.28
  12   0   5    0.64    0.40
 -12   0  -5   -0.06    0.26
 -14  -1   5    0.17    0.31
  14  -1  -5   -0.48    0.35
 -14  -1   5    0.21    0.29
  14   1  -5   -0.66    0.27
 -14   1   5   -0.08    0.27
  13  -1  -5   -0.23    0.21
 -13  -1   5    0.02    0.23
 -13  -1   5    0.26    0.28
 -13   1   5   -0.16    0.18
  13   1  -5    0.19    0.25
 -13   1   5    0.09    0.27
 -12  -1   5   -0.14    0.25
 -12  -1   5   -0.28    0.18
 -12   1   5   -0.04    0.20
 -12   1   5    0.21    0.25
  12   1  -5   -0.07    0.29
 -11  -1   5    1.47    0.31
  11  -1  -5    1.48    0.33
 -11  -1   5    1.43    0.33
  11   1  -5    1.55    0.42
 -11   1   5    1.57    0.29
 -11   1   5    1.35    0.31
 -10  -1   5    0.05    0.18
  10  -1  -5    0.30    0.25
 -10  -1   5    0.16    0.24
 -10   1   5    0.27    0.24
 -10   1   5    0.57    0.18
  -9  -1   5    0.85    0.22
  -9  -1   5    0.50    0.23
   9  -1  -5    0.24    0.22
  -9   1   5    0.45    0.19
   9   1  -5    0.21    0.21
  -9   1   5    0.58    0.15
  -8  -1   5    0.74    0.22
   8  -1  -5    0.34    0.20
  -8  -1   5    0.50    0.19
   8  -1  -5    0.50    0.14
   8   1  -5    0.63    0.07
   8   1  -5    0.35    0.20
  -8   1   5    0.60    0.15
  -8   1   5    0.64    0.18
  -7  -1   5   -0.03    0.10
  -7  -1   5    0.08    0.13
   7  -1  -5    0.05    0.10
   7   1  -5    0.31    0.15
  -7   1   5    0.01    0.09
  -7   1   5    0.05    0.08
  -6  -1   5    2.52    0.32
  -6  -1   5    3.17    0.36
   6  -1  -5    2.68    0.35
  -6   1   5    3.00    0.28
  -6   1   5    3.10    0.32
  -6   1   5    2.79    0.28
   6   1  -5    3.32    0.34
   6   1  -5    3.12    0.34
  -5  -1   5    9.07    0.80
  -5  -1   5   10.89    0.82
   5  -1  -5    9.76    0.81
  -5  -1   5   10.04    0.81
   5   1  -5    8.54    0.80
  -5   1   5    8.11    0.76
   5   1  -5   11.89    0.82
  -5   1   5    9.12    0.80
  -4  -1   5   54.04    4.02
   4  -1  -5   48.91    4.00
   4  -1  -5   52.86    4.02
  -4  -1   5   52.01    4.01
  -4  -1   5   53.17    3.96
  -4   1   5   52.58    3.99
   4   1  -5   52.12    4.01
  -4   1   5   48.20    3.98
  -4   1   5   51.94    4.00
  -4   1   5   52.06    4.01
   3  -1  -5   35.01    2.91
  -3  -1   5   38.15    2.91
  -3  -1   5   36.96    2.92
   3  -1  -5   36.73    2.91
   3  -1  -5   39.33    2.92
  -3   1   5   38.01    2.92
  -3   1   5   37.32    2.90
  -3   1   5   38.76    2.91
   3   1  -5   36.95    2.91
  -3   1   5   38.25    2.93
   3   1  -5   37.24    2.92
  -2  -1   5   34.57    2.59
   2  -1  -5   32.83    2.59
   2  -1  -5   32.10    2.58
  -2  -1   5   31.45    2.59
   2  -1  -5   31.45    2.58
  -2   1   5   34.65    2.58
   2   1  -5   32.03    2.60
  -2   1   5   34.28    2.58
  -2   1   5   35.20    2.58
   2   1  -5   33.88    2.58
  -2   1   5   32.38    2.56
  -2   1   5   34.65    2.59
   1  -1  -5   23.52    1.93
  -1  -1   5   22.64    1.92
  -1  -1   5   23.73    1.91
   1   1  -5   28.38    1.92
   0  -1   5  252.69   18.45
   0  -1  -5  257.06   18.51
   0  -1  -5  227.12   18.44
   0  -1  -5  215.89   18.47
   0  -1  -5  254.49   18.45
   0  -1   5  252.07   18.45
   0   1  -5  237.77   18.45
   0   1   5  241.58   18.44
   0   1   5  230.42   18.47
   0   1  -5  242.06   18.45
  -1  -1  -5    5.31    0.48
  -1  -1  -5    6.25    0.49
  -2  -1  -5   20.32    1.46
   2  -1   5   21.78    1.44
   2  -1   5   20.74    1.45
  -2  -1  -5   17.63    1.44
   2  -1   5   20.20    1.46
  -2  -1  -5   16.94    1.44
  -2  -1  -5   19.26    1.51
   2  -1   5   15.30    1.49
  -2   1  -5   19.17    1.43
  -2   1  -5   16.77    1.44
   2   1   5   17.08    1.50
  -2   1  -5   15.49    1.45
   2   1   5   16.65    1.44
  -3  -1  -5   61.90    4.74
   3  -1   5   62.58    4.76
  -3  -1  -5   72.70    4.76
   3  -1   5   63.44    4.72
  -3  -1  -5   65.43    4.74
  -3  -1  -5   64.17    4.87
   3  -1   5   56.91    4.80
  -3   1  -5   58.12    4.74
  -3   1  -5   57.25    4.72
  -3   1  -5   53.67    4.74
   3   1   5   60.26    4.74
  -3   1  -5   73.76    4.82
   3   1   5   53.54    4.80
   3   1   5   57.97    4.74
   4  -1   5    3.84    0.35
  -4  -1  -5    3.38    0.40
   4  -1   5    4.41    0.39
   4  -1   5    3.27    0.47
  -4  -1  -5    4.16    0.37
  -4  -1  -5    4.02    0.38
   4   1   5    4.18    0.51
  -4   1  -5    4.02    0.40
   4   1   5    3.64    0.37
  -4   1  -5    4.17    0.35
  -4   1  -5    5.58    0.49
   4   1   5    3.86    0.38
  -4   1  -5    4.53    0.38
  -5  -1  -5    0.65    0.18
  -5  -1  -5    0.95    0.17
   5  -1   5    0.73    0.13
   5  -1   5    0.82    0.22
  -5  -1  -5    0.93    0.16
  -5   1  -5    0.76    0.12
  -5   1  -5    0.78    0.16
   5   1   5    0.59    0.20
  -5   1  -5    1.02    0.17
   6  -1   5    6.55    0.72
  -6  -1  -5    8.12    0.66
  -6  -1  -5    6.62    0.63
  -6  -1  -5    7.33    0.63
   6   1   5    6.52    0.73
  -6   1  -5    7.19    0.64
  -6   1  -5    7.30    0.65
  -6   1  -5    6.59    0.58
  -7  -1  -5    3.14    0.40
   7  -1   5    2.54    0.43
  -7  -1  -5    2.33    0.32
  -7  -1  -5    2.33    0.35
   7   1   5    2.48    0.45
  -7   1  -5    3.26    0.38
  -7   1  -5    2.60    0.27
  -7   1  -5    2.28    0.35
  -8  -1  -5    0.49    0.21
   8  -1   5    0.23    0.21
  -8  -1  -5    0.48    0.24
  -8  -1  -5    0.18    0.16
  -8   1  -5    0.44    0.21
  -8   1  -5    0.19    0.20
  -8   1  -5    0.22    0.13
   8   1   5    0.58    0.28
  -9  -1  -5    2.37    0.40
  -9  -1  -5    1.42    0.26
   9  -1   5    0.96    0.38
  -9  -1  -5    1.84    0.31
  -9   1  -5    1.26    0.32
  -9   1  -5    1.22    0.21
  -9   1  -5    1.37    0.31
   9   1   5    1.28    0.40
 -10  -1  -5    0.22    0.16
  10  -1   5   -0.14    0.20
 -10  -1  -5   -0.04    0.24
 -10  -1  -5    0.13    0.26
 -10   1  -5    0.10    0.22
 -10   1  -5   -0.01    0.22
  10   1   5    0.24    0.31
 -11  -1  -5    2.61    0.48
 -11  -1  -5    2.65    0.44
  11  -1   5    1.48    0.48
 -11  -1  -5    2.78    0.37
 -11   1  -5    1.79    0.37
  11   1   5    1.53    0.47
 -11   1  -5    2.00    0.41
 -12  -1  -5    0.09    0.28
  12  -1   5    0.58    0.38
 -12  -1  -5   -0.32    0.28
 -12   1  -5   -0.11    0.27
  12   1   5    0.19    0.35
 -12   1  -5    0.10    0.27
 -14  -2   5    1.12    0.37
  14  -2  -5    1.05    0.41
 -14  -2   5    0.93    0.37
 -14   2   5    0.39    0.29
  14   2  -5    0.49    0.42
 -13  -2   5    0.47    0.24
 -13  -2   5    0.12    0.28
  13  -2  -5   -0.04    0.34
 -13   2   5    0.50    0.25
  13   2  -5    0.34    0.36
 -12  -2   5    0.51    0.29
 -12  -2   5    0.93    0.33
 -12   2   5    0.86    0.26
  12   2  -5    0.23    0.31
 -12   2   5    0.44    0.20
  11  -2  -5    3.50    0.53
 -11  -2   5    3.42    0.50
 -11  -2   5    3.59    0.53
 -11   2   5    3.66    0.40
  11   2  -5    3.48    0.56
 -11   2   5    3.25    0.49
 -10  -2   5   -0.12    0.20
  10  -2  -5    0.04    0.23
 -10  -2   5    0.02    0.23
 -10   2   5    0.13    0.13
 -10   2   5    0.06    0.21
  10   2  -5    0.19    0.25
  -9  -2   5    3.15    0.47
  -9  -2   5    3.22    0.46
   9  -2  -5    3.77    0.50
   9  -2  -5    2.75    0.34
   9   2  -5    4.00    0.50
  -9   2   5    4.26    0.36
  -9   2   5    3.58    0.46
  -8  -2   5   16.91    1.45
  -8  -2   5   18.57    1.44
   8  -2  -5   18.03    1.45
   8  -2  -5   15.21    1.37
  -8   2   5   18.58    1.44
  -7  -2   5    0.27    0.16
  -7  -2   5    0.25    0.16
   7  -2  -5    0.34    0.17
  -7   2   5    0.53    0.10
   7   2  -5    0.21    0.14
  -7   2   5    0.52    0.16
  -7   2   5    0.31    0.11
   6  -2  -5    0.89    0.19
  -6  -2   5    0.85    0.20
  -6  -2   5    0.62    0.18
   6   2  -5    0.77    0.18
  -6   2   5    0.77    0.10
  -6   2   5    0.96    0.16
   6   2  -5    0.39    0.16
  -6   2   5    0.84    0.18
  -6   2   5    0.75    0.18
  -5  -2   5    7.89    0.65
   5  -2  -5    7.61    0.65
  -5  -2   5    6.87    0.67
  -5  -2   5    8.41    0.66
   5  -2  -5    8.07    0.65
  -5   2   5    0.07    0.63
   4  -2  -5    0.11    0.10
  -4  -2   5    0.12    0.08
  -4  -2   5    0.08    0.09
   4  -2  -5    0.18    0.08
  -4  -2   5    0.22    0.04
   4  -2  -5    0.17    0.09
   4   2  -5    0.18    0.09
  -4   2   5    0.48    0.09
   4   2  -5    0.28    0.12
  -4   2   5    0.11    0.09
  -4   2   5    0.12    0.08
   3  -2  -5   40.59    3.27
   3  -2  -5   43.11    3.29
  -3  -2   5   43.16    3.28
   3  -2  -5   41.96    3.28
  -3  -2   5   44.31    3.29
   3   2  -5   39.92    3.29
  -3   2   5   42.64    3.28
  -3   2   5   41.70    3.28
   3   2  -5   44.10    3.28
  -3   2   5   40.89    3.28
  -3   2   5   43.32    3.27
   2  -2  -5    1.54    0.19
  -2  -2   5    1.65    0.21
  -2  -2   5    1.90    0.18
   2   2  -5    2.33    0.21
  -2   2   5    1.59    0.17
  -2   2   5    1.32    0.14
  -2   2   5    1.45    0.19
   2   2  -5    1.64    0.17
  -1  -2   5    0.27    0.08
  -1  -2   5    0.21    0.08
  -1  -2   5    0.76    0.14
   1  -2  -5    0.60    0.10
  -1   2   5    0.53    0.10
  -1   2   5    0.27    0.08
   1   2  -5    0.65    0.12
   0  -2  -5    8.87    0.69
   0  -2  -5    8.81    0.70
   0  -2   5    7.78    0.73
   0  -2  -5    9.30    0.70
   0  -2   5    8.94    0.69
   0  -2  -5    8.17    0.72
   0  -2   5    8.50    0.70
   0   2  -5    8.82    0.69
   0   2   5    7.66    0.69
   0   2   5    8.80    0.69
   0   2  -5    8.39    0.73
   0   2   5    8.57    0.71
   1  -2   5  109.54    8.64
  -1  -2  -5  126.19    8.66
  -1  -2  -5  118.59    8.66
  -1  -2  -5  104.71    8.68
   1  -2   5  114.28    8.64
   1  -2   5  100.09    8.66
   1  -2   5  105.41    8.69
  -1  -2  -5  113.16    8.64
   1   2   5  112.75    8.68
  -1   2  -5  105.56    8.65
   1   2   5  116.96    8.64
  -1   2  -5  111.59    8.64
  -1   2  -5  126.67    8.69
  -2  -2  -5    2.38    0.32
   2  -2   5    2.09    0.30
  -2  -2  -5    2.13    0.24
   2  -2   5    2.31    0.21
   2  -2   5    2.48    0.22
   2  -2   5    2.13    0.24
  -2  -2  -5    2.03    0.25
  -2  -2  -5    1.92    0.21
  -2   2  -5    1.94    0.20
   2   2   5    1.97    0.30
   2   2   5    1.73    0.23
  -2   2  -5    1.89    0.21
   2   2   5    2.08    0.25
  -2   2  -5    2.80    0.31
   2   2   5    2.00    0.21
   3  -2   5   15.16    1.32
  -3  -2  -5   15.61    1.26
   3  -2   5   16.09    1.25
  -3  -2  -5   17.85    1.29
  -3  -2  -5   16.17    1.27
   3  -2   5   17.49    1.23
   3  -2   5   18.68    1.28
  -3  -2  -5   17.15    1.34
  -3   2  -5   12.57    1.26
  -3   2  -5   14.87    1.24
   3   2   5   15.66    1.32
   3   2   5   14.09    1.27
  -3   2  -5   15.25    1.25
   3   2   5   14.40    1.26
  -4  -2  -5    8.51    0.68
  -4  -2  -5    7.32    0.67
   4  -2   5    7.09    0.73
   4  -2   5    8.15    0.62
  -4  -2  -5    7.00    0.66
   4   2   5    6.20    0.71
   4   2   5    8.75    0.66
  -5  -2  -5   22.88    1.58
  -5  -2  -5   22.48    1.61
   5  -2   5   17.18    1.52
  -5  -2  -5   20.20    1.57
   5  -2   5   18.58    1.64
  -5   2  -5   19.99    1.56
   5   2   5   18.76    1.65
  -5   2  -5   18.48    1.52
  -5   2  -5   18.50    1.58
  -6  -2  -5    6.20    0.60
  -6  -2  -5    6.67    0.59
  -6  -2  -5    7.36    0.64
   6  -2   5    6.47    0.66
  -6   2  -5    6.25    0.53
   6   2   5    5.54    0.71
  -6   2  -5    7.04    0.59
  -6   2  -5    5.92    0.60
   7  -2   5   30.83    2.76
  -7  -2  -5   35.97    2.69
  -7  -2  -5   36.67    2.70
  -7   2  -5   35.47    2.68
  -7   2  -5   34.95    2.62
  -7   2  -5   32.00    2.69
   7   2   5   28.95    2.76
  -8  -2  -5    0.19    0.23
  -8  -2  -5    0.26    0.19
  -8  -2  -5    0.35    0.22
   8  -2   5   -0.23    0.24
  -8   2  -5    0.38    0.19
  -8   2  -5    0.11    0.09
   8   2   5    0.18    0.27
  -8   2  -5    0.18    0.19
  -9  -2  -5   -0.25    0.16
  -9  -2  -5    0.41    0.24
   9  -2   5   -0.04    0.28
  -9  -2  -5    0.27    0.24
   9   2   5    0.33    0.29
  -9   2  -5    0.21    0.21
  -9   2  -5    0.20    0.19
  -9   2  -5    0.12    0.10
 -10  -2  -5    4.53    0.60
 -10  -2  -5    4.58    0.51
 -10  -2  -5    4.34    0.56
  10  -2   5    3.12    0.62
 -10   2  -5    3.24    0.50
  10   2   5    2.76    0.58
 -10   2  -5    3.96    0.51
 -11  -2  -5    0.09    0.19
  11  -2   5   -0.04    0.32
 -11  -2  -5    0.52    0.33
 -11  -2  -5    0.36    0.27
 -11   2  -5    0.31    0.25
  11   2   5    0.39    0.32
 -11   2  -5    0.16    0.23
 -12  -2  -5    0.88    0.30
  12  -2   5    0.52    0.44
 -12  -2  -5    0.89    0.39
 -12  -2  -5    0.83    0.30
 -12   2  -5    0.98    0.32
  12   2   5    0.57    0.38
 -12   2  -5    0.81    0.31
 -13  -3   5   -0.06    0.19
 -13  -3   5   -0.23    0.25
 -13   3   5   -0.20    0.22
  13   3  -5    0.13    0.32
 -12  -3   5    0.23    0.25
  12  -3  -5   -0.05    0.16
 -12  -3   5    0.49    0.29
  12   3  -5   -0.09    0.26
 -12   3   5   -0.01    0.21
 -11  -3   5    6.77    0.81
 -11  -3   5    7.84    0.82
  11  -3  -5    7.39    0.81
 -11   3   5    8.79    0.82
  11   3  -5    7.96    0.85
 -11   3   5    8.44    0.79
 -10  -3   5    3.31    0.47
  10  -3  -5    2.57    0.45
 -10  -3   5    2.86    0.47
 -10   3   5    2.70    0.41
  10   3  -5    2.61    0.46
 -10   3   5    2.91    0.31
   9  -3  -5    2.71    0.31
   9  -3  -5    3.23    0.45
  -9  -3   5    3.01    0.47
  -9  -3   5    3.00    0.44
  -9   3   5    3.03    0.31
   9   3  -5    3.53    0.48
  -9   3   5    3.67    0.43
  -8  -3   5    2.86    0.41
  -8  -3   5    2.44    0.36
   8  -3  -5    2.00    0.23
   8  -3  -5    2.55    0.37
  -8   3   5    2.82    0.34
  -8   3   5    2.27    0.23
   8   3  -5    2.72    0.38
  -7  -3   5    2.51    0.33
   7  -3  -5    1.78    0.20
  -7  -3   5    2.26    0.35
   7  -3  -5    2.51    0.32
  -7   3   5    2.71    0.32
  -7   3   5    2.06    0.20
   7   3  -5    2.68    0.36
  -7   3   5    2.50    0.22
  -7   3   5    2.19    0.29
  -6  -3   5    2.91    0.36
  -6  -3   5    2.53    0.39
   6  -3  -5    2.49    0.35
   6  -3  -5    3.41    0.30
  -6   3   5    3.05    0.32
  -6   3   5    4.07    0.29
  -6   3   5    2.08    0.33
  -6   3   5    2.34    0.33
   6   3  -5    3.51    0.34
  -5  -3   5   10.71    0.99
  -5  -3   5   11.19    0.95
   5  -3  -5   11.05    0.95
  -5  -3   5   12.61    0.99
   5  -3  -5   10.53    0.92
  -5   3   5   11.53    0.95
  -5   3   5   12.24    0.92
   5   3  -5   11.78    0.95
  -5   3   5   11.74    0.94
   4  -3  -5    3.21    0.29
  -4  -3   5    2.97    0.28
  -4  -3   5    2.43    0.29
   4  -3  -5    2.39    0.27
  -4   3   5    2.49    0.27
  -4   3   5    2.76    0.26
  -4   3   5    2.79    0.25
  -4   3   5    2.46    0.26
   4   3  -5    2.15    0.26
   3  -3  -5   36.94    2.68
   3  -3  -5   34.23    2.66
  -3  -3   5   35.82    2.68
   3  -3  -5   32.92    2.67
  -3  -3   5   34.51    2.67
   3   3  -5   33.53    2.66
   3   3  -5   31.30    2.67
  -3   3   5   33.11    2.66
  -3   3   5   35.72    2.69
  -3   3   5   35.46    2.66
   2  -3  -5   44.71    3.06
   2  -3  -5   38.41    3.07
   2  -3  -5   39.70    3.08
   2  -3  -5   40.98    3.09
  -2  -3   5   39.76    3.10
  -2  -3   5   41.28    3.08
  -2   3   5   42.20    3.10
  -2   3   5   34.40    3.06
   2   3  -5   39.84    3.07
   2   3  -5   36.36    3.08
  -2   3   5   39.78    3.07
  -2   3   5   39.88    3.06
   1  -3  -5    4.64    0.39
  -1  -3   5    4.15    0.40
   1  -3  -5    4.09    0.36
  -1  -3   5    3.91    0.36
   1  -3  -5    3.90    0.37
   1  -3  -5    4.36    0.37
  -1   3   5    4.31    0.36
   1   3  -5    4.28    0.36
   1   3  -5    4.62    0.38
  -1   3   5    4.24    0.37
  -1   3   5    3.77    0.38
  -1   3   5    4.81    0.35
   0  -3  -5   35.31    2.61
   0  -3  -5   32.76    2.64
   0  -3   5   35.02    2.61
   0  -3   5   31.36    2.65
   0  -3   5   32.34    2.63
   0  -3  -5   34.81    2.63
   0  -3  -5   34.21    2.62
   0   3   5   34.36    2.64
   0   3   5   29.33    2.62
   0   3  -5   38.04    2.63
   0   3   5   32.48    2.60
   0   3  -5   36.12    2.61
   0   3   5   31.31    2.63
   0   3   5   34.68    2.61
  -1  -3  -5  127.18   10.64
  -1  -3  -5  147.95   10.63
  -1  -3  -5  141.53   10.61
   1  -3   5  126.78   10.65
   1  -3   5  137.13   10.61
   1  -3   5  134.64   10.61
  -1  -3  -5  141.44   10.63
   1   3   5  127.18   10.70
   1   3   5  130.47   10.60
   1   3   5  141.81   10.63
  -1   3  -5  139.16   10.60
  -1   3  -5  158.47   10.63
   1   3   5  144.33   10.62
  -2  -3  -5   13.59    1.19
   2  -3   5   14.51    1.14
  -2  -3  -5   14.76    1.16
   2  -3   5   14.06    1.19
  -2  -3  -5   17.24    1.18
  -2  -3  -5   15.07    1.14
   2  -3   5   12.83    1.16
   2  -3   5   14.12    1.13
  -2   3  -5   14.12    1.13
   2   3   5   12.89    1.16
   2   3   5   13.87    1.17
   2   3   5   14.20    1.13
   3  -3   5   69.89    5.81
   3  -3   5   78.44    5.74
  -3  -3  -5   79.87    5.80
   3  -3   5   73.65    5.78
  -3  -3  -5   74.33    5.83
   3  -3   5   72.64    5.76
  -3  -3  -5   72.60    5.78
  -3  -3  -5   75.45    5.76
   3   3   5   71.38    5.80
  -3   3  -5   72.80    5.75
  -3   3  -5   82.01    5.78
   3   3   5   73.09    5.77
  -4  -3  -5    0.11    0.11
   4  -3   5   -0.24    0.13
  -4  -3  -5    0.17    0.15
  -4  -3  -5    0.02    0.13
   4  -3   5    0.04    0.05
   4   3   5    0.06    0.14
  -4   3  -5    0.10    0.10
   4   3   5    0.00    0.08
   5  -3   5    3.96    0.36
  -5  -3  -5    4.84    0.46
  -5  -3  -5    4.24    0.43
  -5  -3  -5    4.94    0.49
   5  -3   5    5.09    0.53
   5   3   5    4.38    0.54
  -5   3  -5    3.95    0.44
  -5   3  -5    4.70    0.45
  -5   3  -5    4.80    0.42
   5   3   5    4.30    0.41
   6  -3   5   23.03    1.99
  -6  -3  -5   28.19    1.97
  -6  -3  -5   25.64    1.93
  -6  -3  -5   25.84    1.92
  -6   3  -5   24.62    1.89
   6   3   5   19.73    1.96
  -6   3  -5   19.41    1.90
  -7  -3  -5    3.15    0.50
  -7  -3  -5    4.75    0.50
   7  -3   5    4.30    0.60
  -7  -3  -5    5.15    0.50
  -7   3  -5    4.57    0.49
  -7   3  -5    5.57    0.47
   7   3   5    3.98    0.59
  -8  -3  -5    1.42    0.31
  -8  -3  -5    1.41    0.35
  -8  -3  -5    1.45    0.31
   8  -3   5    1.47    0.36
  -8   3  -5    0.98    0.27
   8   3   5    0.88    0.35
  -8   3  -5    1.71    0.29
  -9  -3  -5    1.90    0.37
   9  -3   5    2.22    0.48
  -9  -3  -5    2.04    0.37
  -9  -3  -5    1.99    0.39
   9   3   5    2.81    0.49
  -9   3  -5    2.56    0.36
  -9   3  -5    1.60    0.33
 -10  -3  -5   -0.18    0.27
  10  -3   5    0.15    0.32
 -10  -3  -5   -0.39    0.21
 -10  -3  -5    0.29    0.22
 -10   3  -5    0.06    0.19
 -10   3  -5    0.02    0.20
  10   3   5   -0.19    0.26
  11  -3   5   -0.09    0.32
 -11  -3  -5   -0.33    0.23
 -11  -3  -5    0.26    0.30
 -11  -3  -5   -0.14    0.21
 -11   3  -5    0.29    0.25
  11   3   5    0.26    0.33
 -11   3  -5    0.11    0.23
 -12  -3  -5    0.12    0.34
  12  -3   5   -0.05    0.37
 -12  -3  -5    0.36    0.32
 -12  -3  -5   -0.03    0.26
 -12   3  -5   -0.11    0.24
  12   3   5   -0.08    0.27
 -12   3  -5    0.26    0.23
 -13  -4   5    0.15    0.26
 -13  -4   5   -0.16    0.27
  13   4  -5    0.33    0.32
 -13   4   5   -0.11    0.22
 -12  -4   5   -0.17    0.15
  12  -4  -5    0.24    0.24
 -12  -4   5   -0.14    0.25
  12   4  -5   -0.16    0.28
 -12   4   5    0.00    0.20
 -11  -4   5    2.64    0.50
  11  -4  -5    2.52    0.45
 -11  -4   5    2.71    0.45
 -11   4   5    3.39    0.44
  11   4  -5    2.47    0.47
 -10  -4   5    2.38    0.48
  10  -4  -5    3.55    0.50
 -10  -4   5    3.56    0.47
 -10   4   5    2.94    0.40
  10   4  -5    3.29    0.50
   9  -4  -5   -0.13    0.20
  -9  -4   5    0.39    0.26
  -9  -4   5    0.21    0.21
   9   4  -5    0.13    0.20
  -9   4   5    0.01    0.15
   8  -4  -5   20.77    1.75
  -8  -4   5   22.37    1.75
   8  -4  -5   17.87    1.64
  -8  -4   5   20.10    1.78
  -8   4   5   21.89    1.65
  -8   4   5   22.08    1.74
  -8   4   5   22.97    1.72
   8   4  -5   24.01    1.78
   7  -4  -5   16.69    1.41
  -7  -4   5   15.33    1.44
  -7  -4   5   17.55    1.41
  -7   4   5   17.89    1.38
  -7   4   5   17.51    1.38
  -7   4   5   16.20    1.33
   7   4  -5   17.00    1.39
  -7   4   5   17.03    1.40
   7   4  -5   17.73    1.42
  -6  -4   5    1.03    0.21
   6  -4  -5    1.37    0.23
  -6  -4   5    0.86    0.25
   6  -4  -5    1.52    0.18
  -6   4   5    1.07    0.15
  -6   4   5    1.44    0.24
  -6   4   5    1.01    0.18
   6   4  -5    1.21    0.22
   5  -4  -5    1.10    0.19
  -5  -4   5    1.06    0.19
   5  -4  -5    1.07    0.15
  -5  -4   5    0.74    0.21
  -5   4   5    1.35    0.17
   5   4  -5    1.35    0.19
  -5   4   5    0.99    0.16
   5   4  -5    1.09    0.19
  -5   4   5    0.93    0.20
  -4  -4   5    0.74    0.15
   4  -4  -5    0.88    0.15
  -4   4   5    1.07    0.13
  -4   4   5    0.89    0.18
   3  -4  -5    8.86    0.71
   3  -4  -5    8.06    0.71
  -3  -4   5    8.59    0.73
   3  -4  -5    8.98    0.72
   3  -4  -5    8.29    0.68
  -3  -4   5    9.49    0.72
  -3   4   5    8.84    0.69
  -3   4   5    8.69    0.75
   3   4  -5    9.39    0.69
   3   4  -5    7.37    0.69
  -3   4   5    8.81    0.69
   2  -4  -5   29.92    2.48
   2  -4  -5   33.81    2.49
   2  -4  -5   34.36    2.50
  -2  -4   5   32.46    2.49
   2  -4  -5   31.00    2.50
  -2  -4   5   33.69    2.52
  -2   4   5   32.96    2.54
  -2   4   5   30.17    2.46
  -2   4   5   31.64    2.51
  -2   4   5   32.12    2.46
   1  -4  -5   45.10    3.50
   1  -4  -5   47.41    3.52
  -1  -4   5   44.78    3.53
  -1  -4   5   48.88    3.50
   1  -4  -5   48.59    3.52
   1  -4  -5   44.05    3.51
  -1   4   5   39.93    3.51
  -1   4   5   43.61    3.52
  -1   4   5   46.25    3.55
   0  -4  -5  172.93   13.02
   0  -4   5  164.12   13.04
   0  -4  -5  172.75   13.03
   0  -4  -5  173.63   13.00
   0  -4  -5  170.10   13.02
   0  -4   5  183.03   13.00
   0   4   5  167.57   13.04
   0   4   5  153.51   13.02
  -1  -4  -5   15.36    1.18
   1  -4   5   14.40    1.18
  -1  -4  -5   15.16    1.21
   1  -4   5   14.37    1.20
   1  -4   5   13.89    1.22
  -1  -4  -5   14.92    1.22
  -1  -4  -5   14.52    1.22
   1   4   5   16.28    1.16
  -1   4  -5   15.05    1.15
  -1   4  -5   15.51    1.15
   1   4   5   14.48    1.16
   1   4   5   14.14    1.22
   1   4   5   15.11    1.22
   2  -4   5   24.63    1.85
  -2  -4  -5   24.76    1.89
  -2  -4  -5   24.76    1.90
   2  -4   5   22.34    1.85
   2  -4   5   22.74    1.90
  -2  -4  -5   23.47    1.91
  -2  -4  -5   25.44    1.86
   2   4   5   22.12    1.90
   2   4   5   24.50    1.85
  -2   4  -5   23.74    1.84
   2   4   5   21.38    1.83
  -2   4  -5   23.93    1.84
   2   4   5   24.19    1.88
  -3  -4  -5   12.25    1.06
  -3  -4  -5   13.51    1.03
  -3  -4  -5   12.51    1.10
  -3  -4  -5   13.53    1.08
   3  -4   5   12.85    1.02
   3  -4   5   12.23    1.08
   3  -4   5   13.32    1.00
   3   4   5   11.40    1.00
  -3   4  -5   11.90    1.00
   3   4   5   11.98    1.03
  -3   4  -5   12.97    1.02
   3   4   5   12.78    1.04
  -4  -4  -5    6.15    0.57
  -4  -4  -5    6.04    0.57
  -4  -4  -5    5.52    0.52
   4  -4   5    6.27    0.48
   4  -4   5    5.17    0.58
   4   4   5    5.51    0.53
   4   4   5    5.65    0.57
  -4   4  -5    5.67    0.51
  -5  -4  -5   10.65    0.90
  -5  -4  -5   10.94    0.93
  -5  -4  -5   12.05    0.97
   5  -4   5   10.08    0.96
   5  -4   5    9.72    0.82
   5   4   5    9.39    0.93
   5   4   5   10.37    0.90
  -5   4  -5   11.33    0.90
  -5   4  -5   11.00    0.87
  -6  -4  -5    5.66    0.61
  -6  -4  -5    7.08    0.63
   6  -4   5    6.60    0.67
  -6  -4  -5    5.72    0.58
  -6   4  -5    6.29    0.55
   6   4   5    5.36    0.67
   7  -4   5    0.40    0.26
  -7  -4  -5    0.38    0.21
  -7  -4  -5    0.73    0.25
  -7  -4  -5    0.74    0.29
   7   4   5   -0.14    0.24
  -7   4  -5    0.38    0.16
  -8  -4  -5    5.60    0.57
  -8  -4  -5    5.24    0.55
  -8  -4  -5    4.75    0.56
   8  -4   5    4.39    0.65
  -8   4  -5    4.28    0.47
   8   4   5    3.53    0.59
  -9  -4  -5    3.05    0.45
  -9  -4  -5    3.02    0.44
   9  -4   5    1.69    0.45
  -9  -4  -5    2.83    0.49
  -9   4  -5    1.60    0.35
   9   4   5    2.21    0.45
  -9   4  -5    3.15    0.38
 -10  -4  -5   -0.07    0.17
 -10  -4  -5    0.26    0.24
 -10  -4  -5    0.41    0.25
  10  -4   5   -0.19    0.27
 -10   4  -5    0.15    0.22
 -10   4  -5   -0.06    0.17
  10   4   5    0.52    0.30
 -11  -4  -5    0.17    0.34
 -11  -4  -5    0.06    0.25
  11  -4   5    0.07    0.34
 -11  -4  -5   -0.02    0.26
  11   4   5    0.52    0.31
 -11   4  -5   -0.16    0.21
 -11   4  -5    0.29    0.20
 -12  -5   5    0.99    0.34
 -12  -5   5    1.48    0.43
  12  -5  -5    0.88    0.33
  12   5  -5    1.05    0.37
 -12   5   5    1.49    0.32
 -11  -5   5    2.92    0.48
 -11  -5   5    3.15    0.57
  11  -5  -5    3.46    0.52
 -11   5   5    3.49    0.43
  11   5  -5    2.64    0.49
  10  -5  -5    0.02    0.21
 -10  -5   5    0.47    0.31
 -10  -5   5    0.67    0.26
 -10   5   5    0.35    0.17
  10   5  -5    0.38    0.24
   9  -5  -5   11.04    1.11
  -9  -5   5   12.19    1.19
  -9  -5   5   13.69    1.13
  -9   5   5   12.95    1.06
   9   5  -5   12.86    1.12
  -8  -5   5   11.15    0.97
   8  -5  -5    9.44    0.96
  -8  -5   5    8.94    1.00
  -8   5   5   10.05    0.96
   8   5  -5   12.05    0.97
  -8   5   5   12.51    0.92
  -7  -5   5    6.47    0.60
   7  -5  -5    6.64    0.61
  -7  -5   5    6.30    0.69
   7  -5  -5    5.80    0.53
  -7   5   5    5.84    0.52
   7   5  -5    6.97    0.60
  -7   5   5    6.24    0.55
  -7   5   5    6.01    0.61
  -6  -5   5    5.17    0.49
   6  -5  -5    5.80    0.51
  -6  -5   5    4.79    0.57
   6  -5  -5    5.19    0.45
   6   5  -5    4.80    0.46
  -6   5   5    4.78    0.52
  -6   5   5    5.51    0.45
  -6   5   5    4.55    0.44
   6   5  -5    4.84    0.47
  -5  -5   5    1.67    0.23
   5  -5  -5    2.41    0.21
   5  -5  -5    1.14    0.21
  -5  -5   5    1.05    0.27
  -5   5   5    1.55    0.16
   5   5  -5    1.41    0.18
   5   5  -5    1.33    0.17
  -5   5   5    1.33    0.26
   4  -5  -5    1.38    0.18
   4  -5  -5    0.97    0.11
  -4  -5   5    0.94    0.19
   4  -5  -5    1.22    0.19
   4  -5  -5    0.98    0.17
  -4  -5   5    1.09    0.18
  -4  -5   5    0.77    0.22
  -4   5   5    1.16    0.10
  -4   5   5    1.06    0.23
  -4   5   5    1.02    0.10
  -4   5   5    1.21    0.24
   3  -5  -5    1.81    0.20
   3  -5  -5    1.82    0.23
   3  -5  -5    2.55    0.24
  -3  -5   5    2.09    0.22
  -3  -5   5    2.22    0.26
   3  -5  -5    2.23    0.24
  -3   5   5    1.73    0.29
  -3   5   5    1.78    0.24
   2  -5  -5   18.43    1.71
   2  -5  -5   20.81    1.71
   2  -5  -5   24.46    1.73
  -2  -5   5   24.04    1.73
  -2  -5   5   20.99    1.70
   2  -5  -5   25.66    1.71
  -2   5   5   20.28    1.76
  -2   5   5   20.09    1.73
   1  -5  -5   12.47    1.07
  -1  -5   5   13.17    1.04
   1  -5  -5   14.54    1.08
   1  -5  -5   13.78    1.06
  -1  -5   5   11.84    1.07
   1  -5  -5   13.63    1.04
  -1   5   5   12.40    1.10
   0  -5  -5   26.67    1.99
   0  -5   5   26.52    1.94
   0  -5   5   24.03    1.98
   0  -5  -5   26.28    1.94
   0  -5  -5   25.63    1.98
   0  -5  -5   24.86    1.96
   0   5   5   24.02    2.00
   0   5   5   20.78    1.98
  -1  -5  -5   19.96    1.53
  -1  -5  -5   18.03    1.58
   1  -5   5   20.59    1.59
  -1  -5  -5   20.52    1.59
  -1  -5  -5   18.90    1.57
   1  -5   5   21.59    1.54
   1   5   5   17.43    1.59
   1   5   5   19.22    1.59
  -2  -5  -5   22.78    1.83
  -2  -5  -5   25.06    1.77
  -2  -5  -5   21.23    1.82
   2  -5   5   23.19    1.77
   2  -5   5   21.00    1.77
  -2  -5  -5   22.80    1.82
   2  -5   5   21.18    1.81
   2   5   5   22.24    1.81
  -3  -5  -5   -0.13    0.10
  -3  -5  -5   -0.12    0.09
   3  -5   5    0.05    0.15
   3  -5   5    0.07    0.08
  -3  -5  -5    0.10    0.12
   3   5   5   -0.08    0.04
   3   5   5    0.32    0.08
  -3   5  -5   -0.06    0.04
   3   5   5   -0.11    0.12
  -3   5  -5    0.00    0.04
   4  -5   5    0.22    0.18
   4  -5   5    0.96    0.12
  -4  -5  -5    1.17    0.22
  -4  -5  -5    0.64    0.16
  -4  -5  -5    0.76    0.24
  -4   5  -5    0.72    0.12
  -4   5  -5    0.49    0.11
   4   5   5    0.57    0.11
   4   5   5    0.61    0.17
   4   5   5    0.39    0.14
  -5  -5  -5    3.78    0.39
   5  -5   5    3.86    0.30
   5  -5   5    3.52    0.49
  -5  -5  -5    3.79    0.44
  -5  -5  -5    3.65    0.46
   5   5   5    3.36    0.42
  -5   5  -5    3.51    0.35
   5   5   5    3.39    0.38
  -5   5  -5    3.70    0.38
   5   5   5    3.49    0.34
  -6  -5  -5    0.95    0.29
  -6  -5  -5    0.61    0.19
   6  -5   5    0.43    0.26
  -6  -5  -5    0.61    0.21
   6   5   5    0.54    0.22
  -6   5  -5    0.78    0.17
   6   5   5    0.53    0.18
   7  -5   5    2.38    0.42
  -7  -5  -5    1.38    0.35
  -7  -5  -5    1.06    0.23
  -7  -5  -5    1.38    0.31
   7   5   5    1.17    0.29
  -8  -5  -5    7.42    0.62
   8  -5   5    4.30    0.68
  -8  -5  -5    6.12    0.65
  -8  -5  -5    5.53    0.66
   8   5   5    4.63    0.51
   8   5   5    5.13    0.67
  -8   5  -5    5.29    0.53
  -9  -5  -5    0.46    0.28
   9  -5   5    0.20    0.29
  -9  -5  -5    0.40    0.30
  -9  -5  -5    0.66    0.22
  -9   5  -5    0.32    0.17
   9   5   5    0.34    0.16
   9   5   5    0.26    0.26
  10  -5   5    0.40    0.35
 -10  -5  -5    0.78    0.32
 -10  -5  -5    0.63    0.29
 -10  -5  -5    0.50    0.34
  10   5   5    0.59    0.18
  10   5   5    0.76    0.31
 -10   5  -5    0.61    0.21
 -11  -5  -5    0.50    0.30
  11  -5   5   -0.04    0.34
 -11  -5  -5    0.33    0.29
 -11  -5  -5    0.24    0.30
 -11   5  -5    0.03    0.22
  11   5   5    0.14    0.26
 -12  -6   5    0.17    0.33
 -12  -6   5    0.05    0.20
  12  -6  -5   -0.11    0.23
  11  -6  -5    1.48    0.36
 -11  -6   5    1.34    0.44
 -11  -6   5    1.58    0.36
 -11   6   5    1.73    0.28
 -10  -6   5    0.65    0.29
 -10  -6   5    0.89    0.26
  10  -6  -5    0.44    0.25
  10   6  -5    0.78    0.25
 -10   6   5    0.56    0.18
  -9  -6   5    1.58    0.38
  -9  -6   5    1.94    0.35
   9  -6  -5    2.08    0.38
  -9   6   5    1.90    0.25
   9   6  -5    1.78    0.30
  -8  -6   5    3.63    0.58
  -8  -6   5    3.88    0.48
   8  -6  -5    3.49    0.47
   8   6  -5    3.10    0.40
  -8   6   5    3.76    0.51
  -8   6   5    4.01    0.36
  -7  -6   5    0.23    0.26
   7  -6  -5    0.58    0.13
   7  -6  -5    0.77    0.22
  -7  -6   5    0.57    0.20
  -7   6   5    0.85    0.12
  -7   6   5    0.47    0.20
   7   6  -5    0.60    0.12
  -6  -6   5    3.37    0.41
   6  -6  -5    3.38    0.33
  -6  -6   5    3.24    0.50
   6  -6  -5    3.97    0.43
  -6   6   5    3.91    0.48
  -6   6   5    3.45    0.28
  -6   6   5    3.26    0.28
   5  -6  -5    1.93    0.26
  -5  -6   5    1.69    0.36
   5  -6  -5    1.87    0.18
  -5  -6   5    2.46    0.29
  -5   6   5    2.24    0.33
  -4  -6   5    0.45    0.13
   4  -6  -5    0.69    0.14
  -4  -6   5    0.53    0.23
   4  -6  -5    0.55    0.14
   4  -6  -5    0.49    0.10
  -4   6   5    0.77    0.23
  -3  -6   5   -0.05    0.09
   3  -6  -5    0.05    0.09
   3  -6  -5    0.07    0.09
  -3  -6   5    0.01    0.08
   3  -6  -5    0.33    0.12
  -3   6   5    0.13    0.14
  -2  -6   5    1.04    0.17
   2  -6  -5    0.90    0.14
  -2  -6   5    0.91    0.13
   2  -6  -5    0.74    0.14
   2  -6  -5    0.71    0.16
   2  -6  -5    1.02    0.19
  -2   6   5    0.97    0.21
   1  -6  -5    2.29    0.29
  -1  -6   5    2.39    0.24
   1  -6  -5    2.22    0.30
  -1  -6   5    2.03    0.28
   1  -6  -5    3.09    0.25
   1  -6  -5    3.06    0.27
  -1   6   5    2.38    0.36
   0  -6  -5    0.88    0.16
   0  -6  -5    0.74    0.19
   0  -6   5    0.68    0.16
   0  -6  -5    0.89    0.13
   0  -6   5    1.00    0.13
   0  -6  -5    0.77    0.18
   0   6   5    0.89    0.23
   1  -6   5    2.34    0.31
  -1  -6  -5    2.81    0.25
   1  -6   5    2.79    0.25
  -1  -6  -5    2.55    0.35
  -1  -6  -5    2.42    0.34
  -1  -6  -5    1.99    0.33
   1   6   5    2.26    0.34
  -2  -6  -5    6.81    0.65
   2  -6   5    6.21    0.58
  -2  -6  -5    6.93    0.57
   2  -6   5    6.42    0.62
  -2  -6  -5    6.91    0.65
   2   6   5    6.93    0.64
  -3  -6  -5    2.36    0.26
  -3  -6  -5    2.51    0.38
   3  -6   5    2.36    0.28
  -3  -6  -5    2.13    0.36
   3  -6   5    2.90    0.37
   3   6   5    2.54    0.35
   4  -6   5    0.62    0.22
  -4  -6  -5    0.67    0.22
  -4  -6  -5    0.80    0.23
   4  -6   5    0.98    0.14
  -4  -6  -5    0.42    0.16
   4   6   5    0.89    0.21
   5  -6   5   -0.08    0.20
  -5  -6  -5    0.14    0.22
  -5  -6  -5    0.08    0.14
   5  -6   5    0.20    0.05
  -5  -6  -5    0.37    0.24
  -5   6  -5    0.12    0.06
   5   6   5    0.08    0.06
   5   6   5    0.01    0.14
   5   6   5    0.19    0.07
  -5   6  -5    0.03    0.07
  -6  -6  -5    0.77    0.26
   6  -6   5    0.28    0.24
  -6  -6  -5    1.26    0.30
  -6  -6  -5    0.30    0.18
   6   6   5    0.61    0.16
   6   6   5    0.24    0.17
  -6   6  -5    0.22    0.11
  -7  -6  -5    0.15    0.25
  -7  -6  -5    0.07    0.17
  -7  -6  -5   -0.15    0.16
   7  -6   5   -0.27    0.18
  -7   6  -5   -0.05    0.10
   7   6   5    0.08    0.16
   7   6   5   -0.06    0.13
  -8  -6  -5    0.74    0.36
  -8  -6  -5    0.60    0.25
  -8  -6  -5    0.62    0.30
   8  -6   5    0.98    0.34
  -8   6  -5    1.11    0.21
   8   6   5    1.07    0.22
   8   6   5    0.99    0.25
   9  -6   5    0.47    0.31
  -9  -6  -5    0.26    0.31
  -9  -6  -5    0.65    0.31
  -9  -6  -5   -0.19    0.20
   9   6   5    0.49    0.18
   9   6   5    0.63    0.25
  -9   6  -5    0.11    0.15
 -10  -6  -5    0.31    0.29
 -10  -6  -5    0.59    0.32
  10  -6   5    0.24    0.34
 -10  -6  -5    0.65    0.24
 -11  -7   5    0.52    0.37
  11  -7  -5   -0.09    0.22
 -11  -7   5    0.19    0.23
 -10  -7   5    0.30    0.35
  10  -7  -5    0.11    0.21
 -10  -7   5    0.36    0.23
  -9  -7   5    2.03    0.48
   9  -7  -5    1.39    0.33
  -9  -7   5    2.22    0.36
  -8  -7   5    4.77    0.50
   8  -7  -5    4.46    0.55
  -8  -7   5    4.06    0.65
  -8   7   5    3.99    0.57
   7  -7  -5    0.25    0.19
  -7  -7   5    0.23    0.30
  -7  -7   5    0.21    0.19
  -7   7   5    0.32    0.24
  -6  -7   5    1.34    0.25
   6  -7  -5    1.27    0.20
   6  -7  -5    1.14    0.25
  -6  -7   5    1.34    0.37
  -6   7   5    0.78    0.30
  -5  -7   5    0.28    0.24
   5  -7  -5    0.39    0.09
   5  -7  -5    0.48    0.16
   5  -7  -5    0.49    0.14
  -5  -7   5    0.16    0.14
  -5   7   5    0.14    0.23
  -4  -7   5    2.11    0.24
   4  -7  -5    1.50    0.22
   4  -7  -5    1.36    0.21
  -4  -7   5    1.10    0.30
   4  -7  -5    1.28    0.19
  -4   7   5    1.25    0.31
   3  -7  -5   -0.03    0.09
   3  -7  -5   -0.08    0.09
  -3  -7   5   -0.02    0.09
   3  -7  -5    0.20    0.12
  -3   7   5   -0.20    0.17
  -2  -7   5    2.87    0.30
   2  -7  -5    2.48    0.30
   2  -7  -5    2.20    0.30
   2  -7  -5    2.32    0.25
   2  -7  -5    2.34    0.31
  -2   7   5    2.41    0.39
   1  -7  -5    4.03    0.47
   1  -7  -5    5.17    0.46
  -1  -7   5    4.81    0.42
   1  -7  -5    5.38    0.41
   1  -7  -5    4.54    0.47
  -1  -7   5    4.42    0.44
  -1   7   5    3.77    0.52
   0  -7  -5   -0.05    0.14
   0  -7  -5    0.09    0.13
   0  -7  -5    0.01    0.07
   0  -7   5    0.13    0.12
   0  -7  -5    0.03    0.12
   0   7   5    0.08    0.18
  -1  -7  -5    3.35    0.45
   1  -7   5    3.69    0.40
  -1  -7  -5    4.00    0.45
  -1  -7  -5    3.84    0.34
  -1  -7  -5    3.67    0.39
   1   7   5    3.91    0.47
  -2  -7  -5   10.23    0.89
  -2  -7  -5    9.54    0.85
  -2  -7  -5    9.49    0.78
   2  -7   5    8.70    0.83
   2   7   5    9.02    0.85
  -3  -7  -5    5.28    0.46
  -3  -7  -5    4.88    0.53
  -3  -7  -5    5.66    0.59
   3  -7   5    4.34    0.51
   3   7   5    4.65    0.51
  -4  -7  -5    8.44    0.82
  -4  -7  -5    8.24    0.72
   4  -7   5    7.22    0.77
  -4  -7  -5    8.38    0.83
   4   7   5    8.60    0.77
   5  -7   5    0.16    0.19
  -5  -7  -5    0.30    0.16
  -5  -7  -5    0.44    0.21
  -5  -7  -5    0.09    0.23
   5   7   5    0.20    0.17
  -6  -7  -5    1.31    0.33
  -6  -7  -5    1.10    0.26
   6  -7   5    0.71    0.29
  -6  -7  -5    0.93    0.27
   6   7   5    1.19    0.25
  -7  -7  -5    0.03    0.19
   7  -7   5   -0.03    0.22
  -7  -7  -5    0.16    0.25
  -7  -7  -5    0.10    0.28
   7   7   5   -0.11    0.14
  -8  -7  -5    0.10    0.30
   8  -7   5   -0.02    0.24
  -8  -7  -5    0.13    0.27
  -8  -7  -5   -0.15    0.19
   8   7   5   -0.03    0.16
  -9  -7  -5   -0.22    0.25
  -9  -7  -5   -0.11    0.24
  -9  -7  -5   -0.20    0.20
   9  -7   5   -0.19    0.25
   9   7   5   -0.13    0.16
 -10  -8   5    0.11    0.33
  10  -8  -5    0.32    0.25
   9  -8  -5    0.22    0.21
  -9  -8   5    0.58    0.24
  -9  -8   5   -0.09    0.21
  -8  -8   5    0.59    0.23
  -8  -8   5    0.31    0.25
   8  -8  -5    0.04    0.19
  -8   8   5    0.49    0.29
   7  -8  -5    6.29    0.67
  -7  -8   5    7.09    0.68
  -7  -8   5    8.01    0.86
  -7   8   5    7.14    0.76
  -6  -8   5    8.18    0.72
   6  -8  -5    7.68    0.73
  -6  -8   5    7.11    0.87
  -6   8   5    8.38    0.82
  -5  -8   5    0.66    0.32
   5  -8  -5    0.42    0.17
   5  -8  -5    0.54    0.16
  -5  -8   5    0.66    0.19
  -5   8   5    0.21    0.19
   4  -8  -5    2.33    0.29
  -4  -8   5    2.14    0.28
   4  -8  -5    2.32    0.30
   4  -8  -5    2.13    0.28
  -4  -8   5    2.43    0.47
  -4   8   5    1.89    0.36
   3  -8  -5    3.79    0.39
   3  -8  -5    3.24    0.35
   3  -8  -5    3.90    0.39
  -3  -8   5    3.76    0.36
  -3  -8   5    2.98    0.52
  -3   8   5    3.24    0.50
   2  -8  -5    2.88    0.41
   2  -8  -5    4.18    0.37
  -2  -8   5    4.31    0.38
   2  -8  -5    4.98    0.45
  -2   8   5    2.52    0.46
   1  -8  -5    1.92    0.30
  -1  -8   5    1.76    0.24
   1  -8  -5    1.56    0.20
   1  -8  -5    1.53    0.29
  -1   8   5    1.41    0.30
   0  -8  -5    9.88    0.80
   0  -8  -5   10.77    0.90
   0  -8  -5    9.95    0.89
   0  -8   5    9.14    0.84
   0   8   5    9.81    0.93
   1  -8   5    7.83    0.81
  -1  -8  -5   10.97    0.89
  -1  -8  -5    9.47    0.77
  -1  -8  -5    9.74    0.88
   1   8   5    9.75    0.90
  -2  -8  -5   31.63    2.44
  -2  -8  -5   31.25    2.43
   2  -8   5   25.72    2.37
  -2  -8  -5   30.50    2.32
   2   8   5   29.78    2.42
   3  -8   5   -0.04    0.18
  -3  -8  -5    0.14    0.23
  -3  -8  -5   -0.01    0.11
  -3  -8  -5   -0.04    0.22
   3   8   5    0.35    0.22
   4  -8   5   11.57    1.11
  -4  -8  -5   13.28    1.19
  -4  -8  -5   12.43    1.13
  -4  -8  -5   13.89    1.06
   4   8   5   11.23    1.10
  -5  -8  -5    4.18    0.59
  -5  -8  -5    4.72    0.63
  -5  -8  -5    3.85    0.44
   5  -8   5    3.63    0.54
   5   8   5    3.78    0.51
   6  -8   5    0.39    0.25
  -6  -8  -5    0.35    0.19
  -6  -8  -5    0.35    0.31
  -6  -8  -5    0.88    0.33
   6   8   5   -0.01    0.17
  -7  -8  -5    0.55    0.23
  -7  -8  -5    0.17    0.24
  -7  -8  -5    0.51    0.27
   7  -8   5    0.39    0.29
   7   8   5    0.79    0.23
  -8  -8  -5    0.09    0.31
  -8  -8  -5    0.17    0.30
   8  -8   5   -0.36    0.27
  -8  -8  -5    0.02    0.21
   8   8   5    0.13    0.19
  -9  -9   5   -0.53    0.27
  -8  -9   5    1.12    0.44
  -8   9   5    1.05    0.32
  -7  -9   5    3.92    0.62
  -7   9   5    3.03    0.53
  -6  -9   5    0.87    0.37
  -6   9   5    0.52    0.25
  -5  -9   5    0.56    0.32
  -5   9   5    0.24    0.26
   4  -9  -5    6.70    0.61
  -4  -9   5    6.17    0.73
  -4   9   5    5.52    0.72
   3  -9  -5    0.51    0.21
   3  -9  -5    0.36    0.18
  -3  -9   5    0.38    0.29
  -3   9   5    0.64    0.27
  -2  -9   5    0.88    0.33
   2  -9  -5    1.21    0.26
   2  -9  -5    1.57    0.28
  -2   9   5    1.54    0.35
   1  -9  -5    2.86    0.40
   1  -9  -5    2.83    0.39
  -1   9   5    2.31    0.44
   0  -9  -5    1.99    0.35
   0  -9  -5    1.52    0.32
   0   9   5    2.11    0.39
  -1  -9  -5    2.09    0.39
  -1  -9  -5    1.85    0.36
   1   9   5    1.58    0.33
  -2  -9  -5    2.26    0.41
  -2  -9  -5    2.33    0.42
   2   9   5    2.10    0.40
  -3  -9  -5    5.88    0.69
  -3  -9  -5    6.54    0.69
   3   9   5    5.25    0.66
  -4  -9  -5    1.92    0.38
  -4  -9  -5    1.84    0.42
   4   9   5    1.94    0.36
  -5  -9  -5    0.29    0.29
  -5  -9  -5    0.55    0.31
   5   9   5    0.73    0.25
  -6  -9  -5    1.37    0.39
  -6  -9  -5    0.65    0.35
   6   9   5    0.90    0.26
  -7  -9  -5    0.04    0.31
  -7  -9  -5   -0.28    0.26
   7   9   5    0.11    0.20
  -7 -10   5    0.28    0.34
  -7  10   5    0.12    0.32
  -6 -10   5    1.29    0.42
  -6  10   5    1.00    0.38
  -5 -10   5    0.21    0.30
  -5  10   5   -0.07    0.19
  -4 -10   5   -0.12    0.24
  -4  10   5    0.04    0.20
   3 -10  -5    0.12    0.20
  -3 -10   5    0.43    0.28
  -3  10   5   -0.11    0.18
  -2 -10   5    0.01    0.24
   2 -10  -5    0.17    0.22
  -2  10   5    0.23    0.20
   1 -10  -5    1.01    0.28
  -1 -10   5    0.50    0.31
   1 -10  -5    1.11    0.28
  -1  10   5    0.75    0.27
   0 -10  -5    3.86    0.48
   0 -10  -5    2.18    0.40
   0  10   5    2.08    0.44
   1 -10   5    3.01    0.43
  -1 -10  -5    3.21    0.50
  -1 -10  -5    3.51    0.51
   1  10   5    3.10    0.48
  -2 -10  -5    3.24    0.52
  -2 -10  -5    3.66    0.54
   2  10   5    2.97    0.50
  -3 -10  -5    0.18    0.27
  -3 -10  -5   -0.02    0.26
   3  10   5    0.64    0.29
  -4 -10  -5    0.10    0.22
  -4 -10  -5    0.69    0.33
   4  10   5    0.10    0.22
  -5 -10  -5    1.66    0.44
  -5 -10  -5    2.62    0.49
   5  10   5    1.26    0.33
  -4 -11   5    0.55    0.34
  -4  11   5    0.01    0.29
  -3 -11   5    0.32    0.32
  -3  11   5    0.29    0.24
  -2 -11   5   -0.38    0.22
  -2 -11   5    0.01    0.22
   2 -11  -5   -0.08    0.22
  -2  11   5    0.24    0.27
  -1 -11   5    0.29    0.23
   1 -11  -5    0.40    0.23
  -1 -11   5   -0.09    0.23
  -1  11   5   -0.16    0.26
   0 -11   5    2.06    0.35
   0 -11   5    1.28    0.37
   0 -11  -5    1.76    0.38
   0  11   5    1.19    0.38
  -1 -11  -5    0.40    0.27
  -1 -11  -5    0.52    0.28
   1  11   5    0.10    0.26
  -2 -11  -5    0.36    0.28
  -2 -11  -5   -0.16    0.24
   2  11   5   -0.12    0.23
  14   0  -6    0.01    0.38
 -14   0   6   -0.06    0.26
  13   0  -6   -0.29    0.30
 -13   0   6    0.10    0.22
 -13   0   6   -0.08    0.26
 -12   0   6    3.11    0.41
 -12   0   6    2.05    0.44
 -11   0   6    1.61    0.29
 -11   0   6    1.02    0.35
  11   0  -6    1.13    0.34
 -10   0   6    4.15    0.56
 -10   0   6    4.29    0.48
  -9   0   6    0.86    0.25
  -9   0   6    0.68    0.19
   9   0  -6    0.59    0.19
  -8   0   6   55.09    4.20
   8   0  -6   51.61    4.23
  -8   0   6   54.27    4.22
  -7   0   6   23.26    1.87
  -7   0   6   23.80    1.88
  -7   0   6   24.40    1.90
   7   0  -6   22.56    1.90
  -6   0   6   16.88    1.30
   6   0  -6   15.52    1.36
  -6   0   6   18.01    1.37
  -6   0   6   16.00    1.34
  -6   0   6   16.63    1.34
  -5   0   6    0.08    0.07
  -5   0   6    0.24    0.09
  -5   0   6    0.10    0.09
   5   0  -6   -0.06    0.10
   5   0  -6   -0.12    0.10
  -5   0   6   -0.02    0.07
  -5   0   6    0.08    0.05
  -4   0   6   90.54    6.98
   4   0  -6   89.11    6.98
  -4   0   6   96.28    7.02
  -4   0   6   92.71    6.94
   4   0  -6   91.91    6.99
   4   0  -6   83.26    6.97
   3   0  -6   11.77    0.92
   3   0  -6   10.79    0.92
  -3   0   6   11.24    0.92
  -2   0   6  105.61    8.47
   2   0  -6  115.08    8.47
   2   0  -6  109.84    8.46
  -1   0   6   26.53    1.98
   1   0  -6   25.85    1.95
   1   0  -6   24.72    1.95
  -1   0   6   23.03    1.94
   0   0   6   12.89    1.15
   0   0  -6   12.88    1.10
   0   0  -6   13.52    1.10
   0   0   6   14.44    1.10
   0   0  -6   15.07    1.11
   0   0   6   14.19    1.11
   1   0   6   60.08    4.66
  -1   0  -6   58.17    4.60
   1   0   6   66.24    4.60
  -1   0  -6   54.68    4.60
  -1   0  -6   59.22    4.59
   2   0   6  210.40   14.83
   2   0   6  173.23   14.90
   2   0   6  195.21   14.86
  -2   0  -6  193.14   14.83
  -2   0  -6  193.38   14.85
  -2   0  -6  201.34   14.96
  -2   0  -6  188.76   14.84
  -3   0  -6   27.74    2.20
  -3   0  -6   31.25    2.30
   3   0   6   26.12    2.29
   3   0   6   28.65    2.21
  -3   0  -6   28.46    2.22
  -3   0  -6   27.84    2.23
   3   0   6   28.33    2.22
   4   0   6   15.62    1.37
  -4   0  -6   16.24    1.29
   4   0   6   14.25    1.27
  -4   0  -6   15.44    1.26
  -4   0  -6   18.27    1.31
   5   0   6    2.17    0.44
   5   0   6    2.96    0.32
  -5   0  -6    3.25    0.34
  -5   0  -6    3.91    0.33
  -5   0  -6    4.09    0.38
   6   0   6   23.15    2.23
  -6   0  -6   27.90    2.13
  -6   0  -6   26.44    2.16
  -6   0  -6   29.54    2.18
  -7   0  -6    1.18    0.23
  -7   0  -6    0.95    0.19
   7   0   6    1.11    0.35
  -7   0  -6    1.03    0.26
  -8   0  -6   12.69    1.10
   8   0   6    9.01    1.14
  -8   0  -6   14.16    1.14
  -8   0  -6   13.28    1.05
  -9   0  -6    1.17    0.31
  -9   0  -6    1.31    0.22
  -9   0  -6    0.99    0.29
   9   0   6    0.07    0.23
  10   0   6    0.93    0.42
 -10   0  -6    1.83    0.29
 -10   0  -6    2.31    0.41
 -10   0  -6    2.21    0.39
 -11   0  -6    4.39    0.60
 -11   0  -6    3.72    0.56
  11   0   6    3.14    0.65
 -12   0  -6    0.47    0.26
  12   0   6   -0.08    0.32
 -12   0  -6    0.31    0.25
 -14  -1   6   -0.16    0.24
  14  -1  -6   -0.43    0.33
 -14  -1   6    0.27    0.30
  14   1  -6   -0.34    0.30
 -14   1   6    0.38    0.24
 -13  -1   6    0.14    0.25
  13  -1  -6    0.07    0.26
 -13  -1   6   -0.08    0.19
  13   1  -6   -0.43    0.18
 -13   1   6   -0.45    0.24
 -12  -1   6    0.45    0.25
 -12  -1   6    0.44    0.29
 -12   1   6    0.91    0.25
  12   1  -6    0.96    0.39
 -12   1   6    0.53    0.28
 -11  -1   6    0.53    0.29
  11  -1  -6    1.05    0.32
 -11  -1   6    0.69    0.25
 -11   1   6    0.86    0.31
 -11   1   6    1.24    0.25
 -10  -1   6    0.62    0.28
 -10  -1   6    0.76    0.23
  10  -1  -6    0.22    0.24
 -10   1   6    0.67    0.19
 -10   1   6    0.25    0.20
  10   1  -6    0.80    0.28
  -9  -1   6   12.50    1.10
   9  -1  -6   11.60    1.09
  -9  -1   6   12.22    1.08
   9   1  -6   11.30    1.08
  -9   1   6   12.08    1.09
  -9   1   6   13.31    1.03
   8  -1  -6    0.13    0.14
  -8  -1   6   -0.05    0.13
  -8  -1   6   -0.02    0.16
   8   1  -6   -0.22    0.15
  -8   1   6    0.14    0.13
  -8   1   6    0.05    0.11
  -7  -1   6    1.30    0.23
   7  -1  -6    2.04    0.30
  -7  -1   6    1.51    0.26
  -7   1   6    1.51    0.25
  -6  -1   6   15.35    1.19
  -6  -1   6   13.24    1.17
  -6  -1   6   13.68    1.17
   6  -1  -6   13.73    1.18
  -6   1   6   14.24    1.13
  -6   1   6   14.16    1.15
   6   1  -6   14.62    1.18
  -6   1   6   14.03    1.13
  -6   1   6   15.18    1.18
   5  -1  -6   19.96    1.60
  -5  -1   6   18.06    1.61
  -5  -1   6   18.43    1.54
   5  -1  -6   18.66    1.61
  -5  -1   6   21.94    1.62
  -5  -1   6   20.83    1.61
  -5   1   6   19.15    1.57
  -5   1   6   21.59    1.61
  -5   1   6   23.03    1.62
  -5   1   6   20.93    1.58
   5   1  -6   21.27    1.62
   5   1  -6   19.12    1.61
  -4  -1   6    8.82    0.78
   4  -1  -6   11.05    0.78
  -4  -1   6    8.80    0.78
  -4  -1   6    8.94    0.77
   4  -1  -6    9.66    0.78
  -4   1   6    8.63    0.77
   4   1  -6    8.95    0.77
  -4   1   6    9.18    0.75
  -4   1   6    9.28    0.77
  -3  -1   6    3.25    0.30
   3  -1  -6    2.97    0.30
   3  -1  -6    3.06    0.33
  -3  -1   6    2.98    0.32
   3  -1  -6    3.03    0.30
  -3   1   6    3.06    0.31
   3   1  -6    3.11    0.30
  -3   1   6    3.30    0.28
  -2  -1   6    3.06    0.27
   2  -1  -6    3.13    0.30
   2  -1  -6    2.81    0.27
  -2   1   6    3.06    0.28
   2   1  -6    2.51    0.29
   2   1  -6    2.65    0.28
   2   1  -6    2.54    0.27
  -1  -1   6  119.74    9.36
  -1  -1   6  128.41    9.33
   1  -1  -6  118.94    9.35
   1  -1  -6  125.99    9.33
   1  -1  -6  106.04    9.31
  -1  -1   6  128.21    9.33
   1  -1  -6  117.80    9.32
   1   1  -6  122.75    9.34
  -1   1   6  129.43    9.33
  -1   1   6  122.76    9.35
   1   1  -6  128.21    9.33
   1   1  -6  110.73    9.35
   0  -1   6   23.10    1.83
   0  -1  -6   22.45    1.83
   0  -1   6   22.13    1.88
   0  -1  -6   23.54    1.83
   0  -1  -6   23.93    1.84
   0  -1   6   24.85    1.84
   0  -1  -6   21.42    1.87
   0   1  -6   22.66    1.84
   0   1  -6   21.87    1.83
   0   1   6   24.31    1.87
   0   1   6   26.69    1.84
   0   1   6   24.47    1.83
   0   1  -6   22.57    1.88
  -1  -1  -6   19.94    1.68
   1  -1   6   22.45    1.63
   1  -1   6   19.76    1.69
  -1  -1  -6   22.31    1.64
  -1  -1  -6   20.12    1.63
  -1  -1  -6   20.52    1.63
   1  -1   6   21.61    1.63
  -1   1  -6   19.95    1.63
  -1   1  -6   18.86    1.63
   1   1   6   19.86    1.68
   1   1   6   22.02    1.63
   2  -1   6   16.37    1.48
   2  -1   6   18.54    1.42
  -2  -1  -6   19.99    1.43
  -2  -1  -6   17.09    1.42
  -2  -1  -6   17.18    1.53
  -2  -1  -6   18.02    1.42
   2  -1   6   19.41    1.41
   2   1   6   17.08    1.49
   2   1   6   18.69    1.43
  -2   1  -6   15.59    1.43
   2   1   6   18.11    1.42
  -2   1  -6   17.68    1.42
  -2   1  -6   17.88    1.41
  -3  -1  -6   14.78    1.10
   3  -1   6   15.79    1.10
  -3  -1  -6   12.93    1.08
   3  -1   6   14.28    1.06
  -3  -1  -6   13.53    1.07
   3  -1   6   11.94    1.14
   3   1   6   12.00    1.07
  -3   1  -6   15.86    1.16
  -3   1  -6   12.62    1.07
  -3   1  -6   11.36    1.09
  -3   1  -6   12.24    1.06
   3   1   6   13.11    1.16
   3   1   6   13.66    1.09
   3   1   6   13.43    1.08
  -4  -1  -6    2.72    0.30
   4  -1   6    2.62    0.41
   4  -1   6    2.72    0.26
  -4  -1  -6    2.41    0.28
  -4  -1  -6    3.35    0.33
  -4   1  -6    2.51    0.28
   4   1   6    2.04    0.38
  -4   1  -6    2.99    0.27
   4   1   6    2.75    0.28
  -4   1  -6    2.68    0.31
  -5  -1  -6    9.51    0.86
   5  -1   6    9.88    0.96
  -5  -1  -6   12.46    0.89
  -5  -1  -6   11.62    0.86
   5  -1   6    9.40    0.82
   5   1   6    8.95    0.84
  -5   1  -6   10.36    0.86
   5   1   6    9.27    0.93
  -5   1  -6    9.64    0.87
  -5   1  -6   10.55    0.83
  -6  -1  -6   23.62    1.67
  -6  -1  -6   22.97    1.62
  -6  -1  -6   20.79    1.64
   6  -1   6   16.39    1.70
  -6   1  -6   19.89    1.62
  -6   1  -6   19.56    1.58
   6   1   6   17.24    1.71
  -6   1  -6   18.52    1.63
  -7  -1  -6   11.24    1.06
  -7  -1  -6   14.73    1.14
  -7  -1  -6   12.64    1.10
  -7   1  -6   13.37    1.03
  -7   1  -6   12.26    1.09
   7   1   6   11.22    1.19
  -7   1  -6   13.30    1.11
  -8  -1  -6    1.52    0.34
   8  -1   6    0.60    0.28
  -8  -1  -6    1.37    0.30
  -8  -1  -6    1.16    0.25
  -8   1  -6    1.07    0.19
  -8   1  -6    1.58    0.32
   8   1   6    1.24    0.38
  -8   1  -6    1.19    0.25
   9  -1   6    1.53    0.41
  -9  -1  -6    2.08    0.32
  -9  -1  -6    2.10    0.38
  -9  -1  -6    2.75    0.44
   9   1   6    1.45    0.43
  -9   1  -6    1.99    0.37
  -9   1  -6    2.12    0.27
  -9   1  -6    1.89    0.37
 -10  -1  -6    0.23    0.20
 -10  -1  -6    0.19    0.17
  10  -1   6    0.17    0.31
 -10  -1  -6    0.34    0.28
 -10   1  -6    0.55    0.26
  10   1   6   -0.33    0.27
 -10   1  -6    0.29    0.25
 -11  -1  -6   -0.11    0.20
  11  -1   6    0.19    0.26
 -11  -1  -6    0.17    0.26
 -11  -1  -6    0.00    0.29
  11   1   6   -0.09    0.22
 -11   1  -6    0.25    0.25
 -11   1  -6    0.28    0.26
 -12  -1  -6    0.37    0.36
  12  -1   6    1.04    0.44
 -12  -1  -6    0.62    0.34
  12   1   6    1.00    0.44
 -12   1  -6    1.04    0.35
 -12   1  -6    0.78    0.34
  14  -2  -6   -0.08    0.35
 -14  -2   6   -0.24    0.26
 -14  -2   6   -0.39    0.25
  14   2  -6   -0.19    0.33
 -14   2   6    0.31    0.29
 -13  -2   6    0.34    0.23
 -13  -2   6    0.01    0.24
  13   2  -6   -0.43    0.26
 -13   2   6    0.20    0.20
 -12  -2   6    1.93    0.42
  12  -2  -6    1.99    0.40
 -12  -2   6    2.08    0.40
  12   2  -6    2.12    0.49
 -12   2   6    1.72    0.39
 -11  -2   6    2.52    0.41
 -11  -2   6    1.39    0.38
  11  -2  -6    1.65    0.39
 -11   2   6    2.11    0.29
  11   2  -6    3.00    0.50
 -11   2   6    2.35    0.41
 -10  -2   6    2.76    0.44
  10  -2  -6    2.67    0.43
 -10  -2   6    2.70    0.46
 -10   2   6    3.43    0.34
 -10   2   6    3.07    0.43
  -9  -2   6    2.42    0.41
   9  -2  -6    3.44    0.46
  -9  -2   6    3.18    0.44
  -9   2   6    2.22    0.39
  -9   2   6    3.15    0.31
  -8  -2   6    0.09    0.13
  -8  -2   6    0.11    0.13
   8  -2  -6    0.15    0.14
   8   2  -6   -0.04    0.15
  -8   2   6   -0.10    0.15
  -8   2   6    0.27    0.10
  -7  -2   6    8.70    0.78
  -7  -2   6    7.72    0.78
   7  -2  -6    8.42    0.79
  -7   2   6    8.69    0.78
   7   2  -6    8.24    0.77
  -7   2   6    8.37    0.74
  -7   2   6    9.87    0.71
  -6  -2   6   23.67    1.88
  -6  -2   6   21.17    1.89
   6  -2  -6   22.18    1.84
   6  -2  -6   24.14    1.88
  -6   2   6   22.65    1.87
   6   2  -6   23.22    1.87
   6   2  -6   21.63    1.87
  -6   2   6   23.56    1.89
  -6   2   6   25.95    1.81
  -6   2   6   24.02    1.85
   5  -2  -6    3.99    0.41
   5  -2  -6    5.20    0.42
  -5  -2   6    2.98    0.40
  -5  -2   6    3.50    0.43
  -5   2   6    4.98    0.43
  -5   2   6    4.41    0.40
   5   2  -6    4.00    0.41
   5   2  -6    5.25    0.44
  -5   2   6    5.45    0.42
  -5   2   6    4.44    0.35
   4  -2  -6    0.21    0.09
  -4  -2   6    0.15    0.11
   4  -2  -6    0.36    0.11
  -4  -2   6    0.35    0.12
   4  -2  -6    0.25    0.11
  -4   2   6    0.04    0.10
  -4   2   6    0.38    0.04
  -4   2   6    0.28    0.09
   4   2  -6    0.29    0.11
  -3  -2   6   66.12    5.16
   3  -2  -6   62.72    5.14
   3  -2  -6   64.53    5.14
  -3  -2   6   70.85    5.15
   3  -2  -6   67.62    5.15
   3   2  -6   66.15    5.14
  -3   2   6   66.85    5.14
  -3   2   6   67.79    5.14
  -3   2   6   67.92    5.14
  -3   2   6   68.64    5.10
   3   2  -6   63.64    5.16
   2  -2  -6   11.87    1.04
  -2  -2   6   12.61    1.03
   2  -2  -6   14.44    1.03
  -2  -2   6   14.66    1.06
   2  -2  -6   13.04    1.00
   2  -2  -6   14.39    1.03
  -2  -2   6   11.07    1.04
  -2   2   6   12.68    1.00
  -2   2   6   13.16    1.02
   2   2  -6   11.92    1.02
   2   2  -6   12.24    1.05
  -2   2   6   12.35    1.03
  -2   2   6   12.31    1.03
  -1  -2   6   26.03    2.25
  -1  -2   6   31.74    2.30
   1  -2  -6   30.53    2.24
   1   2  -6   29.55    2.25
   1   2  -6   26.95    2.28
   0  -2  -6   44.33    3.84
   0  -2   6   51.52    3.82
   0  -2  -6   56.74    3.82
   0  -2  -6   47.94    3.81
   0  -2   6   51.03    3.82
   0  -2   6   44.40    3.86
   0  -2  -6   50.83    3.82
   0   2  -6   47.90    3.82
   0   2  -6   50.06    3.85
   0   2   6   51.74    3.81
   0   2  -6   49.16    3.81
   0   2   6   45.28    3.81
   0   2   6   49.89    3.84
   1  -2   6    9.18    0.89
  -1  -2  -6   10.42    0.84
   1  -2   6   10.32    0.89
   1  -2   6   10.95    0.84
  -1  -2  -6    9.79    0.83
   1  -2   6   10.73    0.84
  -1  -2  -6    9.58    0.88
   1   2   6   11.24    0.85
  -1   2  -6    9.37    0.84
   1   2   6   10.66    0.83
  -1   2  -6    9.71    0.83
   1   2   6   10.37    0.88
  -1   2  -6   11.39    0.89
  -2  -2  -6   25.44    1.79
  -2  -2  -6   22.61    1.77
   2  -2   6   22.55    1.79
   2  -2   6   23.81    1.76
  -2  -2  -6   22.15    1.76
  -2  -2  -6   22.12    1.83
   2  -2   6   20.94    1.82
   2  -2   6   23.18    1.76
  -2   2  -6   21.36    1.76
   2   2   6   20.79    1.77
  -2   2  -6   21.61    1.76
   2   2   6   23.18    1.83
   2   2   6   21.60    1.77
  -3  -2  -6   32.12    2.47
   3  -2   6   36.47    2.53
  -3  -2  -6   31.14    2.47
   3  -2   6   28.39    2.52
  -3  -2  -6   36.18    2.49
   3  -2   6   33.95    2.44
  -3  -2  -6   35.10    2.62
  -3   2  -6   29.71    2.45
   3   2   6   29.33    2.47
  -3   2  -6   26.31    2.47
   3   2   6   30.15    2.46
  -3   2  -6   31.89    2.46
   3   2   6   30.13    2.53
   4  -2   6   40.22    3.19
   4  -2   6   42.87    3.08
  -4  -2  -6   38.10    3.11
  -4  -2  -6   46.37    3.15
  -4  -2  -6   40.68    3.11
   4   2   6   37.13    3.19
  -4   2  -6   34.36    3.12
  -4   2  -6   40.63    3.11
  -4   2  -6   38.83    3.08
   4   2   6   38.90    3.11
  -5  -2  -6    7.79    0.64
   5  -2   6    6.79    0.59
  -5  -2  -6    8.70    0.69
   5  -2   6    6.96    0.73
  -5  -2  -6    7.43    0.64
  -5   2  -6    7.04    0.63
  -5   2  -6    6.93    0.65
  -5   2  -6    6.76    0.59
   5   2   6    6.13    0.72
  -6  -2  -6    0.34    0.15
  -6  -2  -6    0.44    0.17
  -6  -2  -6    0.33    0.17
   6  -2   6    0.42    0.25
  -6   2  -6    0.39    0.15
   6   2   6    0.36    0.25
  -6   2  -6    0.32    0.10
  -6   2  -6    0.47    0.16
   7  -2   6    8.45    0.98
  -7  -2  -6   10.44    0.91
  -7  -2  -6   11.42    0.92
  -7   2  -6   12.26    0.92
  -7   2  -6    9.11    0.91
   7   2   6    9.82    1.02
  -7   2  -6   10.62    0.84
  -8  -2  -6    3.93    0.48
  -8  -2  -6    3.36    0.45
  -8  -2  -6    5.40    0.57
   8  -2   6    2.42    0.52
   8   2   6    3.79    0.57
  -8   2  -6    2.98    0.46
  -8   2  -6    3.72    0.35
  -8   2  -6    4.32    0.48
  -9  -2  -6    2.31    0.38
   9  -2   6    1.35    0.44
  -9  -2  -6    1.54    0.31
  -9  -2  -6    2.30    0.39
   9   2   6    1.25    0.41
  -9   2  -6    1.32    0.33
  -9   2  -6    1.60    0.32
 -10  -2  -6    1.04    0.26
 -10  -2  -6    0.66    0.29
 -10  -2  -6    1.07    0.32
  10  -2   6    0.42    0.30
 -10   2  -6    0.73    0.28
 -10   2  -6    1.31    0.30
  10   2   6    0.91    0.38
 -11  -2  -6   -0.08    0.29
  11  -2   6    0.02    0.34
 -11  -2  -6   -0.09    0.26
 -11  -2  -6    0.08    0.20
  11   2   6    0.29    0.33
 -11   2  -6    0.14    0.23
 -11   2  -6   -0.26    0.21
 -12  -2  -6   -0.48    0.30
 -12  -2  -6    0.53    0.31
  12  -2   6   -0.14    0.35
  12   2   6    0.03    0.31
 -12   2  -6   -0.05    0.23
 -12   2  -6    0.15    0.26
 -13  -3   6    0.17    0.22
 -13  -3   6   -0.03    0.27
  13   3  -6   -0.35    0.27
 -13   3   6    0.05    0.25
 -12  -3   6    0.76    0.32
  12  -3  -6    0.30    0.21
 -12  -3   6    0.48    0.31
  12   3  -6    0.15    0.29
 -12   3   6    0.53    0.27
 -11  -3   6    0.36    0.27
 -11  -3   6    0.17    0.24
  11  -3  -6    0.30    0.20
  11   3  -6   -0.05    0.26
 -11   3   6    0.12    0.23
  10  -3  -6    0.19    0.18
 -10  -3   6    0.69    0.27
 -10  -3   6    0.19    0.24
  10   3  -6    0.12    0.25
 -10   3   6    0.42    0.13
 -10   3   6    0.74    0.25
   9  -3  -6   19.91    1.75
  -9  -3   6   21.44    1.75
  -9  -3   6   20.41    1.77
   9   3  -6   23.75    1.79
  -9   3   6   22.65    1.73
  -9   3   6   19.15    1.63
  -8  -3   6    0.50    0.22
  -8  -3   6    0.46    0.20
   8  -3  -6    0.45    0.21
  -8   3   6    0.64    0.18
  -8   3   6    0.43    0.18
   7  -3  -6    0.39    0.17
  -7  -3   6    0.30    0.18
  -7  -3   6    0.52    0.15
  -7   3   6    0.48    0.15
  -7   3   6    0.65    0.18
   7   3  -6    0.18    0.15
  -6  -3   6   24.38    1.89
   6  -3  -6   22.62    1.85
   6  -3  -6   24.25    1.89
  -6  -3   6   22.31    1.92
  -6   3   6   23.95    1.87
  -6   3   6   23.83    1.87
   6   3  -6   21.72    1.87
  -6   3   6   24.88    1.87
   6   3  -6   23.16    1.88
   5  -3  -6   14.97    1.09
  -5  -3   6   12.62    1.10
   5  -3  -6   13.14    1.11
  -5  -3   6   14.45    1.04
  -5  -3   6   11.66    1.13
  -5   3   6   11.48    1.10
  -5   3   6   13.96    1.10
   5   3  -6   14.25    1.10
   4  -3  -6    8.34    0.71
   4  -3  -6    8.41    0.69
  -4  -3   6    8.42    0.70
   4  -3  -6    8.29    0.70
  -4  -3   6    8.59    0.71
   4   3  -6    8.27    0.71
  -4   3   6    8.73    0.71
  -4   3   6    7.94    0.69
   4   3  -6    7.79    0.69
   3  -3  -6    0.67    0.13
   3  -3  -6    0.37    0.11
  -3  -3   6    0.40    0.13
  -3  -3   6    0.60    0.12
  -3   3   6    0.71    0.14
   3   3  -6    0.48    0.12
  -3   3   6    0.44    0.11
  -3   3   6    0.53    0.10
   3   3  -6    0.64    0.12
   2  -3  -6    2.54    0.28
  -2  -3   6    2.59    0.27
   2  -3  -6    3.37    0.25
  -2   3   6    2.94    0.26
  -2   3   6    2.38    0.25
   2   3  -6    2.78    0.26
  -2   3   6    2.65    0.27
  -1  -3   6   68.12    5.31
   1  -3  -6   71.27    5.31
  -1  -3   6   68.59    5.33
  -1  -3   6   71.76    5.29
   1  -3  -6   70.46    5.30
   1  -3  -6   75.96    5.28
   1  -3  -6   73.50    5.29
   1   3  -6   70.74    5.31
  -1   3   6   66.54    5.30
  -1   3   6   57.79    5.28
  -1   3   6   60.85    5.30
  -1   3   6   72.84    5.27
  -1   3   6   66.65    5.28
   1   3  -6   66.18    5.28
   0  -3  -6   57.63    4.24
   0  -3  -6   56.17    4.22
   0  -3  -6   58.49    4.23
   0  -3  -6   50.56    4.25
   0  -3   6   55.12    4.23
   0  -3   6   51.81    4.27
   0  -3   6   55.32    4.22
   0   3  -6   57.58    4.24
   0   3   6   52.06    4.23
   0   3   6   56.83    4.23
   0   3   6   50.63    4.25
   0   3   6   53.37    4.20
   0   3  -6   55.95    4.21
   0   3   6   53.30    4.24
   1  -3   6   19.29    1.85
  -1  -3  -6   24.01    1.83
  -1  -3  -6   21.59    1.88
   1  -3   6   22.88    1.83
  -1  -3  -6   24.61    1.86
   1  -3   6   21.61    1.89
   1  -3   6   24.49    1.84
  -1  -3  -6   25.85    1.86
  -1   3  -6   27.00    1.87
   1   3   6   23.68    1.86
   1   3   6   23.85    1.82
   1   3   6   25.40    1.86
  -1   3  -6   22.89    1.83
   1   3   6   20.88    1.85
  -2  -3  -6   13.94    1.20
   2  -3   6   15.34    1.27
  -2  -3  -6   16.37    1.28
   2  -3   6   12.94    1.25
  -2  -3  -6   14.61    1.22
  -2  -3  -6   14.65    1.22
  -2   3  -6   14.71    1.19
  -2   3  -6   17.21    1.24
   2   3   6   14.90    1.19
   2   3   6   19.11    1.27
   2   3   6   13.25    1.22
   3  -3   6   20.39    2.00
  -3  -3  -6   24.50    1.96
   3  -3   6   25.31    1.92
  -3  -3  -6   25.60    1.98
  -3  -3  -6   24.81    1.94
   3   3   6   24.07    2.00
  -3   3  -6   26.62    1.94
  -4  -3  -6   25.57    1.88
  -4  -3  -6   24.39    1.84
   4  -3   6   24.40    1.79
   4  -3   6   20.43    1.90
  -4  -3  -6   24.64    1.86
  -4   3  -6   21.99    1.80
   4   3   6   19.09    1.88
  -4   3  -6   25.15    1.86
  -4   3  -6   21.98    1.82
   4   3   6   21.86    1.82
  -5  -3  -6    1.55    0.27
  -5  -3  -6    1.24    0.22
  -5  -3  -6    0.87    0.18
   5  -3   6    1.44    0.31
   5   3   6    0.90    0.27
  -5   3  -6    1.93    0.23
   6  -3   6    1.49    0.35
  -6  -3  -6    1.53    0.28
  -6  -3  -6    2.03    0.32
  -6  -3  -6    1.88    0.28
   6   3   6    0.89    0.32
  -6   3  -6    1.91    0.19
  -6   3  -6    1.89    0.26
  -6   3  -6    1.88    0.30
  -7  -3  -6    6.23    0.60
  -7  -3  -6    6.22    0.60
  -7  -3  -6    7.31    0.69
   7  -3   6    5.22    0.73
  -7   3  -6    5.22    0.61
  -7   3  -6    7.03    0.59
   7   3   6    5.65    0.74
  -7   3  -6    5.95    0.50
  -8  -3  -6    6.15    0.65
  -8  -3  -6    6.12    0.58
   8  -3   6    4.62    0.70
  -8  -3  -6    4.73    0.53
  -8   3  -6    4.17    0.57
  -8   3  -6    6.02    0.55
   8   3   6    3.32    0.63
  -9  -3  -6    0.32    0.23
  -9  -3  -6    0.45    0.26
  -9  -3  -6   -0.13    0.19
   9  -3   6    0.21    0.32
   9   3   6    0.09    0.26
  -9   3  -6    0.12    0.20
  -9   3  -6    0.36    0.22
 -10  -3  -6    1.47    0.33
  10  -3   6    1.95    0.48
 -10  -3  -6    1.73    0.45
 -10  -3  -6    1.72    0.35
 -10   3  -6    1.39    0.33
 -10   3  -6    1.93    0.34
  10   3   6    1.02    0.41
 -11  -3  -6    0.10    0.30
 -11  -3  -6    0.34    0.33
  11  -3   6    0.58    0.39
 -11  -3  -6    0.59    0.27
  11   3   6    0.54    0.35
 -11   3  -6    0.24    0.26
 -11   3  -6    0.72    0.27
 -13  -4   6    0.12    0.28
 -13  -4   6   -0.10    0.28
 -13   4   6   -0.03    0.23
  13   4  -6    0.13    0.30
 -12  -4   6    1.44    0.35
  12  -4  -6    0.76    0.29
 -12  -4   6    0.91    0.36
 -12   4   6    0.74    0.27
  12   4  -6    0.80    0.36
 -11  -4   6    0.48    0.30
  11  -4  -6    0.99    0.30
 -11  -4   6    0.92    0.29
 -11   4   6    0.78    0.25
  11   4  -6    1.13    0.35
 -10  -4   6    8.44    0.80
  10  -4  -6    6.70    0.76
 -10  -4   6    7.31    0.83
  10   4  -6    7.93    0.81
 -10   4   6    8.96    0.76
  -9  -4   6    8.80    0.87
  -9  -4   6    8.16    0.79
   9  -4  -6    7.24    0.80
   9   4  -6    8.36    0.81
  -9   4   6    9.08    0.78
   8  -4  -6    5.78    0.63
  -8  -4   6    7.16    0.64
  -8  -4   6    5.82    0.67
  -8   4   6    6.26    0.59
   8   4  -6    6.19    0.64
  -8   4   6    5.64    0.59
  -7  -4   6    0.31    0.21
   7  -4  -6    0.21    0.10
  -7  -4   6    0.32    0.17
   7  -4  -6    0.35    0.18
  -7   4   6    0.52    0.15
   7   4  -6    0.57    0.17
   7   4  -6    0.43    0.19
  -7   4   6    0.26    0.15
  -7   4   6    0.08    0.12
   6  -4  -6    1.40    0.21
  -6  -4   6    1.73    0.26
   6  -4  -6    1.73    0.26
  -6  -4   6    1.01    0.26
   6   4  -6    2.04    0.27
  -6   4   6    1.69    0.23
  -6   4   6    1.77    0.25
  -6   4   6    1.40    0.26
  -5  -4   6    4.04    0.41
   5  -4  -6    4.62    0.42
   5  -4  -6    4.74    0.40
  -5  -4   6    3.20    0.48
   5   4  -6    4.70    0.41
  -5   4   6    3.59    0.38
  -5   4   6    4.57    0.44
  -4  -4   6    1.27    0.19
  -4  -4   6    1.43    0.20
   4  -4  -6    1.44    0.19
   4  -4  -6    1.17    0.19
   4  -4  -6    1.52    0.20
  -4   4   6    1.31    0.18
   4   4  -6    1.21    0.19
  -4   4   6    1.04    0.15
  -4   4   6    1.02    0.21
  -4   4   6    1.10    0.16
   3  -4  -6   29.22    2.34
   3  -4  -6   31.41    2.35
  -3  -4   6   31.71    2.34
   3  -4  -6   29.62    2.34
  -3  -4   6   30.93    2.36
  -3   4   6   30.57    2.32
  -3   4   6   30.40    2.38
  -3   4   6   29.10    2.32
   3   4  -6   26.79    2.33
   3   4  -6   30.98    2.32
  -3   4   6   28.78    2.34
   2  -4  -6    1.16    0.19
   2  -4  -6    1.18    0.14
  -2  -4   6    1.13    0.20
   2  -4  -6    1.44    0.17
   2  -4  -6    1.10    0.18
  -2  -4   6    1.49    0.17
  -2   4   6    1.19    0.18
  -2   4   6    1.22    0.13
   2   4  -6    1.27    0.13
  -2   4   6    1.21    0.13
  -2   4   6    1.29    0.21
   2   4  -6    1.29    0.15
  -1  -4   6    4.18    0.33
   1  -4  -6    3.71    0.34
   1  -4  -6    4.41    0.36
  -1  -4   6    4.63    0.39
   1  -4  -6    3.80    0.33
  -1   4   6    3.35    0.35
   1   4  -6    3.63    0.29
  -1   4   6    3.55    0.34
  -1   4   6    3.33    0.29
  -1   4   6    2.68    0.29
  -1   4   6    3.60    0.37
   0  -4  -6   15.59    1.26
   0  -4  -6   17.26    1.28
   0  -4  -6   15.81    1.28
   0  -4   6   15.98    1.30
   0  -4   6   16.16    1.24
   0  -4   6   15.47    1.27
   0  -4  -6   15.57    1.24
   0   4   6   14.62    1.22
   0   4   6   16.15    1.23
   0   4   6   15.56    1.28
   0   4  -6   15.02    1.22
  -1  -4  -6   36.38    3.04
   1  -4   6   36.02    3.05
  -1  -4  -6   40.79    3.03
  -1  -4  -6   40.59    3.03
   1  -4   6   38.66    2.99
   1  -4   6   38.07    3.01
  -1  -4  -6   39.80    2.99
  -1   4  -6   40.71    2.98
   1   4   6   36.72    2.97
   1   4   6   35.09    3.02
   1   4   6   38.75    2.99
   1   4   6   38.74    3.03
  -1   4  -6   40.58    2.98
  -2  -4  -6   20.42    1.58
   2  -4   6   19.40    1.57
   2  -4   6   21.17    1.58
  -2  -4  -6   21.99    1.62
  -2  -4  -6   19.19    1.64
   2  -4   6   19.00    1.63
  -2  -4  -6   19.88    1.61
  -2   4  -6   19.80    1.57
   2   4   6   17.61    1.55
   2   4   6   20.28    1.59
  -2   4  -6   20.63    1.56
   2   4   6   19.70    1.60
  -3  -4  -6    0.32    0.12
  -3  -4  -6    0.56    0.18
   3  -4   6    0.49    0.11
  -3  -4  -6    0.34    0.13
   3  -4   6    0.22    0.17
  -3   4  -6    0.37    0.11
   3   4   6    0.60    0.15
  -3   4  -6    0.36    0.11
   3   4   6    0.31    0.10
   3   4   6    0.09    0.14
   4  -4   6    1.38    0.30
  -4  -4  -6    1.34    0.24
  -4  -4  -6    1.60    0.28
  -4  -4  -6    1.55    0.23
  -5  -4  -6    0.74    0.20
  -5  -4  -6    1.24    0.27
   5  -4   6    1.18    0.28
  -5  -4  -6    0.89    0.23
   5   4   6    1.17    0.27
  -5   4  -6    1.93    0.21
   5   4   6    0.81    0.16
  -5   4  -6    1.16    0.22
  -6  -4  -6    4.05    0.43
  -6  -4  -6    4.13    0.49
   6  -4   6    3.25    0.52
  -6  -4  -6    3.86    0.51
   6   4   6    3.30    0.50
  -6   4  -6    3.41    0.39
  -7  -4  -6    2.81    0.43
  -7  -4  -6    3.04    0.38
  -7  -4  -6    2.04    0.37
   7  -4   6    2.25    0.45
   7   4   6    1.70    0.39
  -7   4  -6    1.62    0.28
  -8  -4  -6    4.76    0.50
  -8  -4  -6    4.96    0.56
   8  -4   6    3.15    0.57
  -8  -4  -6    4.91    0.55
   8   4   6    3.69    0.59
  -8   4  -6    3.85    0.48
  -9  -4  -6    0.00    0.21
  -9  -4  -6    0.02    0.22
  -9  -4  -6   -0.28    0.26
   9  -4   6   -0.46    0.23
  -9   4  -6    0.08    0.17
   9   4   6    0.22    0.26
  10  -4   6    0.25    0.31
 -10  -4  -6   -0.01    0.23
 -10  -4  -6    0.23    0.26
 -10  -4  -6    0.14    0.26
 -10   4  -6    0.01    0.18
  10   4   6    0.18    0.26
 -10   4  -6    0.26    0.20
 -11  -4  -6   -0.27    0.23
  11  -4   6    0.38    0.31
 -11  -4  -6   -0.28    0.33
 -11  -4  -6   -0.16    0.25
  11   4   6    0.33    0.30
 -11   4  -6   -0.30    0.22
 -11   4  -6    0.04    0.19
  12  -5  -6    1.20    0.32
 -12  -5   6    1.04    0.35
 -12  -5   6    1.42    0.36
 -12   5   6    2.31    0.36
  12   5  -6    1.70    0.42
  11  -5  -6   -0.11    0.15
 -11  -5   6   -0.08    0.19
 -11  -5   6    0.38    0.25
 -11   5   6    0.20    0.18
  11   5  -6   -0.07    0.20
 -10  -5   6    1.84    0.45
 -10  -5   6    2.64    0.41
  10  -5  -6    2.16    0.40
 -10   5   6    2.46    0.34
  10   5  -6    1.54    0.36
  -9  -5   6    1.81    0.45
   9  -5  -6    2.15    0.40
  -9  -5   6    3.25    0.44
  -9   5   6    2.73    0.40
  -9   5   6    3.31    0.36
   9   5  -6    2.47    0.39
   8  -5  -6    0.95    0.22
  -8  -5   6    0.38    0.27
  -8  -5   6    0.18    0.20
  -8   5   6    0.59    0.18
  -8   5   6    0.73    0.24
   8   5  -6    0.61    0.22
  -7  -5   6    0.11    0.18
  -7  -5   6    0.41    0.19
   7  -5  -6    0.19    0.11
   7  -5  -6    0.28    0.18
  -7   5   6    0.48    0.14
  -7   5   6    0.29    0.18
   7   5  -6    0.38    0.17
  -6  -5   6    0.75    0.19
   6  -5  -6    1.08    0.17
  -6  -5   6    0.46    0.20
   6  -5  -6    0.57    0.18
  -6   5   6    0.98    0.15
  -6   5   6    0.71    0.14
  -6   5   6    0.76    0.19
   6   5  -6    0.59    0.15
   6   5  -6    0.88    0.18
   5  -5  -6   -0.11    0.10
  -5  -5   6   -0.02    0.12
  -5  -5   6   -0.01    0.10
   5  -5  -6   -0.07    0.09
   5   5  -6   -0.11    0.08
  -5   5   6   -0.04    0.06
  -5   5   6   -0.01    0.11
   5   5  -6   -0.12    0.07
  -5   5   6    0.01    0.07
   4  -5  -6   15.48    1.13
   4  -5  -6   14.35    1.19
  -4  -5   6   14.55    1.19
  -4  -5   6   15.48    1.20
   4  -5  -6   14.17    1.18
  -4   5   6   14.19    1.14
  -4   5   6   14.56    1.14
  -4   5   6   13.96    1.18
  -4   5   6   14.57    1.23
   3  -5  -6    5.72    0.50
   3  -5  -6    6.15    0.50
   3  -5  -6    5.47    0.48
  -3  -5   6    6.06    0.49
   3  -5  -6    5.28    0.45
  -3  -5   6    5.12    0.50
  -3   5   6    5.30    0.53
  -3   5   6    4.99    0.49
   2  -5  -6   13.63    1.06
  -2  -5   6   13.74    1.07
  -2  -5   6   12.40    1.09
   2  -5  -6   13.66    1.08
   2  -5  -6   14.16    1.09
   2  -5  -6   12.18    1.06
  -2   5   6   13.25    1.12
   1  -5  -6   23.87    1.82
   1  -5  -6   22.68    1.81
   1  -5  -6   21.73    1.80
  -1  -5   6   23.92    1.79
   1  -5  -6   22.82    1.79
  -1  -5   6   22.56    1.83
  -1   5   6   21.81    1.84
   0  -5  -6   11.40    0.93
   0  -5   6   11.99    0.89
   0  -5  -6   10.76    0.92
   0  -5  -6   11.17    0.88
   0  -5   6   11.08    0.94
   0  -5  -6   10.82    0.92
   0   5   6    9.15    0.92
   0   5   6   11.55    0.94
  -1  -5  -6    2.20    0.31
   1  -5   6    2.04    0.31
   1  -5   6    2.24    0.28
  -1  -5  -6    1.98    0.23
  -1  -5  -6    2.47    0.31
  -1  -5  -6    2.12    0.29
   1  -5   6    2.10    0.23
   1   5   6    2.81    0.34
   2  -5   6    0.56    0.13
   2  -5   6   -0.08    0.13
  -2  -5  -6    0.28    0.18
   2  -5   6    0.07    0.09
  -2  -5  -6    0.16    0.11
  -2  -5  -6    0.18    0.12
  -2  -5  -6    0.24    0.16
   2   5   6    0.04    0.10
   2   5   6    0.43    0.06
   2   5   6    0.15    0.05
  -3  -5  -6    0.32    0.15
  -3  -5  -6    0.34    0.12
   3  -5   6    0.34    0.10
  -3  -5  -6    0.42    0.19
   3  -5   6    0.27    0.18
   3   5   6    0.12    0.07
   3   5   6    0.36    0.16
   3   5   6    0.07    0.09
  -3   5  -6    0.22    0.08
  -3   5  -6    0.23    0.09
  -4  -5  -6    5.89    0.58
   4  -5   6    5.14    0.61
  -4  -5  -6    7.39    0.64
   4  -5   6    6.33    0.50
  -4  -5  -6    6.10    0.55
   4   5   6    6.28    0.56
   4   5   6    5.42    0.51
  -4   5  -6    5.62    0.51
  -4   5  -6    6.13    0.52
   4   5   6    6.10    0.57
  -5  -5  -6    5.29    0.55
   5  -5   6    4.96    0.41
   5  -5   6    5.83    0.66
  -5  -5  -6    4.98    0.51
  -5  -5  -6    5.65    0.57
   5   5   6    5.21    0.50
   5   5   6    4.77    0.53
  -5   5  -6    5.01    0.47
  -6  -5  -6    5.63    0.59
   6  -5   6    6.05    0.75
  -6  -5  -6    7.49    0.67
  -6  -5  -6    7.07    0.69
  -6   5  -6    6.09    0.55
   6   5   6    5.56    0.63
   6   5   6    5.60    0.57
  -7  -5  -6    2.45    0.36
   7  -5   6    1.60    0.40
  -7  -5  -6    2.30    0.42
  -7  -5  -6    1.95    0.37
  -7   5  -6    1.79    0.26
   7   5   6    1.74    0.36
   7   5   6    1.78    0.29
  -8  -5  -6   -0.06    0.19
  -8  -5  -6    0.43    0.30
  -8  -5  -6    0.80    0.28
   8  -5   6    0.28    0.30
   8   5   6    0.43    0.27
  -8   5  -6    0.65    0.19
   8   5   6    0.11    0.16
  -9  -5  -6   -0.41    0.25
   9  -5   6    0.13    0.28
  -9  -5  -6   -0.05    0.17
  -9  -5  -6   -0.07    0.22
   9   5   6    0.23    0.18
  -9   5  -6   -0.18    0.14
   9   5   6    0.42    0.28
 -10  -5  -6   -0.13    0.24
  10  -5   6    0.41    0.36
 -10  -5  -6   -0.19    0.23
 -10  -5  -6    0.23    0.26
 -10   5  -6    0.10    0.20
  10   5   6    0.02    0.25
  10   5   6    0.29    0.18
 -11  -5  -6    0.50    0.39
  11  -5   6    0.46    0.39
 -11  -5  -6    0.02    0.22
 -11  -5  -6    0.35    0.30
 -11   5  -6    0.01    0.23
  11   5   6    0.43    0.31
  12  -6  -6    0.57    0.28
 -12  -6   6    0.09    0.24
 -12  -6   6    0.47    0.29
  11  -6  -6    0.11    0.22
 -11  -6   6    0.44    0.26
 -11  -6   6    0.38    0.32
 -11   6   6    0.41    0.19
 -10  -6   6    1.90    0.35
  10  -6  -6    1.62    0.35
 -10  -6   6    1.18    0.36
 -10   6   6    1.21    0.22
  10   6  -6    0.85    0.29
  -9  -6   6   10.47    1.09
  -9  -6   6   12.58    1.06
   9  -6  -6   10.82    1.03
  -9   6   6   10.42    1.01
   9   6  -6   11.24    0.99
  -9   6   6   11.97    0.95
   8  -6  -6    1.06    0.27
  -8  -6   6    1.05    0.36
  -8  -6   6    1.14    0.25
  -8   6   6    0.84    0.16
  -8   6   6    1.19    0.30
   8   6  -6    1.11    0.21
   7  -6  -6    3.01    0.32
  -7  -6   6    2.92    0.51
   7  -6  -6    3.41    0.42
  -7  -6   6    3.37    0.42
  -7   6   6    2.73    0.43
   7   6  -6    2.74    0.30
  -7   6   6    3.11    0.29
   6  -6  -6    2.11    0.25
   6  -6  -6    2.09    0.31
  -6  -6   6    2.23    0.30
  -6  -6   6    1.45    0.38
  -6   6   6    1.89    0.17
  -6   6   6    1.71    0.18
  -6   6   6    1.75    0.31
  -5  -6   6    1.44    0.21
   5  -6  -6    1.39    0.21
  -5  -6   6    0.77    0.25
  -5   6   6    0.97    0.27
   4  -6  -6    0.19    0.06
  -4   6   6    0.06    0.14
  -3  -6   6   12.37    0.96
   3  -6  -6   11.25    0.94
   3  -6  -6   10.97    0.93
   3  -6  -6   12.07    0.96
  -3   6   6   10.99    1.01
   2  -6  -6    0.07    0.09
  -2  -6   6    0.01    0.11
   2  -6  -6    0.27    0.13
  -2  -6   6    0.04    0.08
   2  -6  -6   -0.10    0.08
  -2   6   6   -0.16    0.14
  -1  -6   6    7.70    0.61
   1  -6  -6    6.77    0.61
   1  -6  -6    8.24    0.66
   1  -6  -6    7.16    0.64
  -1  -6   6    7.03    0.65
  -1   6   6    7.30    0.68
   0  -6  -6   15.05    1.15
   0  -6   6   14.56    1.12
   0  -6  -6   13.59    1.08
   0  -6   6   12.93    1.13
   0  -6  -6   12.93    1.13
   0   6   6   12.23    1.15
  -1  -6  -6    2.71    0.35
   1  -6   6    2.78    0.35
  -1  -6  -6    2.58    0.35
  -1  -6  -6    2.31    0.26
   1   6   6    2.74    0.37
  -2  -6  -6    1.28    0.28
  -2  -6  -6    1.94    0.31
  -2  -6  -6    1.67    0.22
   2  -6   6    1.69    0.29
   2  -6   6    1.81    0.25
   2   6   6    1.77    0.30
   3  -6   6   10.65    1.03
  -3  -6  -6   12.45    1.04
  -3  -6  -6   12.59    0.97
  -3  -6  -6   13.14    1.06
   3  -6   6   10.42    0.95
   3   6   6   11.42    1.01
   4  -6   6   17.46    1.66
  -4  -6  -6   20.72    1.68
  -4  -6  -6   22.59    1.68
  -4  -6  -6   20.49    1.60
   4  -6   6   19.88    1.56
   4   6   6   17.95    1.62
  -5  -6  -6    6.57    0.56
  -5  -6  -6    5.70    0.62
   5  -6   6    5.15    0.67
  -5  -6  -6    6.21    0.65
   5   6   6    5.99    0.50
  -5   6  -6    5.49    0.48
   5   6   6    4.60    0.53
  -6  -6  -6    1.37    0.36
  -6  -6  -6    1.79    0.35
  -6  -6  -6    1.65    0.28
   6  -6   6    1.25    0.34
   6   6   6    1.32    0.25
   6   6   6    1.08    0.22
  -6   6  -6    1.18    0.18
  -7  -6  -6    1.10    0.25
  -7  -6  -6    0.21    0.23
   7  -6   6    1.23    0.35
  -7  -6  -6    1.12    0.31
   7   6   6    0.56    0.18
   8  -6   6   -0.06    0.26
  -8  -6  -6   -0.12    0.17
  -8  -6  -6   -0.02    0.30
  -8  -6  -6    0.00    0.20
   8   6   6    0.21    0.17
  -8   6  -6   -0.11    0.13
   8   6   6    0.35    0.21
  -9  -6  -6   -0.02    0.25
  -9  -6  -6   -0.21    0.30
  -9  -6  -6    0.18    0.24
   9  -6   6    0.57    0.35
  -9   6  -6    0.15    0.17
   9   6   6    0.23    0.17
 -10  -6  -6   -0.12    0.33
 -10  -6  -6   -0.16    0.25
 -10  -6  -6   -0.14    0.27
  10  -6   6   -0.33    0.31
  10   6   6    0.00    0.20
 -11  -7   6    1.85    0.51
  11  -7  -6    1.70    0.40
 -11  -7   6    2.51    0.43
 -10  -7   6    0.61    0.26
  10  -7  -6    0.73    0.27
 -10  -7   6    0.46    0.28
  -9  -7   6    0.12    0.19
   9  -7  -6    0.28    0.22
  -9  -7   6   -0.15    0.18
  -9   7   6    0.00    0.17
  -8  -7   6    4.66    0.52
   8  -7  -6    3.27    0.48
  -8  -7   6    4.03    0.61
  -8   7   6    3.66    0.54
  -7  -7   6    1.05    0.35
   7  -7  -6    1.04    0.26
  -7  -7   6    1.19    0.27
  -7   7   6    0.94    0.30
  -6  -7   6    6.05    0.74
   6  -7  -6    6.40    0.57
   6  -7  -6    5.87    0.61
  -6  -7   6    6.34    0.60
  -6   7   6    7.24    0.69
   5  -7  -6    7.85    0.68
   5  -7  -6    7.85    0.70
  -5  -7   6    8.28    0.70
  -5  -7   6    7.36    0.80
  -5   7   6    7.61    0.76
   4  -7  -6    3.42    0.36
  -4  -7   6    3.87    0.38
   4  -7  -6    3.85    0.38
  -4  -7   6    3.13    0.52
   4  -7  -6    3.58    0.33
  -4   7   6    3.42    0.47
  -3  -7   6    3.14    0.35
   3  -7  -6    3.13    0.33
   3  -7  -6    3.83    0.37
   3  -7  -6    3.21    0.33
  -3   7   6    3.22    0.45
  -2  -7   6    0.16    0.12
   2  -7  -6    0.14    0.11
   2  -7  -6    0.24    0.10
   2  -7  -6   -0.01    0.13
  -2   7   6   -0.01    0.19
   1  -7  -6   11.89    0.96
  -1  -7   6    9.88    0.94
   1  -7  -6   12.95    0.97
   1  -7  -6   11.02    0.90
  -1   7   6    9.87    0.99
   0  -7   6    0.92    0.17
   0  -7  -6    1.09    0.16
   0  -7  -6    0.66    0.20
   0  -7   6    1.10    0.22
   0  -7  -6    0.80    0.22
   0   7   6    1.15    0.25
  -1  -7  -6   20.77    1.63
  -1  -7  -6   21.61    1.71
   1  -7   6   18.88    1.68
  -1  -7  -6   21.34    1.71
   1   7   6   21.03    1.72
  -2  -7  -6    2.38    0.26
  -2  -7  -6    2.14    0.35
   2  -7   6    2.08    0.34
  -2  -7  -6    3.13    0.40
   2   7   6    1.81    0.36
  -3  -7  -6    0.25    0.13
   3  -7   6    0.05    0.17
  -3  -7  -6    0.08    0.21
  -3  -7  -6    0.22    0.21
   3   7   6    0.18    0.16
   4  -7   6    1.47    0.32
  -4  -7  -6    1.57    0.34
  -4  -7  -6    1.77    0.26
  -4  -7  -6    1.65    0.36
   4   7   6    1.35    0.30
  -5  -7  -6    0.00    0.17
  -5  -7  -6    0.33    0.25
  -5  -7  -6   -0.23    0.13
   5  -7   6    0.00    0.19
   5   7   6    0.33    0.20
  -6  -7  -6    0.75    0.22
   6  -7   6    0.28    0.24
  -6  -7  -6    0.11    0.26
  -6  -7  -6    0.75    0.32
   6   7   6    0.52    0.20
   7  -7   6   -0.31    0.21
  -7  -7  -6    0.09    0.22
  -7  -7  -6    0.03    0.18
  -7  -7  -6    0.17    0.28
   7   7   6   -0.04    0.15
  -8  -7  -6    0.28    0.21
  -8  -7  -6   -0.21    0.29
  -8  -7  -6   -0.05    0.18
   8  -7   6   -0.05    0.30
   8   7   6    0.16    0.16
  -9  -7  -6    0.57    0.32
  -9  -7  -6   -0.09    0.23
  -9  -7  -6    0.03    0.26
   9  -7   6    0.42    0.34
   9   7   6    0.43    0.19
 -10  -8   6    1.33    0.42
  10  -8  -6    1.04    0.33
   9  -8  -6   -0.20    0.18
  -9  -8   6   -0.21    0.28
  -9  -8   6    0.08    0.22
  -9   8   6    0.04    0.25
   8  -8  -6   -0.09    0.18
  -8  -8   6    0.44    0.31
  -8  -8   6    0.16    0.20
  -8   8   6    0.16    0.26
  -7  -8   6    0.66    0.34
   7  -8  -6    0.11    0.19
  -7  -8   6    0.21    0.17
  -7   8   6   -0.15    0.23
   6  -8  -6    0.72    0.21
  -6  -8   6    0.25    0.18
  -6  -8   6    0.52    0.32
   6  -8  -6    0.75    0.23
  -6   8   6    0.52    0.28
   5  -8  -6    0.27    0.15
   5  -8  -6    0.45    0.18
  -5  -8   6    0.23    0.16
  -5  -8   6    0.07    0.27
  -5   8   6    0.34    0.20
   4  -8  -6    0.42    0.17
  -4  -8   6    0.35    0.15
   4  -8  -6    0.33    0.14
  -4  -8   6    0.49    0.28
  -4   8   6    0.92    0.25
   3  -8  -6    0.22    0.13
  -3  -8   6    0.26    0.14
   3  -8  -6    0.38    0.14
   3  -8  -6    0.38    0.17
  -3   8   6    0.14    0.23
   2  -8  -6    0.19    0.16
   2  -8  -6    0.01    0.12
  -2  -8   6    0.21    0.14
   2  -8  -6   -0.17    0.09
  -2   8   6    0.18    0.19
   1  -8  -6    1.50    0.27
   1  -8  -6    0.91    0.23
  -1  -8   6    1.23    0.21
  -1   8   6    1.77    0.34
   0  -8  -6    2.11    0.36
   0  -8   6    2.03    0.32
   0  -8  -6    2.71    0.37
   0  -8  -6    2.55    0.26
   0   8   6    2.15    0.40
  -1  -8  -6   17.20    1.44
   1  -8   6   15.10    1.40
  -1  -8  -6   16.42    1.34
  -1  -8  -6   18.64    1.45
   1   8   6   17.67    1.46
  -2  -8  -6    3.94    0.52
   2  -8   6    2.53    0.42
  -2  -8  -6    3.62    0.35
  -2  -8  -6    3.93    0.50
   2   8   6    3.11    0.48
  -3  -8  -6    3.59    0.50
  -3  -8  -6    3.20    0.46
  -3  -8  -6    3.29    0.34
   3  -8   6    2.10    0.40
   3   8   6    2.79    0.44
  -4  -8  -6    2.53    0.32
   4  -8   6    2.82    0.43
  -4  -8  -6    2.73    0.45
  -4  -8  -6    2.57    0.44
   4   8   6    2.11    0.37
  -5  -8  -6    0.05    0.17
  -5  -8  -6    0.68    0.31
   5  -8   6   -0.17    0.19
  -5  -8  -6    0.11    0.20
   5   8   6    0.53    0.21
  -6  -8  -6    0.75    0.24
   6  -8   6    0.87    0.32
  -6  -8  -6    0.23    0.31
  -6  -8  -6    0.50    0.25
   6   8   6    0.79    0.25
   7  -8   6   -0.14    0.23
  -7  -8  -6   -0.02    0.29
  -7  -8  -6   -0.19    0.17
  -7  -8  -6    0.14    0.22
   7   8   6   -0.18    0.16
  -8  -8  -6    0.04    0.32
  -8  -8  -6   -0.19    0.19
  -8  -8  -6    0.49    0.33
   8  -8   6    0.02    0.27
   8   8   6    0.02    0.16
  -8  -9   6   -0.19    0.22
  -8   9   6    0.26    0.28
  -7  -9   6    0.22    0.32
  -7   9   6    0.27    0.26
  -6  -9   6    2.41    0.53
  -6   9   6    3.02    0.47
   5  -9  -6    0.02    0.18
  -5  -9   6    0.17    0.23
  -5   9   6    0.05    0.25
   4  -9  -6    0.75    0.21
  -4  -9   6    0.72    0.34
  -4   9   6    0.50    0.24
  -3  -9   6   -0.15    0.22
   3  -9  -6    0.14    0.16
  -3   9   6    0.44    0.22
   2  -9  -6   -0.04    0.16
   2  -9  -6   -0.26    0.14
  -2   9   6   -0.17    0.21
   1  -9  -6    1.74    0.30
   1  -9  -6    0.63    0.22
  -1   9   6    0.85    0.31
   0  -9  -6    0.08    0.21
   0  -9  -6   -0.04    0.18
   0   9   6    0.26    0.24
  -1  -9  -6    0.13    0.20
  -1  -9  -6   -0.01    0.22
   1   9   6   -0.04    0.15
  -2  -9  -6    0.29    0.26
  -2  -9  -6   -0.14    0.19
   2   9   6    0.27    0.23
  -3  -9  -6    0.51    0.27
  -3  -9  -6    0.56    0.29
   3   9   6    0.54    0.25
  -4  -9  -6    0.53    0.25
  -4  -9  -6    0.62    0.31
   4   9   6    1.02    0.27
  -5  -9  -6    0.71    0.33
  -5  -9  -6    0.40    0.29
   5   9   6    0.66    0.25
  -6  -9  -6    0.57    0.33
  -6  -9  -6    0.17    0.32
   6   9   6    0.44    0.24
  -7  -9  -6    0.48    0.33
  -7  -9  -6    0.02    0.24
   7   9   6    0.14    0.20
  -7 -10   6    1.30    0.44
  -6 -10   6   -0.30    0.18
  -6  10   6    0.00    0.29
  -5 -10   6    1.01    0.39
  -5  10   6    0.71    0.35
  -4 -10   6    0.49    0.27
  -4  10   6    0.85    0.29
   3 -10  -6    3.40    0.43
  -3 -10   6    2.51    0.52
  -3  10   6    2.49    0.47
  -2 -10   6    0.27    0.28
   2 -10  -6    0.49    0.22
  -2  10   6    0.10    0.20
   1 -10  -6    0.25    0.22
   1 -10  -6   -0.03    0.21
  -1  10   6    0.37    0.27
   0 -10  -6   -0.17    0.20
   0 -10  -6   -0.17    0.19
   0  10   6    0.35    0.26
  -1 -10  -6    0.87    0.30
  -1 -10  -6    0.95    0.31
   1  10   6    1.20    0.34
  -2 -10  -6    0.53    0.27
  -2 -10  -6    0.59    0.29
   2  10   6    0.27    0.21
  -3 -10  -6    2.56    0.47
  -3 -10  -6    2.51    0.47
   3  10   6    1.66    0.39
  -4 -10  -6    0.29    0.24
  -4 -10  -6    0.28    0.29
   4  10   6    0.42    0.25
  -5 -10  -6    6.25    0.77
  -5 -10  -6    4.76    0.72
   5  10   6    5.08    0.65
  -3 -11   6   -0.12    0.25
  -3  11   6    0.15    0.29
   2 -11  -6    0.45    0.25
  -2 -11   6   -0.03    0.26
  -2  11   6    0.47    0.32
  -1 -11   6    0.16    0.27
   1 -11  -6    0.25    0.24
  -1  11   6    0.03    0.20
   0 -11   6    0.04    0.22
   0 -11  -6    0.12    0.24
   0  11   6    0.02    0.26
  -1 -11  -6    0.62    0.29
  -1 -11  -6    0.23    0.26
   1  11   6    0.46    0.31
 -14   0   7    0.08    0.28
  14   0  -7   -0.66    0.32
 -13   0   7   -0.20    0.20
  13   0  -7   -0.09    0.24
 -13   0   7    0.06    0.26
 -12   0   7    0.23    0.20
 -12   0   7    0.09    0.21
 -11   0   7   -0.31    0.21
 -11   0   7   -0.13    0.17
  11   0  -7    0.19    0.25
 -10   0   7   -0.12    0.23
 -10   0   7    0.08    0.15
  10   0  -7    0.26    0.24
  -9   0   7    0.39    0.19
  -9   0   7    0.03    0.15
   9   0  -7   -0.23    0.15
   8   0  -7   -0.07    0.18
  -8   0   7   -0.03    0.13
  -8   0   7    0.67    0.22
  -7   0   7    0.45    0.09
   7   0  -7    0.69    0.20
  -7   0   7    0.62    0.15
  -7   0   7    0.55    0.16
   6   0  -7   -0.03    0.11
  -6   0   7    0.15    0.06
  -6   0   7   -0.02    0.12
  -6   0   7    0.14    0.11
  -6   0   7    0.08    0.09
  -5   0   7   -0.12    0.09
  -5   0   7   -0.08    0.06
   5   0  -7   -0.08    0.08
  -5   0   7    0.01    0.06
  -5   0   7   -0.13    0.10
   5   0  -7    0.04    0.13
   4   0  -7    0.12    0.12
  -4   0   7    0.16    0.11
   4   0  -7    0.41    0.13
  -3   0   7   -0.06    0.06
  -3   0   7   -0.02    0.10
   3   0  -7    0.53    0.15
   3   0  -7   -0.06    0.06
  -2   0   7    0.19    0.12
   2   0  -7    0.03    0.09
   2   0  -7   -0.05    0.07
  -2   0   7   -0.01    0.05
   0   0   7    0.51    0.10
   0   0   7    0.37    0.13
   1   0   7    0.73    0.17
  -2   0  -7    0.15    0.09
  -2   0  -7   -0.03    0.05
  -2   0  -7   -0.07    0.06
  -2   0  -7    0.01    0.11
   2   0   7    0.02    0.07
   2   0   7   -0.03    0.05
   2   0   7    0.05    0.08
   2   0   7   -0.30    0.12
   3   0   7   -0.03    0.12
  -3   0  -7   -0.08    0.06
  -3   0  -7   -0.06    0.10
  -3   0  -7    0.01    0.08
   3   0   7   -0.02    0.07
   4   0   7    0.10    0.07
   5   0   7   -0.33    0.19
  -5   0  -7    0.01    0.09
   5   0   7   -0.05    0.09
  -5   0  -7   -0.08    0.09
  -5   0  -7    0.00    0.13
   6   0   7    1.44    0.36
  -6   0  -7    2.48    0.28
  -6   0  -7    1.85    0.29
  -6   0  -7    2.17    0.32
  -7   0  -7    0.67    0.20
  -7   0  -7    0.82    0.22
  -7   0  -7    0.73    0.17
   7   0   7    0.15    0.20
  -8   0  -7    0.42    0.16
  -8   0  -7    0.23    0.17
   8   0   7    0.21    0.30
  -9   0  -7    0.12    0.19
  -9   0  -7    0.30    0.27
  -9   0  -7    0.14    0.16
   9   0   7   -0.35    0.26
  10   0   7    0.08    0.31
 -10   0  -7    0.45    0.18
 -10   0  -7   -0.03    0.26
 -10   0  -7    0.14    0.19
 -11   0  -7    0.06    0.27
  11   0   7    0.17    0.26
 -11   0  -7    0.47    0.31
  12   0   7   -0.01    0.35
 -12   0  -7    0.14    0.28
 -12   0  -7   -0.07    0.29
  14  -1  -7   -0.62    0.33
 -14  -1   7    0.35    0.29
 -14  -1   7   -0.20    0.22
 -14   1   7    0.20    0.28
  14   1  -7   -0.35    0.32
 -13  -1   7   -0.06    0.20
 -13  -1   7    0.32    0.28
 -13   1   7    0.25    0.28
  13   1  -7    0.16    0.32
  12  -1  -7    0.30    0.28
 -12  -1   7    0.05    0.26
 -12  -1   7    0.04    0.22
 -12   1   7   -0.05    0.23
 -12   1   7    0.15    0.19
 -11  -1   7   -0.45    0.21
  11  -1  -7   -0.26    0.21
 -11  -1   7    0.47    0.23
  11   1  -7    0.74    0.24
 -11   1   7    0.13    0.25
 -11   1   7    0.34    0.18
 -10  -1   7    0.79    0.25
  10  -1  -7    0.35    0.26
 -10  -1   7    0.73    0.29
  10   1  -7    0.35    0.26
 -10   1   7    0.89    0.20
 -10   1   7    0.85    0.29
   9  -1  -7    0.89    0.24
  -9  -1   7    1.11    0.26
  -9  -1   7    1.15    0.25
  -9   1   7    0.78    0.26
   9   1  -7    0.95    0.27
  -9   1   7    1.36    0.21
  -8  -1   7    3.06    0.40
  -8  -1   7    3.49    0.42
   8  -1  -7    2.94    0.41
  -8   1   7    3.70    0.44
   8   1  -7    2.94    0.42
  -8   1   7    3.20    0.33
  -7  -1   7    1.87    0.29
   7  -1  -7    1.73    0.30
  -7  -1   7    1.93    0.30
  -7   1   7    2.18    0.28
   7   1  -7    1.71    0.28
  -7   1   7    2.03    0.23
  -7   1   7    2.04    0.23
  -7   1   7    1.68    0.28
  -6  -1   7   22.57    1.77
  -6  -1   7   19.91    1.75
  -6  -1   7   21.59    1.68
   6  -1  -7   21.81    1.77
  -6   1   7   21.07    1.72
  -6   1   7   22.62    1.74
  -6   1   7   22.02    1.76
   6   1  -7   22.42    1.77
  -6   1   7   23.01    1.72
  -5  -1   7    3.16    0.32
   5  -1  -7    2.51    0.32
  -5  -1   7    3.28    0.32
   5  -1  -7    2.83    0.29
   5   1  -7    1.91    0.30
  -5   1   7    3.49    0.31
  -5   1   7    2.32    0.25
  -5   1   7    2.42    0.26
  -5   1   7    2.57    0.32
   5   1  -7    2.69    0.32
  -4  -1   7   37.43    2.70
  -4  -1   7   31.81    2.69
  -4  -1   7   35.02    2.70
   4  -1  -7   31.10    2.68
   4  -1  -7   33.83    2.70
   4   1  -7   33.51    2.71
  -4   1   7   35.17    2.69
   4   1  -7   34.18    2.69
  -4   1   7   34.31    2.70
  -4   1   7   37.18    2.69
  -4   1   7   34.49    2.67
  -3  -1   7    2.80    0.31
   3  -1  -7    2.49    0.27
   3  -1  -7    3.02    0.28
  -3  -1   7    2.86    0.43
  -3  -1   7    2.82    0.27
  -3   1   7    2.96    0.30
  -3   1   7    2.79    0.26
   3   1  -7    2.78    0.28
  -3   1   7    3.27    0.30
   3   1  -7    2.52    0.28
  -3   1   7    2.33    0.24
  -2  -1   7   37.43    2.91
   2  -1  -7   36.63    2.91
   2  -1  -7   38.76    2.91
  -2  -1   7   37.95    2.94
   2  -1  -7   35.46    2.96
   2   1  -7   35.77    2.92
  -2   1   7   37.81    2.93
  -2   1   7   38.23    2.89
   2   1  -7   38.15    2.91
  -1  -1   7    6.78    0.65
   1  -1  -7    7.01    0.67
  -1  -1   7    7.33    0.61
   1  -1  -7    6.35    0.59
  -1  -1   7    7.63    0.61
   1  -1  -7    7.85    0.62
   1  -1  -7    7.39    0.61
  -1   1   7    7.63    0.60
   1   1  -7    7.07    0.62
   1   1  -7    7.05    0.61
  -1   1   7    7.47    0.64
   0  -1   7    9.11    0.74
   0  -1  -7    8.87    0.73
   0  -1   7    9.36    0.74
   0  -1  -7    8.66    0.82
   0  -1  -7    8.91    0.74
   0  -1   7    9.26    0.80
   0  -1  -7    8.45    0.73
   0   1  -7    8.21    0.73
   0   1  -7    9.25    0.75
   0   1   7    9.63    0.74
   0   1   7    8.83    0.78
  -1  -1  -7   29.66    2.26
   1  -1   7   31.17    2.25
  -1  -1  -7   28.59    2.25
   1  -1   7   28.91    2.33
   1  -1   7   30.47    2.26
  -1  -1  -7   27.31    2.25
   1   1   7   27.41    2.26
  -1   1  -7   27.76    2.25
  -1   1  -7   27.09    2.25
   1   1   7   27.61    2.31
   1   1   7   30.73    2.26
  -2  -1  -7    0.87    0.15
  -2  -1  -7    0.73    0.14
   2  -1   7    0.70    0.23
   2   1   7    0.84    0.15
   2   1   7    1.53    0.19
  -2   1  -7    0.67    0.13
  -2   1  -7    1.08    0.22
   2   1   7    0.80    0.22
   2   1   7    1.01    0.15
  -3  -1  -7   -0.01    0.08
  -3  -1  -7   -0.08    0.09
   3  -1   7   -0.05    0.07
   3  -1   7    0.13    0.18
  -3  -1  -7   -0.03    0.09
   3   1   7   -0.13    0.07
  -3   1  -7    0.12    0.10
   3   1   7   -0.10    0.16
   3   1   7    0.09    0.09
  -3   1  -7    0.04    0.08
  -3   1  -7    0.14    0.14
  -3   1  -7    0.06    0.08
   4  -1   7    8.09    0.79
  -4  -1  -7    8.02    0.68
   4  -1   7    8.28    0.66
  -4  -1  -7    9.66    0.72
  -4  -1  -7    8.70    0.70
   4   1   7    7.02    0.78
   4   1   7    7.24    0.70
  -4   1  -7    7.35    0.68
  -4   1  -7    8.91    0.67
  -4   1  -7    6.23    0.68
  -5  -1  -7    3.63    0.39
  -5  -1  -7    4.07    0.41
   5  -1   7    3.02    0.50
  -5  -1  -7    3.98    0.37
   5  -1   7    3.23    0.33
  -5   1  -7    3.20    0.39
  -5   1  -7    3.75    0.34
  -5   1  -7    3.42    0.38
   5   1   7    2.91    0.48
  -6  -1  -7    1.85    0.29
  -6  -1  -7    2.25    0.33
  -6  -1  -7    2.20    0.28
   6  -1   7    1.55    0.22
   6  -1   7    1.94    0.40
   6   1   7    1.44    0.35
  -6   1  -7    1.73    0.23
  -6   1  -7    1.57    0.26
  -6   1  -7    1.38    0.28
  -7  -1  -7   19.93    1.51
   7  -1   7   15.43    1.59
  -7  -1  -7   19.45    1.48
  -7  -1  -7   20.69    1.54
  -7   1  -7   16.34    1.49
  -7   1  -7   17.95    1.48
  -7   1  -7   17.97    1.44
   7   1   7   14.69    1.56
  -8  -1  -7    0.39    0.26
   8  -1   7    0.89    0.34
  -8  -1  -7    0.36    0.18
  -8   1  -7    0.41    0.23
   8   1   7    1.37    0.36
   9  -1   7    0.25    0.31
  -9  -1  -7    0.15    0.21
  -9  -1  -7    0.11    0.18
  -9  -1  -7   -0.04    0.22
  -9   1  -7    0.30    0.15
  -9   1  -7    0.02    0.17
  -9   1  -7   -0.07    0.14
   9   1   7    0.34    0.32
 -10  -1  -7    0.36    0.20
 -10  -1  -7    0.53    0.26
 -10  -1  -7    0.40    0.28
  10  -1   7    0.04    0.32
 -10   1  -7   -0.20    0.22
  10   1   7    0.55    0.36
 -10   1  -7    0.20    0.19
 -11  -1  -7    2.97    0.46
 -11  -1  -7    2.39    0.44
  11  -1   7    1.75    0.55
 -11   1  -7    2.31    0.43
 -11   1  -7    1.78    0.42
  11   1   7    2.49    0.57
 -12  -1  -7   -0.10    0.29
  12  -1   7    0.15    0.29
 -12  -1  -7   -0.18    0.29
 -12   1  -7    0.14    0.28
  12   1   7    0.05    0.35
 -12   1  -7   -0.53    0.22
 -14  -2   7   -0.21    0.25
 -14  -2   7   -0.18    0.25
  14   2  -7    0.08    0.33
 -14   2   7   -0.05    0.26
 -13  -2   7    0.03    0.20
  13  -2  -7    0.14    0.22
 -13  -2   7   -0.13    0.24
 -13   2   7   -0.01    0.23
  13   2  -7    0.08    0.32
 -12  -2   7    0.64    0.25
 -12  -2   7    0.01    0.22
  12  -2  -7    0.36    0.22
  12   2  -7   -0.43    0.26
 -12   2   7    0.12    0.25
 -11  -2   7    0.77    0.27
 -11  -2   7    0.49    0.22
  11  -2  -7    0.70    0.25
 -11   2   7    0.22    0.25
 -11   2   7    0.31    0.16
 -10  -2   7    0.73    0.26
 -10  -2   7    0.45    0.27
  10  -2  -7    0.68    0.27
 -10   2   7    1.03    0.18
 -10   2   7    0.37    0.26
  -9  -2   7   13.09    1.20
   9  -2  -7   13.54    1.21
  -9  -2   7   12.55    1.19
   9   2  -7   12.34    1.18
  -9   2   7   12.66    1.18
  -9   2   7   16.12    1.12
   8  -2  -7    1.35    0.27
  -8  -2   7    1.26    0.25
  -8  -2   7    1.55    0.28
   8   2  -7    0.76    0.24
  -8   2   7    1.56    0.17
  -8   2   7    1.41    0.22
  -8   2   7    1.13    0.26
  -7  -2   7    0.20    0.15
   7  -2  -7    0.50    0.18
  -7  -2   7    0.27    0.13
  -7   2   7    0.08    0.11
  -7   2   7    0.11    0.11
  -7   2   7    0.21    0.14
   7   2  -7    0.11    0.14
  -7   2   7    0.10    0.06
   6  -2  -7    3.48    0.38
   6  -2  -7    4.20    0.42
  -6  -2   7    4.40    0.41
  -6  -2   7    3.76    0.42
  -6   2   7    3.71    0.37
  -6   2   7    4.02    0.41
  -6   2   7    3.81    0.32
  -6   2   7    4.96    0.38
   6   2  -7    3.44    0.40
   5  -2  -7   53.89    4.49
  -5  -2   7   61.05    4.52
  -5  -2   7   58.43    4.44
   5  -2  -7   55.65    4.50
  -5   2   7   60.94    4.50
  -5   2   7   56.93    4.49
   5   2  -7   59.11    4.51
   5   2  -7   57.69    4.52
  -5   2   7   54.59    4.44
  -5   2   7   58.44    4.50
  -5   2   7   61.63    4.49
  -4  -2   7    0.33    0.14
  -4  -2   7    0.18    0.11
   4  -2  -7    0.26    0.11
  -4  -2   7    0.28    0.15
  -4   2   7    0.59    0.12
  -4   2   7    0.44    0.12
  -3  -2   7   29.13    2.27
   3  -2  -7   26.24    2.24
   3  -2  -7   28.47    2.26
  -3  -2   7   30.27    2.25
   3  -2  -7   27.89    2.25
  -3   2   7   29.44    2.24
   3   2  -7   27.75    2.24
  -3   2   7   28.46    2.24
  -3   2   7   30.08    2.25
  -2  -2   7    6.70    0.58
   2  -2  -7    5.84    0.54
   2  -2  -7    6.04    0.58
   2  -2  -7    6.50    0.57
  -2  -2   7    6.47    0.57
   2  -2  -7    6.73    0.56
  -2  -2   7    6.04    0.60
   2   2  -7    6.83    0.60
  -2   2   7    5.94    0.57
  -2   2   7    7.44    0.57
  -2   2   7    7.04    0.56
  -2   2   7    7.40    0.54
   2   2  -7    7.15    0.57
   1  -2  -7    3.54    0.37
   1  -2  -7    3.69    0.32
  -1  -2   7    3.28    0.33
  -1  -2   7    3.17    0.33
   1  -2  -7    4.01    0.33
   1  -2  -7    3.78    0.34
  -1  -2   7    4.06    0.39
   1   2  -7    3.39    0.33
  -1   2   7    3.28    0.33
  -1   2   7    3.76    0.36
   1   2  -7    3.73    0.36
   1   2  -7    3.03    0.37
  -1   2   7    4.39    0.34
  -1   2   7    3.39    0.31
   0  -2  -7    8.32    0.63
   0  -2  -7    7.23    0.63
   0  -2  -7    6.92    0.67
   0  -2   7    7.33    0.70
   0  -2  -7    7.36    0.64
   0  -2   7    7.67    0.63
   0  -2   7    8.20    0.64
   0   2  -7    7.54    0.63
   0   2   7    8.02    0.67
   0   2  -7    6.61    0.64
   0   2  -7    7.85    0.69
   1  -2   7   40.16    2.94
  -1  -2  -7   44.02    2.95
  -1  -2  -7   38.56    2.95
   1  -2   7   36.12    3.01
  -1  -2  -7   36.58    2.94
   1  -2   7   37.41    2.94
  -1  -2  -7   34.41    2.99
   1   2   7   36.67    2.99
   1   2   7   38.98    2.95
  -1   2  -7   35.86    2.94
  -1   2  -7   37.34    2.94
   1   2   7   36.43    2.95
  -2  -2  -7    9.61    0.74
  -2  -2  -7    7.80    0.78
  -2  -2  -7    9.91    0.74
   2  -2   7    9.45    0.72
   2  -2   7    8.52    0.72
   2  -2   7    7.98    0.80
  -2  -2  -7    8.55    0.73
  -2   2  -7    7.83    0.72
   2   2   7    8.27    0.73
  -2   2  -7    9.79    0.83
   2   2   7    8.54    0.74
   2   2   7    7.76    0.79
  -2   2  -7    8.23    0.72
   2   2   7    8.70    0.72
   3  -2   7   27.73    2.05
  -3  -2  -7   28.71    2.10
  -3  -2  -7   26.61    2.07
   3  -2   7   22.54    2.14
  -3  -2  -7   25.09    2.08
   3   2   7   26.23    2.15
  -3   2  -7   25.07    2.06
   3   2   7   25.01    2.07
  -3   2  -7   21.65    2.08
  -3   2  -7   31.84    2.16
  -3   2  -7   29.70    2.08
   4  -2   7    1.98    0.37
  -4  -2  -7    2.16    0.28
   4  -2   7    2.11    0.21
  -4  -2  -7    2.14    0.29
  -4  -2  -7    2.12    0.27
   4   2   7    1.87    0.35
  -4   2  -7    1.79    0.28
  -4   2  -7    1.81    0.25
  -4   2  -7    1.72    0.22
   5  -2   7    7.07    0.62
   5  -2   7    6.73    0.76
  -5  -2  -7    8.13    0.68
  -5  -2  -7    8.80    0.71
  -5  -2  -7    8.08    0.67
  -5   2  -7    7.41    0.63
  -5   2  -7    7.66    0.66
  -5   2  -7    6.92    0.69
   5   2   7    6.59    0.74
  -6  -2  -7    1.18    0.24
   6  -2   7    1.20    0.16
  -6  -2  -7    1.64    0.30
  -6  -2  -7    1.17    0.24
   6  -2   7    1.16    0.35
  -6   2  -7    1.01    0.17
   6   2   7    0.72    0.31
  -6   2  -7    1.00    0.22
  -6   2  -7    1.00    0.22
   7  -2   7   13.31    1.33
  -7  -2  -7   16.60    1.25
  -7  -2  -7   16.18    1.26
   7   2   7   13.17    1.35
  -7   2  -7   13.03    1.26
  -7   2  -7   14.06    1.18
  -7   2  -7   16.44    1.25
  -8  -2  -7   11.04    0.91
  -8  -2  -7    9.34    0.84
   8  -2   7    7.46    0.99
  -8  -2  -7    9.39    0.81
   8   2   7    7.67    0.98
  -8   2  -7    8.02    0.72
  -8   2  -7    7.81    0.83
  -8   2  -7    9.32    0.82
  -9  -2  -7    4.29    0.52
  -9  -2  -7    5.06    0.53
  -9  -2  -7    4.97    0.61
   9  -2   7    3.83    0.63
  -9   2  -7    3.65    0.50
  -9   2  -7    3.21    0.50
   9   2   7    2.63    0.59
 -10  -2  -7    2.84    0.49
 -10  -2  -7    1.84    0.39
  10  -2   7    2.36    0.53
 -10  -2  -7    2.07    0.36
 -10   2  -7    1.88    0.39
 -10   2  -7    2.66    0.41
  10   2   7    1.28    0.45
  11  -2   7    0.23    0.27
 -11  -2  -7   -0.26    0.19
 -11  -2  -7    0.18    0.25
 -11  -2  -7   -0.40    0.25
  11   2   7   -0.23    0.28
 -11   2  -7    0.10    0.24
 -11   2  -7    0.21    0.26
 -13  -3   7    0.05    0.23
  13  -3  -7    0.10    0.21
 -13  -3   7   -0.04    0.24
 -13   3   7    0.33    0.26
  13   3  -7    0.09    0.32
 -12  -3   7    0.44    0.30
 -12  -3   7    1.28    0.35
  12  -3  -7    0.42    0.23
  12   3  -7    0.41    0.31
 -12   3   7    0.73    0.28
 -11  -3   7    4.34    0.56
  11  -3  -7    3.33    0.51
 -11  -3   7    3.43    0.54
 -11   3   7    3.74    0.51
  11   3  -7    3.84    0.59
 -10  -3   7   -0.06    0.24
 -10  -3   7    0.21    0.24
  10  -3  -7    0.02    0.24
  10   3  -7    0.04    0.23
 -10   3   7    0.45    0.12
 -10   3   7    0.72    0.24
  -9  -3   7   -0.08    0.14
  -9  -3   7    0.13    0.21
   9  -3  -7    0.50    0.24
  -9   3   7    0.02    0.07
  -9   3   7    0.08    0.19
  -9   3   7   -0.07    0.14
  -8  -3   7    0.82    0.23
  -8  -3   7    0.41    0.22
   8  -3  -7    0.86    0.24
  -8   3   7    0.74    0.21
  -8   3   7    0.60    0.08
  -8   3   7    0.83    0.20
   8   3  -7    0.83    0.22
  -7  -3   7    1.00    0.24
   7  -3  -7    0.91    0.17
  -7  -3   7    0.79    0.20
   7  -3  -7    0.68    0.18
  -7   3   7    0.89    0.19
  -7   3   7    0.77    0.19
   7   3  -7    1.00    0.20
   6  -3  -7   10.91    1.02
  -6  -3   7   10.14    1.05
  -6  -3   7   10.97    1.02
   6  -3  -7   12.34    1.00
  -6   3   7   14.92    1.00
  -6   3   7   12.40    1.02
  -6   3   7   13.16    1.02
   6   3  -7   13.55    1.04
   6   3  -7   11.70    1.02
  -6   3   7   10.83    1.01
   5  -3  -7    0.71    0.16
   5  -3  -7    0.78    0.16
  -5  -3   7    0.80    0.11
  -5  -3   7    0.89    0.19
  -5   3   7    0.76    0.15
  -5   3   7    0.88    0.18
   5   3  -7    0.75    0.17
  -5   3   7    0.61    0.15
  -5   3   7    0.91    0.14
  -4  -3   7   11.01    0.89
  -4  -3   7   10.31    0.89
   4  -3  -7   10.55    0.88
   4  -3  -7   10.54    0.87
  -4   3   7   10.06    0.87
  -4   3   7   11.08    0.87
   4   3  -7   10.75    0.87
  -4   3   7   10.23    0.89
   3  -3  -7   26.06    2.01
   3  -3  -7   25.05    2.00
  -3  -3   7   26.31    2.00
   3  -3  -7   25.23    1.99
  -3  -3   7   24.64    2.02
   3   3  -7   26.18    1.99
  -3   3   7   25.93    1.99
  -3   3   7   25.41    2.01
   3   3  -7   25.27    2.02
  -3   3   7   22.62    1.95
  -3   3   7   26.61    1.99
  -3   3   7   25.68    1.98
  -2  -3   7    0.00    0.08
   2  -3  -7    0.06    0.09
  -2  -3   7    0.16    0.09
  -2   3   7    0.09    0.09
   2   3  -7    0.21    0.09
  -2   3   7    0.12    0.06
  -2   3   7    0.07    0.09
   2   3  -7    0.25    0.12
   1  -3  -7    4.81    0.40
   1  -3  -7    5.49    0.44
  -1  -3   7    4.62    0.43
  -1   3   7    3.81    0.42
   0  -3  -7   82.01    6.14
   0  -3  -7   72.64    6.16
   0  -3  -7   90.53    6.13
   0  -3  -7   75.18    6.12
   0  -3   7   72.68    6.17
   0  -3   7   82.38    6.12
   0  -3   7   78.61    6.14
   0   3   7   78.33    6.11
   0   3  -7   80.67    6.12
   0   3   7   79.89    6.14
   0   3   7   77.54    6.14
   0   3  -7   84.21    6.16
   0   3   7   78.02    6.14
   1  -3   7   21.62    1.88
  -1  -3  -7   24.83    1.83
  -1  -3  -7   21.82    1.81
   1  -3   7   23.36    1.81
  -1  -3  -7   24.65    1.84
   1  -3   7   25.52    1.82
  -1  -3  -7   20.32    1.86
   1   3   7   21.68    1.80
   1   3   7   23.19    1.84
  -1   3  -7   22.82    1.81
  -1   3  -7   27.40    1.86
   1   3   7   19.80    1.82
   2  -3   7   20.48    1.61
  -2  -3  -7   22.80    1.65
   2  -3   7   17.29    1.68
  -2  -3  -7   20.47    1.62
  -2  -3  -7   20.69    1.64
  -2   3  -7   18.95    1.61
   2   3   7   21.88    1.67
   3  -3   7    5.85    0.47
  -3  -3  -7    5.84    0.53
  -3  -3  -7    5.69    0.49
  -3  -3  -7    5.38    0.50
   3  -3   7    4.18    0.59
  -3   3  -7    6.92    0.57
  -3   3  -7    4.94    0.47
   3   3   7    5.14    0.48
   3   3   7    5.40    0.56
  -3   3  -7    4.97    0.48
   4  -3   7    2.02    0.40
  -4  -3  -7    1.67    0.30
  -4  -3  -7    1.99    0.32
  -4  -3  -7    3.96    0.38
   4  -3   7    3.08    0.27
   4   3   7    2.53    0.39
  -4   3  -7    3.64    0.29
   4   3   7    2.88    0.30
  -5  -3  -7    0.45    0.18
  -5  -3  -7    0.56    0.18
   5  -3   7    0.30    0.09
  -5  -3  -7    0.43    0.17
   5  -3   7    0.25    0.22
  -5   3  -7    0.58    0.16
  -5   3  -7    0.16    0.16
  -5   3  -7    0.45    0.11
   5   3   7    0.12    0.23
  -6  -3  -7    1.06    0.25
  -6  -3  -7    1.40    0.27
  -6  -3  -7    1.28    0.27
   6  -3   7    1.06    0.15
   6  -3   7    1.37    0.33
  -6   3  -7    1.48    0.29
  -6   3  -7    1.43    0.25
   6   3   7    1.32    0.35
  -6   3  -7    1.32    0.18
  -7  -3  -7    7.85    0.68
  -7  -3  -7    6.23    0.57
  -7  -3  -7    6.13    0.59
   7  -3   7    5.49    0.75
   7   3   7    5.10    0.72
  -7   3  -7    5.66    0.55
  -7   3  -7    4.55    0.58
  -7   3  -7    5.00    0.48
  -8  -3  -7    0.53    0.32
  -8  -3  -7    0.25    0.23
   8  -3   7    0.50    0.32
  -8  -3  -7    0.74    0.25
  -8   3  -7    0.46    0.20
  -8   3  -7    0.27    0.22
   8   3   7    0.23    0.28
  -9  -3  -7    0.20    0.23
  -9  -3  -7    0.18    0.22
  -9  -3  -7    0.30    0.20
   9  -3   7   -0.10    0.26
  -9   3  -7    0.23    0.22
   9   3   7    0.32    0.30
  -9   3  -7    0.21    0.19
  10  -3   7    0.40    0.36
 -10  -3  -7    0.81    0.31
 -10  -3  -7    0.65    0.29
 -10  -3  -7    0.65    0.27
 -10   3  -7    1.01    0.30
  10   3   7    1.03    0.40
 -10   3  -7    1.17    0.30
 -11  -3  -7    0.33    0.29
 -11  -3  -7    0.23    0.22
  11  -3   7    0.28    0.29
 -11  -3  -7   -0.30    0.32
 -11   3  -7   -0.37    0.21
 -11   3  -7    0.13    0.24
  11   3   7   -0.36    0.28
 -13  -4   7    0.32    0.29
  13  -4  -7    0.19    0.30
 -13  -4   7   -0.26    0.24
 -13   4   7    0.19    0.24
  13   4  -7    0.30    0.32
  12  -4  -7    0.73    0.30
 -12  -4   7    0.32    0.27
 -12  -4   7    0.18    0.28
 -12   4   7    0.22    0.23
  12   4  -7    0.69    0.33
  11  -4  -7    0.22    0.22
 -11  -4   7    0.23    0.24
 -11  -4   7    0.14    0.27
 -11   4   7    0.16    0.20
  11   4  -7    0.81    0.32
 -10  -4   7    2.07    0.37
  10  -4  -7    1.34    0.34
 -10  -4   7    1.26    0.35
  10   4  -7    2.49    0.41
 -10   4   7    1.68    0.31
  -9  -4   7    2.24    0.44
   9  -4  -7    2.54    0.39
  -9  -4   7    2.67    0.41
  -9   4   7    2.27    0.34
  -9   4   7    1.89    0.34
   9   4  -7    3.05    0.44
  -8  -4   7   23.99    1.88
   8  -4  -7   21.04    1.87
  -8  -4   7   20.18    1.91
  -8   4   7   21.83    1.85
   8   4  -7   24.94    1.90
  -8   4   7   24.92    1.86
   7  -4  -7   19.67    1.75
  -7  -4   7   24.86    1.82
   7  -4  -7   22.42    1.80
  -7  -4   7   20.66    1.84
  -7   4   7   23.39    1.78
  -7   4   7   22.32    1.80
  -6  -4   7    3.59    0.40
   6  -4  -7    3.48    0.43
  -6  -4   7    3.52    0.49
   6  -4  -7    3.99    0.38
  -6   4   7    3.95    0.41
  -6   4   7    3.45    0.38
  -6   4   7    4.27    0.38
   5  -4  -7    6.53    0.57
   5  -4  -7    5.48    0.58
  -5  -4   7    6.77    0.60
   5   4  -7    7.32    0.58
  -5   4   7    6.53    0.61
  -5   4   7    6.33    0.57
  -5   4   7    7.10    0.57
   5   4  -7    6.41    0.59
   4  -4  -7    7.35    0.58
  -4  -4   7    6.91    0.60
   4  -4  -7    6.21    0.58
   4   4  -7    6.16    0.59
  -4   4   7    6.31    0.57
  -4   4   7    6.19    0.56
  -4   4   7    7.55    0.56
   4   4  -7    6.10    0.56
  -4   4   7    6.83    0.62
   3  -4  -7    0.08    0.05
   3  -4  -7    0.25    0.11
   3  -4  -7    0.28    0.11
   3  -4  -7    0.23    0.12
  -3  -4   7    0.29    0.13
  -3  -4   7    0.14    0.09
  -3   4   7    0.57    0.13
  -3   4   7    0.18    0.13
   3   4  -7    0.00    0.09
  -3   4   7    0.32    0.08
  -3   4   7    0.21    0.09
   3   4  -7    0.08    0.07
   2  -4  -7    3.08    0.33
  -2  -4   7    3.27    0.31
   2  -4  -7    3.13    0.31
  -2   4   7    2.69    0.29
  -2   4   7    3.14    0.29
   2   4  -7    2.57    0.28
  -2   4   7    3.73    0.36
  -2   4   7    3.99    0.29
   1  -4  -7    6.73    0.52
   1  -4  -7    5.12    0.48
  -1  -4   7    5.32    0.51
  -1   4   7    5.68    0.52
   0  -4  -7   42.67    3.30
   0  -4  -7   45.10    3.33
   0  -4  -7   45.99    3.32
   0  -4   7   43.78    3.30
   0  -4  -7   39.70    3.34
   0  -4   7   39.52    3.36
   0  -4   7   42.49    3.32
   0   4   7   37.41    3.32
   0   4   7   41.70    3.33
   0   4   7   39.04    3.28
   0   4  -7   48.47    3.31
   0   4   7   44.40    3.30
   0   4  -7   42.82    3.28
   1  -4   7   29.11    2.23
  -1  -4  -7   27.02    2.27
  -1  -4  -7   28.17    2.22
  -1  -4  -7   31.82    2.25
   1  -4   7   27.51    2.29
   1  -4   7   28.98    2.22
  -1  -4  -7   28.76    2.25
  -1   4  -7   29.46    2.20
   1   4   7   28.11    2.25
   1   4   7   26.72    2.20
   1   4   7   28.53    2.22
   1   4   7   25.39    2.24
  -2  -4  -7   16.37    1.24
   2  -4   7   14.41    1.19
   2  -4   7   13.49    1.26
  -2  -4  -7   15.32    1.20
  -2  -4  -7   16.67    1.24
   2   4   7   13.43    1.17
  -2   4  -7   14.42    1.18
   2   4   7   14.48    1.21
   2   4   7   15.26    1.22
  -3  -4  -7   36.72    2.95
  -3  -4  -7   39.69    2.93
  -3  -4  -7   41.24    2.98
   3  -4   7   37.58    2.91
   3  -4   7   33.10    2.99
  -3   4  -7   36.17    2.91
   3   4   7   38.70    2.95
   3   4   7   35.57    2.96
   4  -4   7    0.28    0.20
  -4  -4  -7    0.18    0.13
  -4  -4  -7    0.04    0.12
   4  -4   7    0.29    0.09
  -4  -4  -7    0.18    0.17
   4   4   7    0.34    0.12
  -4   4  -7    0.40    0.15
   4   4   7    0.24    0.17
  -4   4  -7    0.26    0.13
  -5  -4  -7    4.41    0.49
  -5  -4  -7    4.53    0.46
   5  -4   7    4.25    0.59
  -5  -4  -7    5.13    0.50
   5  -4   7    4.17    0.38
  -5   4  -7    4.38    0.43
   5   4   7    4.74    0.58
  -6  -4  -7   12.10    0.95
   6  -4   7    8.78    1.00
  -6  -4  -7   11.26    0.97
  -6  -4  -7   12.70    1.00
  -6   4  -7   10.07    0.91
   6   4   7    8.89    0.99
   7  -4   7    2.62    0.48
  -7  -4  -7    1.62    0.32
  -7  -4  -7    2.06    0.36
   7   4   7    1.54    0.36
  -8  -4  -7    3.25    0.44
   8  -4   7    1.50    0.46
  -8  -4  -7    3.24    0.50
  -8  -4  -7    3.17    0.45
   8   4   7    2.51    0.47
  -8   4  -7    2.63    0.37
  -9  -4  -7    0.33    0.25
   9  -4   7    0.71    0.31
  -9  -4  -7    0.58    0.28
  -9  -4  -7    0.81    0.35
  -9   4  -7    0.59    0.24
   9   4   7    0.45    0.27
 -10  -4  -7    0.83    0.30
 -10  -4  -7    1.00    0.34
  10  -4   7    0.75    0.40
 -10  -4  -7    1.09    0.38
  10   4   7    1.23    0.38
 -10   4  -7    1.50    0.31
  11  -4   7    0.96    0.43
 -11  -4  -7    0.70    0.41
 -11  -4  -7    0.40    0.32
 -11  -4  -7    0.38    0.29
 -11   4  -7    0.14    0.26
  11   4   7    0.82    0.35
  12  -5  -7    0.86    0.28
 -12  -5   7    1.91    0.39
 -12  -5   7    0.42    0.35
 -12   5   7    0.76    0.27
  12   5  -7    0.80    0.34
  11  -5  -7    0.85    0.30
 -11  -5   7    0.59    0.33
 -11  -5   7    0.86    0.31
  11   5  -7    0.49    0.28
 -11   5   7    0.96    0.26
 -10  -5   7    5.82    0.62
  10  -5  -7    5.03    0.65
 -10  -5   7    4.68    0.70
 -10   5   7    5.27    0.54
  10   5  -7    6.04    0.67
  -9  -5   7    1.11    0.29
   9  -5  -7    0.79    0.28
  -9  -5   7    0.78    0.34
   9   5  -7    0.94    0.26
  -9   5   7    1.03    0.23
  -9   5   7    0.41    0.23
   8  -5  -7    5.27    0.53
   8  -5  -7    4.34    0.43
  -8  -5   7    4.35    0.62
  -8  -5   7    4.70    0.55
  -8   5   7    4.17    0.45
  -8   5   7    4.48    0.54
   8   5  -7    4.34    0.52
   7  -5  -7    0.45    0.15
  -7  -5   7    0.58    0.23
   7  -5  -7    0.72    0.21
  -7  -5   7    0.18    0.18
   7   5  -7    0.41    0.18
  -7   5   7    0.83    0.24
  -7   5   7    0.52    0.15
  -6  -5   7    0.51    0.21
   6  -5  -7    0.85    0.17
   6  -5  -7    0.45    0.16
  -6  -5   7    0.61    0.19
   6   5  -7    0.85    0.18
  -6   5   7    0.58    0.14
   6   5  -7    0.55    0.15
  -6   5   7    0.23    0.19
   5  -5  -7    2.67    0.34
  -5  -5   7    2.66    0.35
   5   5  -7    3.02    0.31
  -5   5   7    2.57    0.28
  -5   5   7    3.02    0.41
  -5   5   7    3.92    0.30
  -4  -5   7    3.13    0.37
   4  -5  -7    3.01    0.32
   4  -5  -7    2.82    0.31
  -4   5   7    3.09    0.27
   4   5  -7    2.60    0.27
  -4   5   7    2.87    0.39
   4   5  -7    3.52    0.27
  -4   5   7    3.02    0.27
  -3  -5   7    0.94    0.19
   3  -5  -7    1.05    0.12
  -3  -5   7    0.79    0.18
   3  -5  -7    1.07    0.19
   3  -5  -7    0.74    0.16
  -3   5   7    1.11    0.22
  -3   5   7    0.78    0.10
  -3   5   7    0.94    0.10
  -2  -5   7    3.85    0.35
   2  -5  -7    2.95    0.35
   2  -5  -7    3.65    0.33
  -2   5   7    4.50    0.43
   1  -5  -7    0.51    0.13
   1  -5  -7    0.45    0.11
   1  -5  -7    0.30    0.10
   1  -5  -7    0.46    0.15
  -1  -5   7    0.25    0.10
  -1  -5   7    0.43    0.16
  -1   5   7    0.29    0.14
   0  -5   7   21.59    1.61
   0  -5  -7   20.46    1.60
   0  -5  -7   21.04    1.63
   0  -5  -7   20.03    1.64
   0  -5   7   18.45    1.65
   0  -5  -7   21.90    1.64
   0   5   7   17.56    1.63
   0   5   7   20.93    1.66
  -1  -5  -7    4.72    0.45
  -1  -5  -7    5.06    0.44
   1  -5   7    4.86    0.41
   1  -5   7    3.97    0.49
  -1  -5  -7    4.47    0.39
   1  -5   7    4.06    0.38
   1   5   7    3.96    0.44
   1   5   7    3.62    0.34
   1   5   7    4.06    0.34
  -2  -5  -7   31.84    2.24
  -2  -5  -7   27.95    2.18
   2  -5   7   27.26    2.26
  -2  -5  -7   27.91    2.22
   2  -5   7   30.57    2.19
   2   5   7   28.58    2.16
  -2   5  -7   26.84    2.14
   2   5   7   23.85    2.14
   2   5   7   28.50    2.22
  -2   5  -7   25.96    2.15
  -3  -5  -7    0.25    0.18
   3  -5   7    0.01    0.18
  -3  -5  -7    0.06    0.17
   3  -5   7    0.64    0.12
  -3  -5  -7    0.30    0.13
  -3   5  -7    0.19    0.09
   3   5   7    0.11    0.08
  -3   5  -7    0.13    0.09
   3   5   7    0.22    0.13
   3   5   7    0.11    0.12
  -4  -5  -7    6.10    0.65
  -4  -5  -7    8.11    0.71
   4  -5   7    5.50    0.69
  -4  -5  -7    6.93    0.63
   4   5   7    6.92    0.65
   4   5   7    5.75    0.63
  -4   5  -7    7.24    0.61
  -4   5  -7    8.10    0.60
  -5  -5  -7    7.65    0.67
   5  -5   7    7.02    0.57
   5  -5   7    6.66    0.77
  -5  -5  -7    5.95    0.60
  -5  -5  -7    7.48    0.69
   5   5   7    5.37    0.59
   5   5   7    5.91    0.63
  -5   5  -7    5.74    0.56
  -6  -5  -7    0.87    0.30
   6  -5   7    0.35    0.28
  -6  -5  -7    0.95    0.23
  -6  -5  -7    0.85    0.26
   6   5   7    0.41    0.18
   6   5   7    0.89    0.26
  -6   5  -7    0.37    0.16
  -7  -5  -7    0.06    0.18
  -7  -5  -7    0.43    0.25
   7  -5   7    0.43    0.29
  -7  -5  -7    0.48    0.23
  -7   5  -7    0.40    0.15
   7   5   7    0.26    0.16
   7   5   7    0.10    0.23
  -8  -5  -7    2.02    0.43
  -8  -5  -7    1.31    0.34
   8  -5   7    1.53    0.42
  -8  -5  -7    1.47    0.29
   8   5   7    0.96    0.32
  -8   5  -7    1.25    0.26
   8   5   7    1.13    0.26
   9  -5   7   -0.24    0.25
  -9  -5  -7   -0.11    0.30
  -9  -5  -7   -0.24    0.20
  -9  -5  -7    0.21    0.27
   9   5   7   -0.22    0.20
  -9   5  -7   -0.05    0.16
   9   5   7   -0.24    0.15
 -10  -5  -7    0.30    0.28
  10  -5   7    0.27    0.36
 -10  -5  -7   -0.26    0.22
 -10  -5  -7    0.02    0.26
  10   5   7    0.20    0.17
  10   5   7   -0.10    0.21
 -10   5  -7    0.12    0.18
 -12  -6   7    0.13    0.35
 -12  -6   7    0.91    0.33
  12  -6  -7    0.75    0.30
 -11  -6   7    1.97    0.48
 -11  -6   7    2.33    0.41
  11  -6  -7    1.78    0.40
 -11   6   7    1.73    0.29
  10  -6  -7    0.31    0.25
 -10  -6   7    0.78    0.26
 -10  -6   7    0.32    0.30
  10   6  -7    0.32    0.25
 -10   6   7    0.21    0.15
  -9  -6   7    0.34    0.25
   9  -6  -7    0.65    0.25
  -9  -6   7    1.08    0.27
  -9   6   7    0.79    0.28
   9   6  -7    0.83    0.23
  -9   6   7    0.85    0.18
   8  -6  -7    2.99    0.42
  -8  -6   7    2.00    0.47
   8  -6  -7    2.62    0.33
  -8  -6   7    3.45    0.42
  -8   6   7    2.92    0.30
  -8   6   7    2.20    0.39
   8   6  -7    2.69    0.34
  -7  -6   7    0.67    0.31
   7  -6  -7    0.80    0.18
   7  -6  -7    1.01    0.25
  -7  -6   7    0.81    0.23
   7   6  -7    0.85    0.17
  -7   6   7    1.22    0.29
  -7   6   7    1.11    0.16
   6  -6  -7    3.13    0.33
  -6  -6   7    2.08    0.43
   6  -6  -7    2.87    0.36
  -6  -6   7    2.52    0.34
  -6   6   7    2.30    0.23
  -6   6   7    2.64    0.40
  -6   6   7    2.47    0.23
  -5  -6   7    6.10    0.56
  -5  -6   7    4.57    0.67
   5  -6  -7    5.71    0.55
   5  -6  -7    6.76    0.55
  -5   6   7    6.31    0.61
   4  -6  -7    0.05    0.05
  -4  -6   7   -0.01    0.12
   4  -6  -7   -0.14    0.09
   4  -6  -7    0.16    0.13
  -4   6   7    0.32    0.20
  -3  -6   7    6.56    0.62
   3  -6  -7    6.56    0.57
   3  -6  -7    7.60    0.62
   3  -6  -7    6.74    0.60
  -3   6   7    7.23    0.68
   2  -6  -7    1.34    0.23
   2  -6  -7    1.43    0.19
  -2  -6   7    1.28    0.23
   2  -6  -7    0.95    0.17
  -2   6   7    1.19    0.25
   1  -6  -7    0.93    0.18
   1  -6  -7    1.06    0.21
  -1  -6   7    0.81    0.21
   1  -6  -7    0.91    0.16
  -1   6   7    0.88    0.22
   0  -6  -7    2.11    0.24
   0  -6  -7    1.51    0.26
   0  -6  -7    2.22    0.31
   0  -6   7    2.02    0.31
   0   6   7    2.01    0.31
  -1  -6  -7   11.32    0.93
  -1  -6  -7   12.20    0.99
  -1  -6  -7   11.93    1.00
   1  -6   7   10.50    1.00
   1   6   7   10.91    1.00
  -2  -6  -7   28.98    2.17
  -2  -6  -7   28.08    2.15
   2  -6   7   25.22    2.10
  -2  -6  -7   26.99    2.09
   2  -6   7   24.89    2.17
   2   6   7   25.14    2.15
  -3  -6  -7    0.28    0.21
   3  -6   7    0.03    0.10
  -3  -6  -7   -0.02    0.14
  -3  -6  -7    0.04    0.12
   3  -6   7    0.34    0.21
   3   6   7   -0.02    0.16
   4  -6   7    1.08    0.29
  -4  -6  -7    1.40    0.31
  -4  -6  -7    1.11    0.22
  -4  -6  -7    1.34    0.31
  -4   6  -7    1.09    0.12
   4   6   7    0.86    0.14
  -4   6  -7    0.98    0.12
   4   6   7    0.91    0.12
   4   6   7    1.38    0.26
  -5  -6  -7    3.42    0.41
  -5  -6  -7    3.95    0.51
  -5  -6  -7    3.70    0.48
   5  -6   7    3.17    0.51
  -5   6  -7    3.64    0.33
   5   6   7    2.53    0.41
   5   6   7    3.55    0.36
  -6  -6  -7    5.54    0.65
   6  -6   7    4.14    0.65
  -6  -6  -7    5.05    0.54
  -6  -6  -7    6.16    0.62
   6   6   7    4.63    0.52
   6   6   7    5.38    0.53
  -6   6  -7    4.87    0.47
  -7  -6  -7    2.47    0.36
   7  -6   7    1.65    0.42
  -7  -6  -7    2.16    0.38
  -7  -6  -7    2.47    0.47
   7   6   7    2.02    0.34
  -7   6  -7    1.93    0.27
   7   6   7    1.81    0.32
  -8  -6  -7    1.61    0.33
   8  -6   7    1.23    0.41
  -8  -6  -7    1.07    0.38
  -8  -6  -7    0.86    0.33
   8   6   7    0.63    0.26
  -8   6  -7    0.85    0.20
   8   6   7    0.72    0.22
   9  -6   7    0.61    0.36
  -9  -6  -7    0.61    0.32
  -9  -6  -7    0.75    0.29
  -9  -6  -7    0.21    0.29
   9   6   7    0.60    0.21
 -10  -6  -7    1.05    0.45
 -10  -6  -7    0.13    0.27
 -10  -6  -7   -0.10    0.29
  10  -6   7    0.83    0.43
  10   6   7    0.08    0.19
  11  -7  -7    0.03    0.23
 -11  -7   7    0.05    0.32
 -11  -7   7    0.08    0.21
  10  -7  -7    1.77    0.37
 -10  -7   7    1.27    0.43
 -10  -7   7    1.80    0.36
  -9  -7   7    0.08    0.22
   9  -7  -7   -0.07    0.19
  -9  -7   7    0.46    0.32
  -9   7   7    0.23    0.20
  -8  -7   7    1.19    0.29
   8  -7  -7    1.30    0.30
  -8  -7   7    1.71    0.40
  -8   7   7    1.06    0.33
  -7  -7   7    0.05    0.20
  -7  -7   7    0.10    0.19
   7  -7  -7    0.09    0.13
   7  -7  -7    0.18    0.18
  -7   7   7   -0.13    0.20
  -6  -7   7    0.98    0.23
   6  -7  -7    1.47    0.23
  -6  -7   7    1.10    0.36
   6  -7  -7    0.93    0.24
  -6   7   7    0.74    0.28
  -5  -7   7    0.24    0.20
   5  -7  -7    0.39    0.16
   5  -7  -7    0.47    0.15
  -5  -7   7    0.21    0.14
  -5   7   7    0.33    0.19
   4  -7  -7    0.47    0.09
  -4  -7   7    0.21    0.14
   4  -7  -7    0.21    0.16
   4  -7  -7    0.28    0.13
  -4   7   7    0.16    0.18
   3  -7  -7    0.31    0.15
   3  -7  -7    0.31    0.13
   3  -7  -7    0.27    0.11
  -3  -7   7    0.34    0.15
  -3   7   7    0.25    0.18
   2  -7  -7    4.73    0.48
  -2  -7   7    5.79    0.51
   2  -7  -7    5.48    0.48
   2  -7  -7    5.28    0.51
  -2   7   7    4.44    0.59
  -1  -7   7    4.75    0.48
   1  -7  -7    4.45    0.46
   1  -7  -7    4.86    0.49
  -1   7   7    4.17    0.55
   0  -7  -7    6.36    0.59
   0  -7  -7    5.67    0.59
   0  -7   7    5.48    0.58
   0  -7  -7    6.68    0.54
   0   7   7    5.07    0.59
   1  -7   7    1.41    0.28
  -1  -7  -7    1.25    0.19
  -1  -7  -7    1.50    0.28
  -1  -7  -7    0.84    0.26
   1   7   7    1.01    0.25
  -2  -7  -7    0.80    0.25
   2  -7   7    0.35    0.22
  -2  -7  -7    0.99    0.24
  -2  -7  -7    0.67    0.16
   2   7   7    0.62    0.21
  -3  -7  -7    1.22    0.28
  -3  -7  -7    1.59    0.33
  -3  -7  -7    1.35    0.22
   3  -7   7    1.00    0.29
   3   7   7    1.48    0.30
  -4  -7  -7   12.61    1.07
   4  -7   7    9.79    1.03
  -4  -7  -7   10.85    0.95
  -4  -7  -7   12.55    1.03
   4   7   7   10.10    0.99
  -5  -7  -7    0.94    0.33
   5  -7   7    0.69    0.29
  -5  -7  -7    0.78    0.22
  -5  -7  -7    1.07    0.34
   5   7   7    1.12    0.27
  -6  -7  -7   -0.12    0.19
   6  -7   7    0.29    0.28
  -6  -7  -7    0.05    0.25
  -6  -7  -7   -0.06    0.15
   6   7   7   -0.14    0.17
  -7  -7  -7    0.01    0.19
  -7  -7  -7    0.23    0.26
   7  -7   7    0.26    0.27
  -7  -7  -7   -0.15    0.26
   7   7   7   -0.34    0.14
  -8  -7  -7   -0.17    0.31
   8  -7   7   -0.28    0.25
  -8  -7  -7    0.25    0.25
  -8  -7  -7   -0.04    0.25
   8   7   7   -0.07    0.19
  -9  -7  -7    0.27    0.30
  -9  -7  -7    0.08    0.25
  -9  -7  -7   -0.14    0.24
   9  -7   7    0.43    0.33
   9   7   7    0.38    0.21
 -10  -8   7    0.03    0.33
  10  -8  -7    0.02    0.23
   9  -8  -7    0.94    0.30
  -9  -8   7    1.45    0.46
  -9  -8   7    1.84    0.40
  -9   8   7    1.38    0.38
   8  -8  -7    2.28    0.39
  -8  -8   7    2.51    0.51
  -8  -8   7    2.05    0.38
  -8   8   7    1.77    0.41
  -7  -8   7    1.12    0.40
   7  -8  -7    1.11    0.26
  -7  -8   7    1.08    0.25
  -7   8   7    1.35    0.35
  -6  -8   7    5.21    0.74
  -6  -8   7    4.85    0.53
   6  -8  -7    5.35    0.51
   6  -8  -7    5.42    0.55
  -6   8   7    5.11    0.67
  -5  -8   7    9.72    1.09
  -5  -8   7   11.93    0.96
   5  -8  -7   10.93    0.96
   5  -8  -7   11.39    0.95
  -5   8   7   10.89    1.03
  -4  -8   7    6.66    0.61
   4  -8  -7    6.47    0.60
   4  -8  -7    6.57    0.62
  -4  -8   7    5.73    0.79
  -4   8   7    6.96    0.71
  -3  -8   7   -0.20    0.12
   3  -8  -7    0.14    0.16
   3  -8  -7   -0.02    0.11
   3  -8  -7    0.01    0.11
  -3   8   7   -0.05    0.21
   2  -8  -7   -0.08    0.11
  -2   8   7   -0.13    0.15
   1  -8  -7    1.77    0.29
   1  -8  -7    1.91    0.31
  -1   8   7    1.65    0.32
   0  -8  -7   -0.01    0.16
   0  -8  -7   -0.08    0.11
   0  -8   7    0.06    0.16
   0  -8  -7    0.15    0.19
   0   8   7    0.08    0.20
  -1  -8  -7    4.25    0.44
   1  -8   7    4.49    0.54
  -1  -8  -7    4.84    0.53
  -1  -8  -7    5.30    0.60
   1   8   7    5.21    0.61
   2  -8   7    4.86    0.61
  -2  -8  -7    6.09    0.59
  -2  -8  -7    5.12    0.50
  -2  -8  -7    5.97    0.62
   2   8   7    5.05    0.57
  -3  -8  -7   -0.04    0.23
   3  -8   7    0.14    0.22
  -3  -8  -7   -0.01    0.18
  -3  -8  -7    0.33    0.15
   3   8   7    0.08    0.21
  -4  -8  -7   14.13    1.18
  -4  -8  -7   14.99    1.20
  -4  -8  -7   12.33    1.06
   4  -8   7   10.19    1.13
   4   8   7   11.68    1.12
  -5  -8  -7    4.02    0.46
  -5  -8  -7    4.65    0.63
  -5  -8  -7    4.38    0.57
   5  -8   7    3.46    0.56
   5   8   7    3.27    0.50
  -6  -8  -7   -0.11    0.19
   6  -8   7   -0.35    0.25
  -6  -8  -7    0.38    0.25
  -6  -8  -7    0.10    0.19
   6   8   7   -0.12    0.18
  -7  -8  -7   -0.07    0.18
   7  -8   7    0.13    0.27
  -7  -8  -7   -0.48    0.28
  -7  -8  -7    0.17    0.22
   7   8   7    0.28    0.19
  -8  -8  -7    0.49    0.29
  -8  -8  -7    0.27    0.36
  -8  -8  -7    0.23    0.32
   8  -8   7    0.41    0.33
   8   8   7    0.35    0.24
  -8  -9   7    0.89    0.41
  -8   9   7    1.84    0.43
  -7  -9   7    0.31    0.33
  -7   9   7    0.52    0.25
  -6  -9   7    0.23    0.25
  -6   9   7   -0.12    0.25
   5  -9  -7    2.04    0.32
  -5  -9   7    1.85    0.46
  -5   9   7    2.07    0.40
   4  -9  -7    5.63    0.56
  -4  -9   7    4.86    0.74
  -4   9   7    5.66    0.71
   3  -9  -7    0.30    0.19
  -3   9   7    0.27    0.20
   2  -9  -7    0.15    0.18
   2  -9  -7    0.02    0.16
  -2   9   7   -0.16    0.15
   1  -9  -7    0.54    0.24
   1  -9  -7    0.29    0.18
  -1   9   7    0.44    0.23
   0  -9  -7    0.26    0.20
   0  -9  -7   -0.06    0.20
   0   9   7    0.22    0.19
  -1  -9  -7    0.26    0.24
  -1  -9  -7    0.41    0.22
   1   9   7    0.16    0.23
  -2  -9  -7   -0.28    0.21
  -2  -9  -7   -0.09    0.19
   2   9   7    0.14    0.21
  -3  -9  -7    0.09    0.24
  -3  -9  -7    0.06    0.26
   3   9   7    0.40    0.25
  -4  -9  -7    1.98    0.40
  -4  -9  -7    2.10    0.44
   4   9   7    2.10    0.40
  -5  -9  -7    0.05    0.30
  -5  -9  -7    0.09    0.28
   5   9   7    0.15    0.23
  -6  -9  -7    0.11    0.33
  -6  -9  -7   -0.07    0.29
   6   9   7   -0.17    0.22
  -6 -10   7    0.37    0.35
  -6  10   7   -0.08    0.18
  -5 -10   7    0.03    0.22
  -5  10   7    0.32    0.28
   4 -10  -7    0.74    0.24
  -4 -10   7    0.92    0.35
  -4  10   7    0.52    0.32
  -3 -10   7    0.10    0.21
   3 -10  -7    0.31    0.20
  -3  10   7    0.19    0.26
   2 -10  -7    0.97    0.27
  -2  10   7    0.63    0.31
   1 -10  -7    0.02    0.21
  -1  10   7    0.41    0.29
   0 -10  -7    0.07    0.21
   0 -10  -7   -0.15    0.21
   0  10   7   -0.16    0.17
  -1 -10  -7    0.16    0.22
  -1 -10  -7    0.47    0.28
   1  10   7    0.47    0.29
  -2 -10  -7    0.51    0.29
  -2 -10  -7    0.47    0.27
   2  10   7    0.59    0.29
  -3 -10  -7    0.57    0.32
  -3 -10  -7    0.50    0.33
   3  10   7    0.40    0.27
  -4 -10  -7   -0.23    0.26
  -4 -10  -7   -0.10    0.27
   4  10   7    0.03    0.22
  -2 -11   7    0.05    0.21
   2 -11  -7   -0.01    0.22
  -2  11   7   -0.11    0.19
   1 -11  -7    0.38    0.30
  -1  11   7    0.78    0.33
   0 -11  -7    2.33    0.42
   0  11   7    1.92    0.41
 -14   0   8    0.50    0.31
  14   0  -8    0.25    0.43
 -13   0   8    0.24    0.23
 -13   0   8    0.73    0.33
 -12   0   8    0.16    0.20
  12   0  -8    0.34    0.26
 -12   0   8    0.38    0.21
  11   0  -8    0.83    0.30
 -11   0   8    0.61    0.23
 -11   0   8    0.98    0.28
 -10   0   8    7.48    0.78
  10   0  -8    8.12    0.82
 -10   0   8    8.70    0.76
   9   0  -8   -0.06    0.13
  -9   0   8   -0.13    0.18
  -9   0   8    0.06    0.14
  -8   0   8   20.42    1.64
  -8   0   8   19.95    1.61
   8   0  -8   18.80    1.63
  -7   0   8   40.18    3.12
   7   0  -8   40.99    3.12
  -7   0   8   37.38    3.08
  -7   0   8   39.21    3.04
   6   0  -8    0.30    0.17
  -6   0   8    0.34    0.17
  -6   0   8    0.36    0.13
  -6   0   8    0.70    0.10
  -5   0   8   14.32    1.12
  -5   0   8   13.50    1.06
   5   0  -8   13.88    1.11
  -5   0   8   12.02    1.10
  -4   0   8  403.76   33.32
   4   0  -8  444.52   33.37
  -4   0   8  432.94   33.37
  -4   0   8  477.74   33.37
  -4   0   8  443.39   33.36
   4   0  -8  422.67   33.36
   4   0  -8  427.67   33.38
   3   0  -8    0.49    0.14
  -3   0   8    0.61    0.14
   3   0  -8    0.62    0.14
   3   0  -8    0.31    0.15
  -3   0   8    0.48    0.12
  -3   0   8    0.36    0.16
   2   0  -8   13.47    1.13
   2   0  -8   13.66    1.10
  -1   0   8   11.60    0.88
   1   0  -8    9.83    0.86
  -1   0   8   10.51    0.91
  -1   0   8   11.24    0.87
   1   0  -8   10.14    0.91
   1   0  -8    9.85    0.87
   0   0   8   27.37    1.95
   0   0   8   27.55    1.96
   0   0   8   26.64    1.95
   0   0  -8   20.84    1.94
   0   0   8   24.05    2.00
   0   0  -8   24.95    1.95
   0   0  -8   24.07    1.95
   0   0  -8   22.22    2.00
   1   0   8    5.52    0.47
   1   0   8    6.33    0.48
  -1   0  -8    4.39    0.47
  -1   0  -8    4.88    0.47
   1   0   8    5.33    0.54
  -1   0  -8    4.66    0.52
  -1   0  -8    5.17    0.46
   1   0   8    5.68    0.46
  -2   0  -8   20.24    1.87
  -2   0  -8   23.40    2.02
   2   0   8   21.38    1.95
  -2   0  -8   27.13    1.88
   2   0   8   25.97    1.88
  -3   0  -8    3.30    0.33
   3   0   8    3.53    0.33
  -3   0  -8    3.39    0.35
  -3   0  -8    3.11    0.34
   3   0   8    3.36    0.48
   4   0   8   40.58    3.53
  -4   0  -8   45.50    3.42
   4   0   8   43.06    3.42
  -4   0  -8   44.85    3.45
  -4   0  -8   44.74    3.44
   5   0   8   -0.29    0.20
  -5   0  -8    0.23    0.16
  -5   0  -8    0.15    0.11
  -5   0  -8    0.07    0.11
  -6   0  -8   12.62    1.01
  -6   0  -8   12.33    1.04
  -6   0  -8   12.16    1.05
   6   0   8   10.70    1.15
  -7   0  -8    2.27    0.36
  -7   0  -8    2.22    0.29
   7   0   8    1.93    0.46
  -8   0  -8   27.46    2.07
   8   0   8   19.45    2.13
  -8   0  -8   25.83    2.08
  -8   0  -8   26.16    2.01
  -9   0  -8    1.62    0.28
  -9   0  -8    1.63    0.34
   9   0   8    1.20    0.44
  -9   0  -8    1.74    0.39
 -10   0  -8    2.82    0.50
 -10   0  -8    1.86    0.38
  10   0   8    1.22    0.45
 -10   0  -8    1.51    0.38
 -11   0  -8    0.20    0.29
 -11   0  -8   -0.15    0.27
  11   0   8    0.35    0.38
 -14  -1   8   -0.18    0.17
  14   1  -8   -0.54    0.30
 -14   1   8    0.09    0.26
 -13  -1   8   -0.07    0.20
  13  -1  -8    0.25    0.26
 -13  -1   8   -0.33    0.23
  13   1  -8   -0.28    0.30
 -13   1   8    0.11    0.27
 -12  -1   8   -0.08    0.21
 -12  -1   8   -0.45    0.22
  12  -1  -8    0.00    0.24
 -12   1   8   -0.18    0.14
 -12   1   8   -0.04    0.22
  11  -1  -8    0.26    0.26
 -11  -1   8    0.29    0.22
 -11  -1   8    0.07    0.25
 -11   1   8   -0.13    0.23
 -11   1   8    0.22    0.17
  11   1  -8    0.20    0.20
  10  -1  -8    2.64    0.44
 -10  -1   8    2.70    0.41
 -10  -1   8    2.81    0.43
 -10   1   8    3.06    0.46
 -10   1   8    3.40    0.34
  10   1  -8    1.93    0.39
   9  -1  -8    0.23    0.22
  -9  -1   8    0.43    0.20
  -9  -1   8    0.37    0.22
  -9   1   8    0.30    0.14
   9   1  -8    0.72    0.24
  -9   1   8    0.28    0.17
   8  -1  -8   28.41    2.36
  -8  -1   8   27.41    2.34
  -8  -1   8   29.95    2.36
   8   1  -8   28.60    2.35
  -8   1   8   31.63    2.36
  -8   1   8   29.34    2.29
  -8   1   8   28.88    2.28
   7  -1  -8    3.40    0.41
  -7  -1   8    3.99    0.41
  -7  -1   8    3.29    0.38
  -7   1   8    3.46    0.33
   7   1  -8    3.30    0.41
  -7   1   8    2.95    0.33
  -7   1   8    4.13    0.41
  -6  -1   8    3.40    0.38
  -6  -1   8    2.57    0.32
  -6  -1   8    2.86    0.25
   6  -1  -8    3.41    0.39
   6   1  -8    2.91    0.37
  -6   1   8    3.09    0.37
  -6   1   8    3.01    0.29
  -6   1   8    2.70    0.29
  -6   1   8    3.48    0.34
  -5  -1   8   12.88    1.01
  -5  -1   8   12.02    0.93
   5  -1  -8   10.65    0.98
   5  -1  -8   11.26    0.99
   5   1  -8   10.92    0.98
  -5   1   8   13.61    0.99
  -5   1   8   12.47    1.00
  -5   1   8   11.05    0.95
  -4  -1   8    3.99    0.37
   4  -1  -8    3.22    0.34
   4  -1  -8    3.21    0.35
  -4  -1   8    2.87    0.33
  -4   1   8    3.36    0.33
   4   1  -8    3.58    0.37
  -4   1   8    2.92    0.30
  -4   1   8    3.02    0.33
  -4   1   8    2.86    0.33
   4   1  -8    3.71    0.35
  -3  -1   8    2.68    0.35
   3  -1  -8    3.09    0.30
  -3  -1   8    3.14    0.30
   3  -1  -8    3.05    0.32
  -3   1   8    2.91    0.29
   3   1  -8    2.93    0.32
  -3   1   8    2.93    0.31
   3   1  -8    2.80    0.31
   3   1  -8    2.68    0.35
  -3   1   8    3.22    0.29
  -3   1   8    2.79    0.30
  -3   1   8    2.86    0.27
  -2  -1   8   10.93    0.86
  -2  -1   8   11.81    0.90
   2  -1  -8   10.59    0.86
  -2  -1   8    8.97    0.85
   2  -1  -8   10.28    0.85
   2   1  -8    8.51    0.85
   2   1  -8    9.75    0.91
  -2   1   8   10.79    0.83
  -2   1   8   10.46    0.85
  -2   1   8   11.51    0.86
  -2   1   8   10.90    0.88
   2   1  -8    9.85    0.85
  -1  -1   8    7.85    0.67
   1  -1  -8    8.44    0.63
   1  -1  -8    7.48    0.61
   1  -1  -8    6.91    0.60
   1   1  -8    7.33    0.63
  -1   1   8    7.38    0.65
   1   1  -8    7.40    0.61
  -1   1   8    5.62    0.59
   0  -1   8   -0.05    0.05
   0  -1   8    0.01    0.08
   0  -1  -8   -0.04    0.06
   0  -1  -8   -0.05    0.08
   0  -1   8   -0.07    0.05
   0  -1  -8   -0.06    0.07
   0  -1   8    0.08    0.12
   0   1   8   -0.05    0.09
   0   1  -8   -0.03    0.06
   0   1  -8   -0.04    0.07
   0   1   8    0.19    0.10
   0   1  -8    0.07    0.13
   0   1   8   -0.05    0.08
  -1  -1  -8    7.54    0.56
  -1  -1  -8    7.05    0.56
   1  -1   8    4.25    0.59
   1  -1   8    7.86    0.55
   1   1   8    6.11    0.55
  -1   1  -8    7.04    0.56
  -1   1  -8    5.40    0.56
  -1   1  -8    6.78    0.62
   1   1   8    5.83    0.55
   1   1   8    5.77    0.55
   1   1   8    6.27    0.63
  -2  -1  -8   18.35    1.56
  -2  -1  -8   19.21    1.57
   2  -1   8   22.13    1.56
  -2  -1  -8   18.81    1.56
   2  -1   8   17.97    1.65
  -2   1  -8   18.86    1.56
  -2   1  -8   16.76    1.57
   2   1   8   21.28    1.67
  -2   1  -8   21.79    1.66
   2   1   8   20.11    1.57
  -2   1  -8   20.03    1.56
   2   1   8   21.64    1.57
  -3  -1  -8   10.87    0.93
   3  -1   8   12.94    0.92
   3  -1   8    9.79    1.02
  -3  -1  -8   12.02    0.95
  -3  -1  -8   10.88    0.93
   3   1   8   11.01    1.03
  -3   1  -8    9.39    0.94
  -3   1  -8   11.68    0.94
  -3   1  -8   11.60    0.92
   4  -1   8   27.47    2.00
  -4  -1  -8   26.80    2.04
   4  -1   8   22.86    2.11
  -4  -1  -8   25.36    2.02
  -4  -1  -8   27.18    2.01
  -4   1  -8   24.61    1.99
   4   1   8   23.47    2.11
  -4   1  -8   22.60    2.03
  -4   1  -8   26.09    2.02
  -5  -1  -8    3.86    0.38
   5  -1   8    3.22    0.35
  -5  -1  -8    3.59    0.40
  -5  -1  -8    4.51    0.43
   5  -1   8    3.36    0.52
  -5   1  -8    4.54    0.44
  -5   1  -8    2.92    0.39
   5   1   8    2.88    0.49
   6  -1   8   17.24    1.54
  -6  -1  -8   20.56    1.59
  -6  -1  -8   21.73    1.57
   6  -1   8   16.88    1.68
  -6  -1  -8   21.76    1.63
  -6   1  -8   17.53    1.59
  -6   1  -8   19.38    1.54
  -6   1  -8   20.35    1.58
   6   1   8   17.70    1.69
  -7  -1  -8    2.24    0.39
  -7  -1  -8    2.57    0.36
  -7  -1  -8    2.03    0.32
   7  -1   8    1.90    0.46
  -7   1  -8    2.36    0.35
  -7   1  -8    1.54    0.35
   7   1   8    1.85    0.45
  -7   1  -8    2.50    0.29
  -8  -1  -8    9.58    0.85
  -8  -1  -8    8.89    0.84
  -8  -1  -8   10.48    0.80
   8  -1   8    7.28    0.99
  -8   1  -8    9.27    0.83
  -8   1  -8    7.69    0.74
  -8   1  -8    8.55    0.85
   8   1   8    6.73    0.98
  -9  -1  -8    4.45    0.59
  -9  -1  -8    5.43    0.52
   9  -1   8    3.28    0.63
  -9  -1  -8    4.75    0.63
  -9   1  -8    4.60    0.61
  -9   1  -8    4.24    0.45
  -9   1  -8    5.19    0.60
   9   1   8    4.65    0.72
 -10  -1  -8    0.52    0.21
 -10  -1  -8    0.28    0.30
 -10  -1  -8    0.13    0.26
  10  -1   8    0.11    0.26
 -10   1  -8    0.66    0.30
  10   1   8    0.91    0.33
 -10   1  -8    0.46    0.26
 -11  -1  -8    0.48    0.25
  11  -1   8   -0.09    0.30
 -11  -1  -8   -0.17    0.29
 -11   1  -8   -0.07    0.26
  11   1   8    0.38    0.37
 -11   1  -8    0.20    0.28
 -14  -2   8    0.37    0.32
 -14  -2   8   -0.14    0.24
  14   2  -8   -0.22    0.34
 -14   2   8    0.13    0.28
 -13  -2   8   -0.07    0.26
  13  -2  -8    0.09    0.20
 -13  -2   8    0.23    0.22
  13   2  -8    0.28    0.34
 -13   2   8    0.31    0.27
 -12  -2   8    0.16    0.24
  12  -2  -8    0.01    0.18
 -12  -2   8   -0.14    0.15
  12   2  -8    0.16    0.30
 -12   2   8    0.17    0.25
  11  -2  -8    1.35    0.32
 -11  -2   8    1.20    0.31
 -11  -2   8    1.53    0.34
 -11   2   8    1.59    0.33
 -10  -2   8    1.07    0.29
 -10  -2   8    0.68    0.29
  10  -2  -8    0.53    0.27
  10   2  -8    0.69    0.27
 -10   2   8    1.54    0.21
 -10   2   8    0.58    0.27
  -9  -2   8    3.43    0.49
  -9  -2   8    4.39    0.53
   9  -2  -8    3.86    0.52
  -9   2   8    4.00    0.50
  -9   2   8    3.61    0.39
   9   2  -8    2.86    0.46
  -9   2   8    4.49    0.37
   8  -2  -8    0.26    0.18
  -8  -2   8    0.20    0.18
  -8  -2   8    0.10    0.16
  -8   2   8    0.08    0.11
   8   2  -8   -0.17    0.15
  -8   2   8    0.12    0.08
  -8   2   8    0.36    0.19
  -7  -2   8   -0.07    0.12
  -7  -2   8    0.20    0.15
   7  -2  -8    0.07    0.12
   7   2  -8    0.06    0.14
  -7   2   8    0.13    0.14
  -7   2   8    0.03    0.06
  -7   2   8   -0.02    0.13
  -7   2   8    0.21    0.11
   6  -2  -8    7.49    0.66
  -6  -2   8    6.11    0.65
  -6  -2   8    7.60    0.66
   6  -2  -8    6.89    0.63
  -6   2   8    8.66    0.63
  -6   2   8    6.98    0.62
  -6   2   8    6.79    0.63
   6   2  -8    6.70    0.64
  -6   2   8    6.89    0.57
   5  -2  -8   14.68    1.09
   5  -2  -8   13.43    1.09
  -5  -2   8   13.15    1.09
  -5   2   8   12.32    1.07
   5   2  -8   15.23    1.12
  -5   2   8   12.14    1.08
  -5   2   8   14.67    1.02
  -5   2   8   11.91    1.07
  -5   2   8   11.20    1.02
   4  -2  -8   47.67    4.00
  -4  -2   8   52.86    4.02
   4  -2  -8   49.94    4.00
  -4   2   8   52.46    4.01
  -4   2   8   56.56    3.95
   4   2  -8   49.65    4.00
  -4   2   8   53.47    3.99
  -4   2   8   53.39    4.00
   4   2  -8   47.76    4.02
  -4   2   8   49.80    3.99
   3  -2  -8   22.33    1.91
   3  -2  -8   24.48    1.89
   3  -2  -8   22.56    1.89
  -3  -2   8   22.31    1.89
  -3  -2   8   23.92    1.92
   3   2  -8   24.57    1.89
  -3   2   8   23.18    1.90
  -3   2   8   27.74    1.85
  -3   2   8   22.92    1.88
  -3   2   8   22.48    1.88
  -3   2   8   24.77    1.89
   2  -2  -8   15.98    1.45
   2  -2  -8   15.92    1.40
   2  -2  -8   18.84    1.43
   2  -2  -8   18.64    1.43
  -2  -2   8   16.32    1.42
  -2  -2   8   15.75    1.43
  -2  -2   8   19.36    1.47
  -2   2   8   19.21    1.43
  -2   2   8   19.67    1.40
  -2   2   8   17.53    1.44
   2   2  -8   18.18    1.42
  -2   2   8   18.92    1.43
   1   2  -8    5.38    0.50
   0  -2   8    6.67    0.48
   0  -2  -8    5.10    0.47
   0  -2  -8    5.42    0.47
   0  -2   8    4.95    0.55
   0  -2  -8    5.44    0.53
   0  -2  -8    5.20    0.47
   0  -2   8    5.27    0.47
   0  -2   8    4.51    0.47
   0   2  -8    5.26    0.47
   0   2  -8    5.20    0.48
   0   2   8    5.32    0.51
   1  -2   8   79.83    5.95
  -1  -2  -8   74.64    6.06
   1  -2   8   70.15    6.02
  -1  -2  -8   74.17    5.95
  -1  -2  -8   86.09    5.96
  -1  -2  -8   75.47    5.95
   1  -2   8   79.17    5.95
  -1   2  -8   71.50    5.94
  -1   2  -8   81.72    6.02
   1   2   8   76.95    6.00
  -1   2  -8   73.54    5.95
   1   2   8   81.37    5.94
   1   2   8   76.85    5.95
   2  -2   8    1.76    0.22
  -2  -2  -8    1.56    0.23
  -2  -2  -8    1.96    0.22
   2  -2   8    1.09    0.29
  -2  -2  -8    1.56    0.24
   2   2   8    1.54    0.31
  -2   2  -8    2.37    0.34
  -2   2  -8    1.45    0.22
  -2   2  -8    1.62    0.23
   2   2   8    1.99    0.23
  -3  -2  -8    0.99    0.18
  -3  -2  -8    0.82    0.18
  -3  -2  -8    0.97    0.19
   3  -2   8    1.00    0.26
   3  -2   8    1.07    0.16
  -3   2  -8    0.91    0.20
  -3   2  -8    0.92    0.17
  -3   2  -8    1.28    0.34
   4  -2   8    6.07    0.75
   4  -2   8    7.02    0.56
  -4  -2  -8    7.64    0.63
  -4  -2  -8    5.45    0.58
  -4  -2  -8    6.70    0.60
   4   2   8    5.96    0.69
  -4   2  -8    5.77    0.60
  -4   2  -8    7.02    0.60
  -4   2  -8    6.79    0.57
  -5  -2  -8    0.14    0.17
   5  -2   8    0.10    0.09
  -5  -2  -8    0.11    0.14
   5  -2   8    0.08    0.23
  -5  -2  -8    0.17    0.15
  -5   2  -8    0.08    0.14
  -5   2  -8   -0.16    0.08
  -5   2  -8    0.03    0.15
   5   2   8    0.09    0.22
   6  -2   8    1.01    0.36
  -6  -2  -8    2.09    0.31
  -6  -2  -8    2.03    0.34
  -6  -2  -8    1.90    0.31
   6  -2   8    1.64    0.22
  -6   2  -8    1.66    0.29
   6   2   8    1.23    0.38
  -6   2  -8    1.94    0.29
  -6   2  -8    1.67    0.23
  -7  -2  -8    5.63    0.57
   7  -2   8    3.55    0.65
  -7  -2  -8    6.01    0.58
  -7  -2  -8    5.96    0.54
   7   2   8    4.08    0.68
  -7   2  -8    4.22    0.58
  -7   2  -8    5.39    0.54
  -7   2  -8    4.70    0.46
   8  -2   8    0.05    0.30
  -8  -2  -8    0.33    0.23
  -8  -2  -8    0.45    0.29
  -8  -2  -8    0.22    0.20
   8   2   8   -0.44    0.26
  -8   2  -8    0.16    0.21
  -8   2  -8    0.14    0.22
  -8   2  -8    0.44    0.14
  -9  -2  -8    0.59    0.27
  -9  -2  -8    0.46    0.22
  -9  -2  -8    0.47    0.31
   9  -2   8    0.02    0.31
   9   2   8    0.42    0.29
  -9   2  -8    0.48    0.26
  -9   2  -8    0.33    0.18
  10  -2   8    0.52    0.35
 -10  -2  -8   -0.53    0.21
 -10  -2  -8   -0.03    0.29
 -10  -2  -8   -0.05    0.22
  10   2   8   -0.36    0.25
 -10   2  -8    0.25    0.25
 -10   2  -8    0.10    0.23
 -11  -2  -8    0.00    0.32
  11  -2   8    0.04    0.27
 -11  -2  -8   -0.06    0.21
 -11  -2  -8   -0.28    0.23
  11   2   8   -0.10    0.30
 -11   2  -8    0.12    0.25
 -11   2  -8   -0.21    0.23
 -13  -3   8   -0.02    0.25
 -13  -3   8    0.25    0.28
  13  -3  -8   -0.13    0.16
 -13   3   8   -0.19    0.21
  13   3  -8    0.29    0.36
  12  -3  -8    1.30    0.32
 -12  -3   8    1.48    0.37
 -12  -3   8    1.27    0.36
  12   3  -8    1.19    0.40
 -12   3   8    1.43    0.34
 -11  -3   8    1.80    0.40
  11  -3  -8    1.88    0.40
 -11  -3   8    2.42    0.41
 -11   3   8    3.23    0.44
  11   3  -8    2.20    0.45
 -10  -3   8    1.08    0.31
  10  -3  -8    0.57    0.29
 -10  -3   8    0.71    0.29
 -10   3   8    0.68    0.27
   9  -3  -8    6.15    0.64
  -9  -3   8    6.88    0.67
  -9  -3   8    5.70    0.63
   9   3  -8    6.26    0.61
  -9   3   8    6.43    0.58
  -9   3   8    5.27    0.47
  -9   3   8    6.47    0.62
  -8  -3   8    1.88    0.33
   8  -3  -8    2.21    0.34
  -8  -3   8    1.60    0.34
  -8   3   8    1.48    0.29
   8   3  -8    1.96    0.31
  -8   3   8    2.08    0.29
  -7  -3   8    5.35    0.61
  -7  -3   8    7.12    0.63
   7  -3  -8    6.89    0.63
   7  -3  -8    6.01    0.58
  -7   3   8    7.05    0.61
  -7   3   8    6.50    0.59
   7   3  -8    5.96    0.59
  -6  -3   8    1.69    0.32
   6  -3  -8    2.18    0.31
  -6  -3   8    1.82    0.30
   6  -3  -8    1.83    0.27
   6   3  -8    2.03    0.29
  -6   3   8    2.57    0.31
  -6   3   8    2.13    0.29
  -6   3   8    2.38    0.27
   6   3  -8    2.02    0.30
  -5  -3   8   29.99    2.31
   5  -3  -8   27.96    2.29
   5  -3  -8   26.89    2.28
  -5   3   8   30.08    2.28
  -5   3   8   28.79    2.29
   5   3  -8   28.01    2.30
   5   3  -8   28.67    2.29
  -5   3   8   31.35    2.27
  -5   3   8   28.23    2.29
  -4  -3   8    0.36    0.15
   4  -3  -8    0.19    0.12
   4  -3  -8    0.49    0.14
  -4   3   8    0.26    0.11
  -4   3   8    0.37    0.20
   4   3  -8    0.17    0.12
  -4   3   8    0.21    0.13
  -4   3   8    0.26    0.11
  -3  -3   8   38.51    3.03
   3  -3  -8   38.03    3.03
   3  -3  -8   38.36    3.03
  -3  -3   8   40.96    3.06
   3   3  -8   38.33    3.02
  -3   3   8   39.58    3.03
  -3   3   8   38.29    3.04
  -3   3   8   41.40    3.03
  -3   3   8   36.37    2.99
   2  -3  -8   60.99    5.03
   2  -3  -8   62.03    4.98
  -2  -3   8   64.69    5.01
   2  -3  -8   64.66    5.01
   2  -3  -8   63.78    5.01
  -2  -3   8   66.17    5.05
   2   3  -8   59.34    5.03
  -2   3   8   61.77    4.98
  -2   3   8   67.59    5.03
  -2   3   8   69.18    5.02
   2   3  -8   69.56    5.00
  -2   3   8   67.92    5.01
  -1  -3   8   31.33    2.46
  -1  -3   8   29.40    2.41
  -1  -3   8   30.91    2.40
   1  -3  -8   29.21    2.43
   1  -3  -8   31.27    2.41
   1  -3  -8   29.36    2.39
   1  -3  -8   33.16    2.39
   1   3  -8   29.22    2.43
  -1   3   8   29.75    2.41
   1   3  -8   31.06    2.39
  -1   3   8   30.31    2.41
  -1   3   8   31.63    2.41
   0  -3   8   -0.01    0.09
   0  -3   8   -0.02    0.15
   0  -3  -8    0.30    0.15
   0  -3   8    0.38    0.13
   0  -3  -8    0.28    0.13
   0  -3  -8    0.39    0.11
   0  -3  -8    0.10    0.10
   0   3   8    0.12    0.09
   0   3   8    0.11    0.12
   0   3  -8    0.16    0.11
   0   3   8    0.21    0.12
   0   3  -8    0.19    0.16
   1  -3   8    1.17    0.27
  -1  -3  -8    1.73    0.24
  -1  -3  -8    2.22    0.23
   1   3   8    1.36    0.21
   2  -3   8   14.36    1.47
  -2  -3  -8   17.59    1.41
  -2  -3  -8   17.34    1.42
   2  -3   8   18.67    1.40
  -2   3  -8   16.86    1.41
   2   3   8   17.82    1.46
   2   3   8   17.20    1.39
  -2   3  -8   21.51    1.52
  -2   3  -8   17.07    1.40
  -3  -3  -8    0.33    0.18
  -3  -3  -8    0.24    0.13
   3  -3   8    0.19    0.20
  -3  -3  -8    0.16    0.10
   3  -3   8    0.38    0.11
  -3   3  -8    0.29    0.12
  -3   3  -8    0.34    0.19
  -3   3  -8    0.23    0.10
   3   3   8    0.16    0.10
   3   3   8    0.40    0.19
  -4  -3  -8    2.49    0.35
   4  -3   8    1.25    0.33
   4  -3   8    1.98    0.22
  -4  -3  -8    2.23    0.29
  -4  -3  -8    2.34    0.30
  -4   3  -8    1.79    0.26
   4   3   8    1.97    0.36
  -4   3  -8    1.86    0.25
   5  -3   8    5.35    0.42
  -5  -3  -8    5.72    0.50
  -5  -3  -8    5.34    0.50
   5  -3   8    3.93    0.60
   5   3   8    4.73    0.62
  -5   3  -8    5.01    0.47
  -5   3  -8    4.43    0.43
  -5   3  -8    3.25    0.46
  -6  -3  -8    2.08    0.37
  -6  -3  -8    1.16    0.27
   6  -3   8    1.32    0.34
   6  -3   8    1.32    0.18
  -6  -3  -8    1.28    0.28
   6   3   8    1.74    0.40
  -6   3  -8    1.53    0.22
  -6   3  -8    1.87    0.28
  -6   3  -8    1.20    0.30
  -7  -3  -8   16.39    1.26
  -7  -3  -8   17.24    1.26
   7  -3   8   14.02    1.37
   7   3   8   14.45    1.36
  -7   3  -8   13.47    1.16
  -7   3  -8   15.29    1.23
  -7   3  -8   11.69    1.24
  -8  -3  -8    3.28    0.44
   8  -3   8    1.85    0.48
  -8  -3  -8    3.34    0.49
  -8  -3  -8    2.79    0.41
  -8   3  -8    1.46    0.37
  -8   3  -8    2.58    0.38
   8   3   8    1.97    0.46
  -9  -3  -8   -0.08    0.21
  -9  -3  -8    0.25    0.28
  -9  -3  -8    0.03    0.25
   9  -3   8    0.47    0.35
  -9   3  -8    0.09    0.21
  -9   3  -8    0.02    0.19
   9   3   8    0.48    0.34
  10  -3   8    0.45    0.37
 -10  -3  -8   -0.05    0.22
 -10  -3  -8    0.25    0.28
 -10  -3  -8    0.37    0.28
  10   3   8    0.71    0.36
 -10   3  -8    0.36    0.24
 -10   3  -8   -0.16    0.20
 -11  -3  -8    0.49    0.28
 -11  -3  -8   -0.17    0.24
 -11  -3  -8    0.11    0.29
  11  -3   8    0.36    0.31
 -11   3  -8    0.28    0.25
  11   3   8    0.41    0.31
 -11   3  -8    0.08    0.25
 -13  -4   8    0.25    0.31
 -13  -4   8    0.93    0.32
  13  -4  -8   -0.18    0.28
 -13   4   8    0.45    0.26
  13   4  -8   -0.18    0.32
 -12  -4   8    0.19    0.22
  12  -4  -8    0.61    0.29
 -12  -4   8    0.20    0.26
 -12   4   8    0.18    0.23
  12   4  -8    0.35    0.29
 -11  -4   8    1.18    0.32
 -11  -4   8    0.85    0.33
  11  -4  -8    0.24    0.23
  11   4  -8    0.65    0.29
 -11   4   8    0.68    0.25
 -10  -4   8    1.02    0.29
 -10  -4   8    0.61    0.29
  10  -4  -8    0.43    0.26
  10   4  -8    1.01    0.30
 -10   4   8    0.60    0.25
 -10   4   8    0.52    0.20
  -9  -4   8   -0.16    0.13
   9  -4  -8    0.09    0.22
  -9  -4   8    0.04    0.17
   9   4  -8    0.35    0.22
  -9   4   8    0.00    0.17
  -9   4   8    0.08    0.18
   8  -4  -8    1.79    0.34
  -8  -4   8    1.64    0.35
   8  -4  -8    2.00    0.27
  -8  -4   8    2.15    0.36
  -8   4   8    2.04    0.32
  -8   4   8    2.08    0.32
  -7  -4   8    2.25    0.33
  -7  -4   8    2.07    0.38
   7  -4  -8    2.05    0.33
   7  -4  -8    2.26    0.29
  -7   4   8    2.14    0.32
   7   4  -8    1.75    0.29
  -7   4   8    1.95    0.29
  -6  -4   8   10.37    0.86
  -6  -4   8    9.84    0.77
   6  -4  -8    9.78    0.86
   6  -4  -8    8.39    0.82
  -6  -4   8    7.67    0.87
   6   4  -8    9.84    0.83
  -6   4   8   10.72    0.84
  -6   4   8   11.13    0.83
  -6   4   8    9.89    0.86
   5  -4  -8    0.63    0.15
  -5  -4   8    0.66    0.17
   5  -4  -8    0.75    0.17
  -5   4   8    0.21    0.13
  -5   4   8    0.69    0.19
   5   4  -8    0.38    0.13
  -5   4   8    0.61    0.14
  -4  -4   8    2.43    0.32
   4  -4  -8    3.01    0.30
   4  -4  -8    2.39    0.30
   4   4  -8    2.44    0.27
  -4   4   8    2.36    0.27
  -4   4   8    2.67    0.35
   4   4  -8    2.48    0.32
   3  -4  -8    0.13    0.10
  -3  -4   8    0.08    0.11
   3  -4  -8    0.08    0.11
   3  -4  -8    0.03    0.05
  -3   4   8    0.18    0.08
  -3   4   8    0.07    0.05
  -3   4   8    0.08    0.09
   3   4  -8    0.16    0.11
  -3   4   8    0.06    0.10
   3   4  -8    0.06    0.09
  -2  -4   8   10.83    0.88
  -2  -4   8   11.83    0.94
   2  -4  -8   11.76    0.89
   2  -4  -8   11.21    0.86
   2  -4  -8   10.62    0.94
   2  -4  -8   11.11    0.90
   2   4  -8    9.55    0.86
   2   4  -8   10.96    0.90
  -2   4   8    9.59    0.90
  -2   4   8    9.40    0.86
  -2   4   8   10.90    0.86
  -2   4   8   10.94    0.87
   1  -4  -8   17.20    1.39
  -1  -4   8   17.34    1.41
   1  -4  -8   16.99    1.35
  -1  -4   8   17.03    1.35
   1  -4  -8   19.89    1.36
   1  -4  -8   16.76    1.36
  -1   4   8   16.48    1.34
   1   4  -8   15.17    1.33
  -1   4   8   16.79    1.38
  -1   4   8   15.54    1.32
   1   4  -8   16.78    1.36
   0  -4  -8    0.14    0.10
   0  -4   8   -0.06    0.10
   0  -4  -8   -0.02    0.09
   0  -4   8    0.06    0.10
   0  -4   8    0.07    0.15
   0  -4  -8    0.06    0.09
   0   4   8    0.13    0.10
   0   4  -8    0.00    0.08
   0   4   8    0.11    0.13
   0   4  -8    0.09    0.11
   0   4   8    0.00    0.06
   0   4   8   -0.08    0.08
  -1  -4  -8    3.52    0.37
   1  -4   8    2.77    0.43
  -1  -4  -8    3.34    0.33
   1  -4   8    3.62    0.35
  -1  -4  -8    3.72    0.36
   1   4   8    3.07    0.30
   1   4   8    2.74    0.38
  -1   4  -8    3.64    0.36
   1   4   8    3.32    0.35
  -1   4  -8    3.32    0.32
   2  -4   8    4.68    0.59
  -2  -4  -8    5.54    0.47
   2  -4   8    4.95    0.46
  -2  -4  -8    5.82    0.51
  -2  -4  -8    5.63    0.51
   2   4   8    4.65    0.48
   2   4   8    4.88    0.50
  -2   4  -8    4.58    0.45
  -3  -4  -8    0.15    0.12
   3  -4   8    0.06    0.09
   3  -4   8   -0.01    0.18
  -3  -4  -8    0.14    0.15
  -3  -4  -8   -0.18    0.09
  -3   4  -8    0.21    0.12
   3   4   8    0.14    0.10
   3   4   8   -0.33    0.13
  -4  -4  -8    0.33    0.17
  -4  -4  -8    0.67    0.20
   4  -4   8    0.93    0.27
  -4  -4  -8    0.93    0.20
   4   4   8    0.62    0.15
  -4   4  -8    1.08    0.20
   4   4   8    0.68    0.23
  -5  -4  -8    0.04    0.19
   5  -4   8    0.15    0.08
  -5  -4  -8    0.12    0.18
[truncated: 355,303 more chars]
