# Supplementary material for: Methyl 3-[(1-benzyl-4-phenyl-1H-1,2,3-triazol-5-yl)formamido]­propano­ate: crystal structure, Hirshfeld surface analysis and computational chemistry
Source: Acta Crystallogr E Crystallogr Commun. 2020 Jun 9;76(Pt 7):1051–6. doi: 10.1107/S2056989020007380 (PMC7336772; doi:10.1107/S2056989020007380)
Supplement: Supplementary file 2 [file e-76-01051-Isup2.hkl]

data_I                                                                          
_shelx_title ' 3ao'                                                             
_shelx_refln_list_code          4                                               
_shelx_F_calc_maximum      212.90                                               
_exptl_crystal_F_000       768.00                                               
_reflns_d_resolution_high  0.7959                                               
                                                                                
loop_                                                                           
 _space_group_symop_operation_xyz                                               
 'x, y, z'                                                                      
 '-x, y+1/2, -z+1/2'                                                            
 '-x, -y, -z'                                                                   
 'x, -y-1/2, z-1/2'                                                             
                                                                                
_cell_length_a    11.4312                                                       
_cell_length_b     9.3013                                                       
_cell_length_c    18.7370                                                       
_cell_angle_alpha  90.000                                                       
_cell_angle_beta  104.695                                                       
_cell_angle_gamma  90.000                                                       
                                                                                
_shelx_F_squared_multiplier     1.000                                           
                                                                                
loop_                                                                           
 _refln_index_h                                                                 
 _refln_index_k                                                                 
 _refln_index_l                                                                 
 _refln_F_squared_calc                                                          
 _refln_F_squared_meas                                                          
 _refln_F_squared_sigma                                                         
 _refln_observed_status                                                         
   1   0   0       3631.82       3621.44       138.57 o                         
   2   0   0       2514.57       2242.93        99.13 o                         
   3   0   0         10.90         38.36         3.95 o                         
   4   0   0       8210.13       8285.00       315.53 o                         
   5   0   0         76.57        147.96        10.28 o                         
   6   0   0        129.08        117.76         6.57 o                         
   7   0   0          3.38         43.50         4.87 o                         
   8   0   0        112.98        129.74        10.96 o                         
   9   0   0          9.94         11.05         2.40 o                         
  10   0   0        287.61        276.50        21.78 o                         
  11   0   0         38.64         51.60         6.81 o                         
  12   0   0         32.47         60.86         7.58 o                         
  13   0   0         21.43         32.41         5.73 o                         
   1   1   0       2472.27       2413.06        49.05 o                         
   2   1   0          0.27          0.10         0.24 o                         
   3   1   0        277.83        273.09         6.58 o                         
   4   1   0       1913.60       1854.28        45.01 o                         
   6   1   0        251.40        301.52        10.75 o                         
   7   1   0        431.05        420.27        12.11 o                         
   8   1   0         18.25         17.91         1.92 o                         
   9   1   0        379.99        334.26        11.37 o                         
  10   1   0        379.99        385.36        13.42 o                         
  11   1   0         11.03         18.36         2.46 o                         
  12   1   0        127.72        140.75         6.58 o                         
  13   1   0          4.42          1.93         2.98 o                         
   0   2   0      19180.53      21222.21      1625.31 o                         
   1   2   0        149.43        112.32         4.11 o                         
   2   2   0        695.28        631.12        13.49 o                         
   3   2   0         49.81         46.40         1.50 o                         
   4   2   0         71.37         88.67         2.69 o                         
   5   2   0         34.55         96.41         5.37 o                         
   6   2   0          1.16          3.75         0.63 o                         
   7   2   0         18.38         41.41         2.19 o                         
   8   2   0        196.09        197.92         6.32 o                         
   9   2   0         19.66         23.48         2.70 o                         
  10   2   0         18.25         22.92         2.15 o                         
  11   2   0         38.42         47.37         3.63 o                         
  12   2   0          0.01         -0.58         2.33 o                         
  13   2   0          0.15          3.22         2.41 o                         
   1   3   0        430.41        382.83        17.69 o                         
   2   3   0        374.16        352.88         9.86 o                         
   3   3   0          7.25         17.91         0.90 o                         
   4   3   0       1195.78       1194.46        27.73 o                         
   5   3   0        172.51        139.80         4.42 o                         
   6   3   0        463.54        479.11        12.18 o                         
   7   3   0         12.64         17.18         1.80 o                         
   8   3   0          4.67         11.84         2.06 o                         
   9   3   0        114.23        121.26         5.47 o                         
  10   3   0        124.99        118.90         7.06 o                         
  11   3   0         84.07         71.40         4.39 o                         
  12   3   0          0.32         10.64         2.63 o                         
  13   3   0          0.64         -2.83         2.83 o                         
   0   4   0         85.64         77.04         7.65 o                         
   1   4   0       1920.21       1934.12        74.34 o                         
   2   4   0        505.87        456.40        12.74 o                         
   3   4   0         88.08         94.90         2.96 o                         
   4   4   0         66.34         70.35         1.96 o                         
   5   4   0          4.97         24.82         1.96 o                         
   6   4   0         77.14         71.05         3.59 o                         
   7   4   0         73.83         62.37         2.74 o                         
   8   4   0         42.33         39.15         7.86 o                         
   9   4   0        120.15        111.51         5.61 o                         
  10   4   0        116.62        118.82         6.48 o                         
  11   4   0          3.10          8.71         3.26 o                         
  12   4   0          4.11          2.33         3.10 o                         
  13   4   0         19.49         19.48         6.19 o                         
   1   5   0        315.36        267.10        11.27 o                         
   2   5   0        105.88        104.84         3.35 o                         
   3   5   0         26.35         24.78         1.50 o                         
   4   5   0        122.61        126.45         4.24 o                         
   5   5   0         29.33         81.01         4.94 o                         
   6   5   0        112.43        127.71         4.53 o                         
   7   5   0        102.27         96.53         4.13 o                         
   8   5   0         82.19         77.72         4.13 o                         
   9   5   0          0.71         -2.22         2.33 o                         
  10   5   0          8.31         13.44         2.68 o                         
  11   5   0          1.93          1.69         2.36 o                         
  12   5   0         14.67         19.24         3.55 o                         
   0   6   0        128.48        183.63         9.64 o                         
   1   6   0        267.99        230.96        10.62 o                         
   2   6   0        232.18        239.32         7.07 o                         
   3   6   0        279.07        267.87         7.89 o                         
   4   6   0          0.27          0.18         1.00 o                         
   5   6   0        227.81        211.56         7.56 o                         
   6   6   0         12.99         27.26         5.13 o                         
   7   6   0         13.52         15.91         1.70 o                         
   8   6   0          9.75          9.95         1.85 o                         
   9   6   0         54.13         44.18         3.49 o                         
  10   6   0         22.74         27.31         3.19 o                         
  11   6   0          4.78         11.41         4.09 o                         
   1   7   0          9.68         23.04         2.43 o                         
   2   7   0         17.57         15.60         1.10 o                         
   3   7   0        210.27        189.90         5.78 o                         
   4   7   0          0.47          1.71         2.04 o                         
   5   7   0         22.29         26.34         2.14 o                         
   6   7   0          0.83          4.57         2.17 o                         
   7   7   0         72.88         66.58         5.21 o                         
   8   7   0          2.11          6.41         2.60 o                         
   9   7   0         18.31         17.58         3.94 o                         
  10   7   0          0.09         -1.18         3.92 o                         
  11   7   0         12.78         20.63         4.64 o                         
   0   8   0        158.42        163.30         9.51 o                         
   1   8   0         14.65         31.23         2.45 o                         
   2   8   0          0.14         -0.69         1.19 o                         
   3   8   0         23.43         29.04         2.18 o                         
   4   8   0          2.90          0.53         1.43 o                         
   5   8   0          6.19          3.75         2.06 o                         
   6   8   0          0.19         28.78         4.04 o                         
   7   8   0         12.60          8.54         3.46 o                         
   8   8   0          1.73          4.10         3.10 o                         
   9   8   0          1.09          0.45         3.13 o                         
  10   8   0          8.70          9.86         4.75 o                         
   1   9   0         17.06         29.49         3.08 o                         
   2   9   0         10.88          5.85         2.22 o                         
   3   9   0         44.56         36.64         3.68 o                         
   4   9   0          9.81         12.32         3.42 o                         
   5   9   0         11.59         10.74         3.64 o                         
   6   9   0          6.56         18.22         4.30 o                         
   7   9   0         43.42         40.36         5.91 o                         
   8   9   0          7.98          3.78         6.06 o                         
   0  10   0         69.48         75.36         6.99 o                         
   1  10   0         43.42         46.24         3.84 o                         
   2  10   0          1.51         -2.16         2.16 o                         
   3  10   0        121.97        126.97         7.39 o                         
   4  10   0         22.24         19.21         4.66 o                         
   5  10   0         16.53          9.39         3.85 o                         
   6  10   0         13.25         15.69         4.15 o                         
   7  10   0          0.00         13.73        11.07 o                         
   1  11   0          4.49          1.77         2.83 o                         
   2  11   0         11.21         11.91         3.48 o                         
   3  11   0          8.30         13.80         3.71 o                         
   4  11   0         28.15         25.14         5.17 o                         
 -13   1   1          4.96          5.70         3.06 o                         
 -12   1   1         12.74         17.76         2.88 o                         
 -11   1   1         56.96         49.82         3.27 o                         
 -10   1   1         21.43         20.56         2.45 o                         
  -9   1   1          9.19         10.48         2.13 o                         
  -8   1   1         15.64         16.84         2.10 o                         
  -7   1   1          0.87         -1.06         1.09 o                         
  -6   1   1         22.24        109.37         4.66 o                         
  -5   1   1        662.59        691.82        17.94 o                         
  -4   1   1        579.93        521.90        12.98 o                         
  -3   1   1       3140.56       2973.55        63.01 o                         
  -2   1   1        608.36        521.35        10.41 o                         
  -1   1   1        702.60        594.94        12.69 o                         
   0   1   1       1252.69       1296.40        29.84 o                         
   1   1   1        491.59        411.70        10.63 o                         
   2   1   1         78.27         68.80         1.92 o                         
   3   1   1        129.81        105.80         2.70 o                         
   4   1   1       1037.79       1007.86        24.64 o                         
   5   1   1       1966.48       1833.56        40.64 o                         
   6   1   1         45.17         91.01         3.10 o                         
   7   1   1          0.73          4.48         1.08 o                         
   8   1   1        181.37        175.85         6.47 o                         
   9   1   1         20.79         24.04         2.24 o                         
  10   1   1          1.38          4.97         1.85 o                         
  11   1   1         32.33         38.02         4.80 o                         
  12   1   1         48.89         51.54         4.00 o                         
  13   1   1         13.59         10.24         3.85 o                         
 -13   2   1          0.04          0.12         2.46 o                         
 -12   2   1         62.29         66.68         4.48 o                         
 -11   2   1        193.29        201.84         7.88 o                         
 -10   2   1          5.36          4.96         1.91 o                         
  -9   2   1        338.12        334.62        10.01 o                         
  -8   2   1         38.14         49.00         2.48 o                         
  -7   2   1         12.86         25.26         1.61 o                         
  -6   2   1        176.30        159.17         4.45 o                         
  -5   2   1        251.49        284.24         7.09 o                         
  -4   2   1       1062.79        922.32        18.48 o                         
  -3   2   1        193.62        178.05         3.77 o                         
  -2   2   1       1954.09       1851.97        37.82 o                         
  -1   2   1       7019.99       6682.06       180.22 o                         
   0   2   1       1757.63       1714.37        65.56 o                         
   1   2   1      45327.89      43977.09      1182.18 o                         
   2   2   1        850.36        771.54        17.95 o                         
   3   2   1         42.34         23.18         1.15 o                         
   4   2   1       2602.68       2542.99        65.16 o                         
   5   2   1       1858.69       1764.81        39.21 o                         
   6   2   1        105.53        189.90         5.30 o                         
   7   2   1         27.52         24.93         1.66 o                         
   8   2   1         79.16         75.21         3.33 o                         
   9   2   1          5.57          5.66         1.60 o                         
  10   2   1         35.61         37.22         3.26 o                         
  11   2   1         62.95         64.16         4.31 o                         
  12   2   1         30.16         43.73         4.93 o                         
  13   2   1          1.46         -1.59         3.07 o                         
 -13   3   1         32.42         29.91         4.04 o                         
 -12   3   1          0.87          2.47         2.33 o                         
 -11   3   1         15.07         24.97         2.91 o                         
 -10   3   1         22.27         14.78         2.66 o                         
  -9   3   1        185.38        197.97         8.62 o                         
  -8   3   1        148.99        124.52         4.80 o                         
  -7   3   1         60.76         57.02         3.01 o                         
  -6   3   1        196.68        195.54         5.34 o                         
  -5   3   1        268.58        309.78         8.04 o                         
  -4   3   1          0.31         -0.57         0.57 o                         
  -3   3   1        709.99        631.01        14.19 o                         
  -2   3   1       1991.14       1968.35        53.27 o                         
  -1   3   1       1126.59       1075.13        37.03 o                         
   0   3   1         30.82         23.31         1.78 o                         
   1   3   1          0.11         -0.59         0.68 o                         
   2   3   1       1142.85       1123.41        26.10 o                         
   3   3   1       2304.26       2268.67        48.13 o                         
   4   3   1          4.33         -0.77         0.77 o                         
   5   3   1          9.54         61.84         5.70 o                         
   6   3   1        121.15        189.68         5.98 o                         
   7   3   1        197.04        180.11         7.82 o                         
   8   3   1          2.83          4.24         1.71 o                         
   9   3   1          4.92          3.84         2.06 o                         
  10   3   1          3.74          7.98         2.16 o                         
  11   3   1         94.50        110.77         5.75 o                         
  12   3   1         10.74         15.16         3.62 o                         
  13   3   1         64.27         74.10         5.62 o                         
 -13   4   1          2.44          5.35         3.12 o                         
 -12   4   1         30.00         29.99         3.86 o                         
 -11   4   1         47.93         43.56         3.48 o                         
 -10   4   1        345.89        350.19        14.21 o                         
  -9   4   1         35.68         34.34         3.30 o                         
  -8   4   1         41.18         50.17         2.84 o                         
  -7   4   1        258.13        274.24         7.78 o                         
  -6   4   1         39.84         38.42         2.17 o                         
  -5   4   1         42.50         45.13         1.79 o                         
  -4   4   1        105.82        106.31         4.69 o                         
  -3   4   1        472.94        479.43        14.35 o                         
  -2   4   1         67.67         73.87         2.69 o                         
  -1   4   1        858.92       1033.57        46.19 o                         
   0   4   1        887.84        902.69        35.06 o                         
   1   4   1         48.97         46.63         2.96 o                         
   2   4   1        466.07        401.72        12.11 o                         
   3   4   1       1597.81       1517.68        33.72 o                         
   4   4   1        341.75        393.16         8.62 o                         
   5   4   1        184.56        179.23         5.21 o                         
   6   4   1          0.28          2.36         1.29 o                         
   7   4   1         12.29         84.54         6.32 o                         
   8   4   1         12.74          7.79         2.34 o                         
   9   4   1          0.08         -1.41         1.41 o                         
  10   4   1          8.54          8.50         2.42 o                         
  11   4   1          1.67          4.08         2.16 o                         
  12   4   1         14.49         16.57         3.49 o                         
 -12   5   1          0.50         -1.12         2.67 o                         
 -11   5   1          8.07         10.24         2.82 o                         
 -10   5   1          2.72         22.23         3.00 o                         
  -9   5   1          1.28          0.65         2.33 o                         
  -8   5   1         17.36         16.96         2.15 o                         
  -7   5   1         12.68         22.08         2.11 o                         
  -6   5   1          0.31          5.02         1.02 o                         
  -5   5   1         41.23         60.53         1.92 o                         
  -4   5   1         30.94         29.24         2.00 o                         
  -3   5   1        564.29        617.43        17.17 o                         
  -2   5   1         75.89         64.31         2.29 o                         
  -1   5   1        320.75        324.19        15.37 o                         
   0   5   1        424.38        485.26        19.43 o                         
   1   5   1        108.44        113.53         4.17 o                         
   2   5   1         89.48         76.38         2.61 o                         
   3   5   1       1615.34       1600.91        41.24 o                         
   4   5   1        119.96         98.12         3.23 o                         
   5   5   1        235.55        229.90         6.15 o                         
   6   5   1        142.04        114.57         3.99 o                         
   7   5   1        103.35        103.39         4.82 o                         
   8   5   1        147.61        131.42         5.42 o                         
   9   5   1          3.39          1.63         1.67 o                         
  10   5   1          5.42         11.26         2.78 o                         
  11   5   1         38.71         38.69         3.98 o                         
  12   5   1         10.54         13.27         3.29 o                         
 -12   6   1         45.48         53.76        11.60 o                         
 -11   6   1          0.41         -1.24         2.56 o                         
 -10   6   1         11.24         12.29         2.71 o                         
  -9   6   1          0.11          3.79         3.23 o                         
  -8   6   1          1.63          2.44         1.54 o                         
  -7   6   1        170.59        158.99         6.05 o                         
  -6   6   1         35.14         38.06         2.84 o                         
  -5   6   1        128.70        119.98         4.44 o                         
  -4   6   1         39.18         43.66         2.31 o                         
  -3   6   1         96.60        106.56         3.56 o                         
  -2   6   1          6.09          4.95         1.16 o                         
  -1   6   1        236.54        244.30        13.02 o                         
   0   6   1        148.79        154.16         7.22 o                         
   1   6   1         95.90        103.02         4.89 o                         
   2   6   1        323.23        343.62         9.38 o                         
   3   6   1          0.73         -0.26         0.94 o                         
   4   6   1          0.04         -0.96         1.08 o                         
   5   6   1        521.61        497.94        15.00 o                         
   6   6   1          1.76         10.83         1.93 o                         
   7   6   1         44.82         40.13         2.71 o                         
   8   6   1         20.45         15.14         2.02 o                         
   9   6   1          5.55          7.89         2.25 o                         
  10   6   1         17.18         21.62         3.01 o                         
  11   6   1         16.06         25.76         4.91 o                         
 -11   7   1          3.31          2.84         3.46 o                         
 -10   7   1          0.14          4.23         3.66 o                         
  -9   7   1          5.37          4.48         5.09 o                         
  -8   7   1          8.02         14.59         3.56 o                         
  -7   7   1         15.45         19.50         2.86 o                         
  -6   7   1         23.90         23.47         3.02 o                         
  -5   7   1          0.30          2.45         1.69 o                         
  -4   7   1         64.51         51.52         2.99 o                         
  -3   7   1        237.36        202.08         6.30 o                         
  -2   7   1        117.62         98.39         3.38 o                         
  -1   7   1        251.82        235.79         7.64 o                         
   0   7   1         95.43         93.55         4.89 o                         
   1   7   1         40.97         47.11         1.72 o                         
   2   7   1         43.59         45.97         1.95 o                         
   3   7   1         61.77         52.33         2.82 o                         
   4   7   1          4.81          4.00         1.41 o                         
   5   7   1         48.26         54.81         3.05 o                         
   6   7   1          2.82         21.60         3.23 o                         
   7   7   1         14.40         11.35         2.95 o                         
   8   7   1         17.24         18.87         4.25 o                         
   9   7   1          0.62         -2.98         2.98 o                         
  10   7   1          4.32         10.06         3.83 o                         
 -10   8   1          8.75          7.34         4.21 o                         
  -9   8   1         16.67          9.19         3.85 o                         
  -8   8   1         73.99         70.26         6.94 o                         
  -7   8   1         69.37         77.67         5.50 o                         
  -6   8   1         13.88         14.92         3.05 o                         
  -5   8   1          0.54          0.09         1.69 o                         
  -4   8   1         25.79         24.71         2.12 o                         
  -3   8   1        172.32        154.94         5.74 o                         
  -2   8   1        426.16        389.01        11.50 o                         
  -1   8   1        131.74        113.11         4.55 o                         
   0   8   1          0.58         -1.81         1.81 o                         
   1   8   1        244.11        236.25         7.82 o                         
   2   8   1        301.89        283.72         9.32 o                         
   3   8   1        147.40        142.92         5.31 o                         
   4   8   1        173.66        172.94         6.78 o                         
   5   8   1         56.52         61.50         4.84 o                         
   6   8   1         32.22         35.41         3.89 o                         
   7   8   1          8.45         19.75         3.09 o                         
   8   8   1         26.89         25.07         4.27 o                         
   9   8   1          5.81          1.14         3.76 o                         
  -8   9   1          4.12          0.01         7.25 o                         
  -7   9   1          0.01         14.08         5.41 o                         
  -6   9   1         70.79         56.85         6.19 o                         
  -5   9   1         14.07         15.00         3.66 o                         
  -4   9   1         72.32         67.61         4.39 o                         
  -3   9   1         17.12         18.11         2.61 o                         
  -2   9   1         14.40          9.82         2.17 o                         
  -1   9   1        115.27        107.71         5.57 o                         
   0   9   1        148.59        156.32         6.79 o                         
   1   9   1         87.62         78.96         4.72 o                         
   2   9   1        141.79        145.44         7.26 o                         
   3   9   1          0.26         -1.44         1.89 o                         
   4   9   1          3.33          8.15         7.20 o                         
   5   9   1         38.36         46.53         5.85 o                         
   6   9   1        140.11        137.03         9.83 o                         
   7   9   1         24.02         25.70         4.67 o                         
   8   9   1          2.65          5.25         5.95 o                         
  -7  10   1         12.12         10.19         5.95 o                         
  -6  10   1         31.86         33.23        10.69 o                         
  -5  10   1         15.88         14.13         4.15 o                         
  -4  10   1          6.91          7.24         3.60 o                         
  -3  10   1         42.69         42.97         3.82 o                         
  -2  10   1         30.98         31.10         3.29 o                         
  -1  10   1          4.10          2.72         2.15 o                         
   0  10   1          4.15          2.73         2.20 o                         
   1  10   1          2.69          9.18         2.46 o                         
   2  10   1         14.12         11.48         2.54 o                         
   3  10   1          2.70          6.84         3.01 o                         
   4  10   1          6.72          9.43         4.92 o                         
   5  10   1         29.56         28.87         4.79 o                         
   6  10   1          1.29          3.75         3.29 o                         
  -4  11   1          4.89         10.43         3.62 o                         
  -3  11   1          2.48          1.21         2.77 o                         
  -2  11   1         14.19         11.66         3.67 o                         
  -1  11   1          0.56         -2.32         2.32 o                         
   0  11   1         13.61         13.74         2.88 o                         
   1  11   1         34.09         32.75         3.47 o                         
   2  11   1          0.29          5.34         3.18 o                         
   3  11   1         11.97          6.15         4.20 o                         
   4  11   1         25.00         20.08         5.39 o                         
 -14   0   2          6.02          7.48         6.31 o                         
 -13   0   2          4.24         -0.63         3.51 o                         
 -12   0   2         49.28         55.24         6.81 o                         
 -11   0   2          6.69         -1.13         3.40 o                         
 -10   0   2        638.41        592.28        28.68 o                         
  -9   0   2          0.62         -1.06         2.36 o                         
  -8   0   2        482.35        495.49        23.79 o                         
  -7   0   2       1096.93       1234.80        68.27 o                         
  -6   0   2       2198.65       2478.31        94.99 o                         
  -5   0   2         25.98         18.76         1.50 o                         
  -4   0   2          0.55          0.25         0.62 o                         
  -3   0   2       4699.65       4436.61       151.40 o                         
  -2   0   2      24073.45      22357.61       694.56 o                         
  -1   0   2        508.33        415.32        16.11 o                         
   0   0   2      13521.79      19318.68       657.34 o                         
   1   0   2       1007.45       1002.19        34.47 o                         
   2   0   2       7149.61       7377.79       256.39 o                         
   3   0   2       2656.64       2706.50        92.65 o                         
   4   0   2       2459.46       2386.22        81.85 o                         
   5   0   2          0.35         -0.82         0.82 o                         
   6   0   2         14.57         25.86         3.16 o                         
   7   0   2         73.94        142.73        14.31 o                         
   8   0   2        592.72        608.82        24.85 o                         
   9   0   2          0.00          0.07         2.34 o                         
  10   0   2          1.70        101.20         7.42 o                         
  11   0   2          7.84          4.25         2.73 o                         
  12   0   2          4.86          5.07         4.15 o                         
  13   0   2          0.12         -1.92         4.46 o                         
 -14   1   2         18.22         18.96         4.53 o                         
 -13   1   2         19.13         29.58         3.93 o                         
 -12   1   2         15.29          9.92         2.50 o                         
 -11   1   2         22.23         17.96         4.55 o                         
 -10   1   2         72.08         72.49         4.68 o                         
  -9   1   2        253.58        234.35         9.72 o                         
  -8   1   2        203.88        185.24         8.07 o                         
  -7   1   2        110.13        117.85         4.06 o                         
  -6   1   2         30.05         70.28         2.66 o                         
  -5   1   2         21.62         39.88         1.50 o                         
  -4   1   2        135.49        138.02         3.40 o                         
  -3   1   2        750.40        676.89        14.01 o                         
  -2   1   2        200.89        213.09         4.49 o                         
  -1   1   2       3463.14       3411.77        69.56 o                         
   0   1   2        318.12        296.54         6.41 o                         
   1   1   2       2245.28       2147.10        40.96 o                         
   2   1   2      12279.21      12504.09       254.65 o                         
   3   1   2         41.57         33.34         1.12 o                         
   4   1   2         51.07         37.49         1.71 o                         
   5   1   2        547.47        604.58        16.27 o                         
   6   1   2         63.08        114.39         3.70 o                         
   7   1   2         54.26         80.74         3.51 o                         
   8   1   2        100.28        106.39         4.18 o                         
   9   1   2        150.07        144.90         6.89 o                         
  10   1   2         45.79         42.20         2.90 o                         
  11   1   2          0.44         -2.23         2.23 o                         
  12   1   2         24.28         31.42         3.46 o                         
  13   1   2          0.74         -1.41         2.95 o                         
 -13   2   2          6.09          6.04         2.73 o                         
 -12   2   2          3.18          3.96         2.61 o                         
 -11   2   2        109.54        118.36         6.33 o                         
 -10   2   2        104.11         92.38         4.46 o                         
  -9   2   2         63.27         55.64         3.36 o                         
  -8   2   2          9.56         37.85         7.59 o                         
  -7   2   2         61.60         56.16         2.47 o                         
  -6   2   2        866.98       1002.65        24.74 o                         
  -5   2   2         65.34         50.98         1.67 o                         
  -4   2   2       2328.37       2248.62        44.47 o                         
  -3   2   2          0.11          1.31         0.32 o                         
  -2   2   2         55.11         61.65         1.51 o                         
  -1   2   2        314.66        240.48         7.13 o                         
   0   2   2        104.75         92.90         2.59 o                         
   1   2   2       9757.40      10113.36       239.80 o                         
   2   2   2        724.49        787.40        18.62 o                         
   3   2   2        216.71        167.63         3.90 o                         
   4   2   2         22.80         32.76         1.52 o                         
   5   2   2        471.55        441.62        10.73 o                         
   6   2   2        121.89        123.23         3.92 o                         
   7   2   2         14.34          8.51         1.07 o                         
   8   2   2        154.85        140.42         5.02 o                         
   9   2   2          3.14          1.55         1.38 o                         
  10   2   2         71.30         95.84         5.02 o                         
  11   2   2          0.66          4.65         3.73 o                         
  12   2   2          8.18          5.48         2.73 o                         
  13   2   2          5.39         -1.92         2.97 o                         
 -13   3   2          0.00         -2.73         2.73 o                         
 -12   3   2          0.14          6.49         2.54 o                         
 -11   3   2         27.62         40.49         3.59 o                         
 -10   3   2          0.62          6.44         2.43 o                         
  -9   3   2         45.51         49.58         3.43 o                         
  -8   3   2          1.82         -0.31         0.62 o                         
  -7   3   2          5.40          6.29         0.70 o                         
  -6   3   2        239.25        222.32         5.65 o                         
  -5   3   2        215.46        246.37         5.92 o                         
  -4   3   2        736.75        747.77        15.56 o                         
  -3   3   2        125.58         95.70         2.23 o                         
  -2   3   2        784.62        718.93        17.57 o                         
  -1   3   2         79.53         67.41         1.99 o                         
   0   3   2         51.14         41.62         1.57 o                         
   1   3   2       4251.87       3918.04       105.83 o                         
   2   3   2       1476.98       1464.98        35.68 o                         
   3   3   2        144.64        161.44         3.84 o                         
   4   3   2       1152.85       1159.65        28.43 o                         
   5   3   2        795.46        776.21        23.07 o                         
   6   3   2        866.84        815.18        20.31 o                         
   7   3   2         78.23        110.81         4.74 o                         
   8   3   2        276.50        242.38        11.86 o                         
   9   3   2          1.05         -2.77         3.50 o                         
  10   3   2         45.21         50.96         3.79 o                         
  11   3   2         40.83         47.17         3.79 o                         
  12   3   2          1.27         -1.43         2.53 o                         
  13   3   2          6.20          3.62         3.96 o                         
 -13   4   2          3.99          1.53         2.67 o                         
 -12   4   2         49.17         43.94         4.61 o                         
 -11   4   2          0.17          7.18         2.59 o                         
 -10   4   2         56.25         79.33         6.35 o                         
  -9   4   2          9.82          3.53         2.70 o                         
  -8   4   2         15.71         17.78         1.99 o                         
  -7   4   2         71.47         82.65         3.04 o                         
  -6   4   2        248.22        228.55         6.99 o                         
  -5   4   2        163.80        188.56         4.64 o                         
  -4   4   2        381.42        389.99         8.62 o                         
  -3   4   2        751.93        769.47        21.24 o                         
  -2   4   2         94.04         88.38         2.93 o                         
  -1   4   2        331.18        315.78        10.19 o                         
   0   4   2        148.21        165.94         5.66 o                         
   1   4   2         57.67         56.54         2.01 o                         
   2   4   2        791.81        797.73        22.03 o                         
   3   4   2        446.52        381.39         9.14 o                         
   4   4   2        882.42        819.93        17.69 o                         
   5   4   2        278.81        260.56         7.02 o                         
   6   4   2        163.53        186.05         5.97 o                         
   7   4   2          0.75          2.79         1.48 o                         
   8   4   2         24.98         18.84         2.24 o                         
   9   4   2         23.88         19.09         2.21 o                         
  10   4   2          5.94          2.59         1.75 o                         
  11   4   2          0.00         -0.56         2.25 o                         
  12   4   2          0.04          1.21         2.18 o                         
 -12   5   2          3.87          9.76         3.13 o                         
 -11   5   2         35.00         38.39         4.29 o                         
 -10   5   2          3.48          9.00         2.85 o                         
  -9   5   2          3.22          6.02         2.79 o                         
  -8   5   2        458.99        429.90        14.60 o                         
  -7   5   2         54.18         49.94         2.64 o                         
  -6   5   2         15.66         27.18         1.29 o                         
  -5   5   2        795.16        878.95        20.64 o                         
  -4   5   2        985.58        911.12        23.65 o                         
  -3   5   2        197.87        173.51         5.27 o                         
  -2   5   2          5.28          2.75         0.68 o                         
  -1   5   2        247.20        222.72         7.56 o                         
   0   5   2        171.15        191.01         6.57 o                         
   1   5   2         13.23         16.24         4.26 o                         
   2   5   2        350.06        330.00        10.21 o                         
   3   5   2          0.47          0.09         1.25 o                         
   4   5   2          8.36         10.57         0.67 o                         
   5   5   2          0.15          0.50         0.92 o                         
   6   5   2         81.03         75.94         3.06 o                         
   7   5   2        138.25        133.01         5.24 o                         
   8   5   2         33.92         20.40         2.30 o                         
   9   5   2         15.76         16.97         2.31 o                         
  10   5   2          0.00          6.38         2.63 o                         
  11   5   2          4.84          4.60         3.69 o                         
  12   5   2         32.83         32.73         4.00 o                         
 -12   6   2          3.07         10.76         4.23 o                         
 -11   6   2          1.59          3.39         2.72 o                         
 -10   6   2         97.38        101.50         8.56 o                         
  -9   6   2         71.38         82.92         7.06 o                         
  -8   6   2         24.34         24.17         2.43 o                         
  -7   6   2        141.33        144.80         5.62 o                         
  -6   6   2         36.82         46.01         2.41 o                         
  -5   6   2          0.02         -0.33         0.95 o                         
  -4   6   2          7.49          5.14         1.16 o                         
  -3   6   2          2.60          0.27         0.79 o                         
  -2   6   2          7.08         12.33         1.05 o                         
  -1   6   2        340.71        307.68        10.19 o                         
   0   6   2         34.68         39.36         1.84 o                         
   1   6   2        222.32        201.09         6.00 o                         
   2   6   2         18.34         20.33         1.35 o                         
   3   6   2        335.44        322.44        10.99 o                         
   4   6   2        153.59        144.74         6.09 o                         
   5   6   2        301.08        306.71         9.61 o                         
   6   6   2         84.24         85.17         3.28 o                         
   7   6   2         27.57         41.04         2.62 o                         
   8   6   2         15.98         24.07         2.66 o                         
   9   6   2          8.97          4.66         1.82 o                         
  10   6   2          1.28         -1.66         2.60 o                         
  11   6   2         36.90         33.71         6.05 o                         
 -11   7   2          0.80          3.17         3.60 o                         
 -10   7   2          0.42          1.10         4.59 o                         
  -9   7   2          5.73          4.08         3.32 o                         
  -8   7   2         13.66         19.05         6.91 o                         
  -7   7   2         81.47         78.88         5.31 o                         
  -6   7   2          5.82         16.01         2.01 o                         
  -5   7   2         43.32         51.20         3.01 o                         
  -4   7   2         38.46         36.95         2.45 o                         
  -3   7   2          0.55         -0.93         0.93 o                         
  -2   7   2          1.82          2.82         0.91 o                         
  -1   7   2          4.34         11.85         2.06 o                         
   0   7   2        206.81        220.95         7.70 o                         
   1   7   2         11.73         11.96         1.11 o                         
   2   7   2        651.68        614.88        17.42 o                         
   3   7   2        435.28        403.79        12.65 o                         
   4   7   2        175.45        158.54         6.82 o                         
   5   7   2         19.65         46.68         2.87 o                         
   6   7   2         94.11         90.08         5.42 o                         
   7   7   2        243.30        229.32        10.90 o                         
   8   7   2          0.16          0.63         2.17 o                         
   9   7   2         29.96         37.55         4.86 o                         
  10   7   2          0.16          1.24         3.58 o                         
 -10   8   2          5.01          5.36         4.50 o                         
  -9   8   2          1.98          6.92         3.09 o                         
  -8   8   2         56.66         61.11         6.95 o                         
  -7   8   2         46.81         43.91         4.07 o                         
  -6   8   2         11.63         32.21         3.24 o                         
  -5   8   2        144.81        167.64         6.61 o                         
  -4   8   2          0.07         -0.42         1.28 o                         
  -3   8   2         10.23          6.16         1.58 o                         
  -2   8   2         13.15         10.40         1.41 o                         
  -1   8   2         38.05         71.82         4.38 o                         
   0   8   2          0.55         -1.07         1.79 o                         
   1   8   2          6.84          7.37         1.43 o                         
   2   8   2         29.34         27.96         2.54 o                         
   3   8   2        100.84         90.20         4.85 o                         
   4   8   2          0.44          2.51         1.63 o                         
   5   8   2          4.41          5.40         2.27 o                         
   6   8   2         26.03         42.62         3.91 o                         
   7   8   2          8.94         18.72         3.03 o                         
   8   8   2         15.70         13.60         3.00 o                         
   9   8   2          7.36          5.42         4.30 o                         
  -9   9   2          8.61         21.87         8.96 o                         
  -8   9   2          4.98         13.35         5.55 o                         
  -7   9   2          3.83         -1.45        11.20 o                         
  -6   9   2          0.21          0.98         2.86 o                         
  -5   9   2          0.09         -1.23         2.73 o                         
  -4   9   2         74.95         73.67         4.46 o                         
  -3   9   2         78.10         75.00         4.57 o                         
  -2   9   2          4.84          2.21         1.97 o                         
  -1   9   2          5.29          9.90         2.45 o                         
   0   9   2         10.14          7.31         2.57 o                         
   1   9   2         40.01         56.39         4.37 o                         
   2   9   2        168.63        164.19         8.61 o                         
   3   9   2          5.16          2.25         2.45 o                         
   4   9   2          4.04         18.45         4.36 o                         
   5   9   2         14.75         16.82         4.33 o                         
   6   9   2          0.39         -2.47         3.45 o                         
   7   9   2          0.79          1.20         3.42 o                         
   8   9   2          3.12         -5.11         5.11 o                         
  -7  10   2         15.44         22.60         6.33 o                         
  -6  10   2          1.50          0.67         3.29 o                         
  -5  10   2         24.68         38.86         4.86 o                         
  -4  10   2         35.08         42.13         4.94 o                         
  -3  10   2         32.61         34.17         4.60 o                         
  -2  10   2          3.04          1.01         2.32 o                         
  -1  10   2         59.10         54.02         4.15 o                         
   0  10   2         21.71         27.24         3.61 o                         
   1  10   2          1.77          2.13         2.24 o                         
   2  10   2         37.59         43.11         4.52 o                         
   3  10   2        315.98        306.50        16.80 o                         
   4  10   2         47.16         40.60         5.80 o                         
   5  10   2          9.11         20.67         4.60 o                         
   6  10   2          3.03          1.78         3.27 o                         
  -4  11   2         14.03         14.53         5.06 o                         
  -3  11   2         41.06         42.91         5.69 o                         
  -2  11   2         18.65         18.95         3.47 o                         
  -1  11   2          6.65         10.18         2.90 o                         
   0  11   2         14.84         15.06         2.94 o                         
   1  11   2          8.63          8.27         2.94 o                         
   2  11   2          6.75          8.21         4.30 o                         
   3  11   2          4.09          3.75         3.94 o                         
   4  11   2         24.76         29.35        12.91 o                         
 -14   1   3          1.08          1.54         3.56 o                         
 -13   1   3          0.01         -2.70         2.70 o                         
 -12   1   3          4.57         -0.13         2.39 o                         
 -11   1   3         30.37         27.94         4.14 o                         
 -10   1   3        109.34        110.34         7.76 o                         
  -9   1   3         19.53         29.87         2.70 o                         
  -8   1   3          1.62         -1.08         1.08 o                         
  -7   1   3        308.59        282.93        10.62 o                         
  -6   1   3        378.64        377.52         8.83 o                         
  -5   1   3       1622.46       1552.92        31.94 o                         
  -4   1   3        171.09        172.69         4.56 o                         
  -3   1   3       1986.61       1862.78        39.55 o                         
  -2   1   3       3848.14       3711.12        85.49 o                         
  -1   1   3        337.68        304.38         9.81 o                         
   0   1   3       1337.34       1406.00        29.92 o                         
   1   1   3         11.86         11.20         1.48 o                         
   2   1   3        253.84        262.10         6.11 o                         
   3   1   3        329.96        329.87         7.31 o                         
   4   1   3        597.35        628.67        14.90 o                         
   5   1   3        348.66        350.73         8.68 o                         
   6   1   3         31.02         48.58         2.34 o                         
   7   1   3        488.28        514.44        14.93 o                         
   8   1   3        229.51        221.39         8.07 o                         
   9   1   3         42.21         44.84         3.51 o                         
  10   1   3          0.58          1.89         1.66 o                         
  11   1   3          4.95          2.95         2.52 o                         
  12   1   3         30.95         27.13         3.91 o                         
  13   1   3          0.15         -1.53         3.08 o                         
 -14   2   3         21.73         38.51         7.50 o                         
 -13   2   3          1.14          3.17         2.76 o                         
 -12   2   3          0.33          1.07         2.37 o                         
 -11   2   3        336.37        352.73        13.09 o                         
 -10   2   3         18.15         13.54         2.56 o                         
  -9   2   3        207.07        196.59         7.70 o                         
  -8   2   3        249.58        264.15         8.08 o                         
  -7   2   3         69.98         81.83         2.79 o                         
  -6   2   3        773.57        880.53        21.83 o                         
  -5   2   3        313.21        328.82         8.41 o                         
  -4   2   3        863.70        843.93        17.47 o                         
  -3   2   3         49.28         47.05         1.33 o                         
  -2   2   3         83.77         86.54         2.13 o                         
  -1   2   3      20242.46      20027.35       423.29 o                         
   0   2   3         42.76         33.89         0.98 o                         
   1   2   3        564.51        508.96        16.21 o                         
   2   2   3       3444.04       3411.64        75.37 o                         
   3   2   3       1724.67       1627.87        33.42 o                         
   4   2   3        121.84        102.93         2.92 o                         
   5   2   3        353.21        550.17        13.95 o                         
   6   2   3        268.63        272.51         8.45 o                         
   7   2   3        117.65        134.98         4.75 o                         
   8   2   3        118.09        145.80         5.23 o                         
   9   2   3         88.00         92.54         4.15 o                         
  10   2   3          7.35          2.65         2.36 o                         
  11   2   3          4.80          6.26         2.48 o                         
  12   2   3          4.22          4.03         2.39 o                         
  13   2   3          1.33         -2.89         2.89 o                         
 -13   3   3          4.39          5.08         3.08 o                         
 -12   3   3         11.88         11.73         3.62 o                         
 -11   3   3          7.33         10.45         2.66 o                         
 -10   3   3        382.95        358.32        12.89 o                         
  -9   3   3          1.07         12.62         3.30 o                         
  -8   3   3         93.86         82.22         3.28 o                         
  -7   3   3          7.76          5.23         0.71 o                         
  -6   3   3         27.43         58.33         1.84 o                         
  -5   3   3        227.71        218.78         5.03 o                         
  -4   3   3       1260.38       1253.74        25.88 o                         
  -3   3   3       1966.61       1815.88        37.18 o                         
  -2   3   3        292.04        212.22         4.67 o                         
  -1   3   3         13.18         12.48         1.09 o                         
   0   3   3        902.79       1026.17        27.98 o                         
   1   3   3       5932.72       5862.34       129.23 o                         
   2   3   3          1.40          2.62         0.58 o                         
   3   3   3       1599.00       1625.67        34.71 o                         
   4   3   3         41.81         60.73         2.20 o                         
   5   3   3          0.36          3.51         0.95 o                         
   6   3   3         27.34         40.45         2.39 o                         
   7   3   3        135.54        137.53         5.45 o                         
   8   3   3          0.67          1.31         1.60 o                         
   9   3   3          0.34         -1.06         1.80 o                         
  10   3   3         68.28         62.95         4.19 o                         
  11   3   3          9.13         10.08         2.79 o                         
  12   3   3          0.05          6.84         2.76 o                         
 -13   4   3         21.49         18.81         3.59 o                         
 -12   4   3          4.74          3.88         3.22 o                         
 -11   4   3        144.18        157.93         8.99 o                         
 -10   4   3         60.91         63.22         4.70 o                         
  -9   4   3        165.54        160.51         7.60 o                         
  -8   4   3        214.05        196.86         6.72 o                         
  -7   4   3          7.39         14.45         1.02 o                         
  -6   4   3         12.56         40.82         2.13 o                         
  -5   4   3         14.04         20.01         1.02 o                         
  -4   4   3          0.88          0.95         0.51 o                         
  -3   4   3        219.07        251.11         6.14 o                         
  -2   4   3        283.05        245.22         6.99 o                         
  -1   4   3          5.56          7.72         1.24 o                         
   0   4   3        221.87        270.61         7.71 o                         
   1   4   3       1687.99       1612.33        43.97 o                         
   2   4   3        849.82        819.03        22.71 o                         
   3   4   3         91.25         76.06         2.10 o                         
   4   4   3         11.68         15.43         0.94 o                         
   5   4   3          0.03         21.37         2.01 o                         
   6   4   3         18.47         55.32         3.18 o                         
   7   4   3         20.86         27.49         2.73 o                         
   8   4   3        249.54        214.68         9.25 o                         
   9   4   3         17.85         18.05         2.59 o                         
  10   4   3          1.24          3.11         2.20 o                         
  11   4   3          6.46         11.33         2.55 o                         
  12   4   3          2.37          1.65         2.52 o                         
 -12   5   3         13.76         13.63         4.33 o                         
 -11   5   3          0.28          0.86         3.90 o                         
 -10   5   3         18.58         24.41         3.31 o                         
  -9   5   3         18.42         17.11         2.67 o                         
  -8   5   3         32.16         27.07         3.25 o                         
  -7   5   3         64.18         61.43         2.60 o                         
  -6   5   3         87.38         88.66         2.71 o                         
  -5   5   3        120.96        119.52         4.14 o                         
  -4   5   3         19.41         22.15         1.45 o                         
  -3   5   3         21.12         22.43         1.38 o                         
  -2   5   3          1.09          2.24         0.67 o                         
  -1   5   3        198.94        182.88         5.43 o                         
   0   5   3       1144.65       1243.21        34.03 o                         
   1   5   3        466.90        471.06        14.14 o                         
   2   5   3       1152.84       1086.67        31.99 o                         
   3   5   3        763.22        774.61        21.64 o                         
   4   5   3          0.28          1.88         0.76 o                         
   5   5   3        414.47        382.81        10.46 o                         
   6   5   3        277.43        243.46         8.18 o                         
   7   5   3        123.65        148.37         5.72 o                         
   8   5   3        100.55         97.61         4.71 o                         
   9   5   3         15.70         16.26         2.64 o                         
  10   5   3         12.56          7.88         2.55 o                         
  11   5   3          0.17         -0.82         2.63 o                         
 -12   6   3          8.41         19.95         4.53 o                         
 -11   6   3         13.35         14.76         3.75 o                         
 -10   6   3          0.99          4.67         2.40 o                         
  -9   6   3         63.27         63.61         4.37 o                         
  -8   6   3         57.11         57.90         3.71 o                         
  -7   6   3        139.17        157.97         5.15 o                         
  -6   6   3          0.03         11.07         1.30 o                         
  -5   6   3         75.73        108.94         4.13 o                         
  -4   6   3        173.63        159.61         5.97 o                         
  -3   6   3          0.11         18.06         1.56 o                         
  -2   6   3         44.08         63.13         3.18 o                         
  -1   6   3         69.59         92.99         3.35 o                         
   0   6   3          5.42         11.68         0.82 o                         
   1   6   3        121.36        132.30         4.54 o                         
   2   6   3         43.64         48.44         2.37 o                         
   3   6   3          0.02         59.85         3.51 o                         
   4   6   3        549.09        516.33        15.56 o                         
   5   6   3         93.07        126.61         4.74 o                         
   6   6   3        131.27        136.56         4.67 o                         
   7   6   3         18.01         17.61         1.99 o                         
   8   6   3         13.18         12.55         2.06 o                         
   9   6   3          6.23         -0.56         1.99 o                         
  10   6   3          6.05          9.27         3.01 o                         
  11   6   3          0.15         -0.83         3.62 o                         
 -11   7   3          1.11          6.10         8.30 o                         
 -10   7   3          1.58          0.95         4.49 o                         
  -9   7   3          0.24         -2.05         3.02 o                         
  -8   7   3         10.80         18.63         3.94 o                         
  -7   7   3         95.26        107.30         5.71 o                         
  -6   7   3         86.27         69.11         3.66 o                         
  -5   7   3         50.66         40.88         3.08 o                         
  -4   7   3        199.46        177.51         6.10 o                         
  -3   7   3         74.48         79.05         3.11 o                         
  -2   7   3          3.98          2.38         1.23 o                         
  -1   7   3          3.09          0.94         0.78 o                         
   0   7   3         94.19         91.46         3.18 o                         
   1   7   3         31.01         57.33         3.59 o                         
   2   7   3          1.99          3.29         1.46 o                         
   3   7   3          1.97          3.47         1.42 o                         
   4   7   3         10.54         11.05         1.78 o                         
   5   7   3         47.45         55.75         4.05 o                         
   6   7   3         22.70         29.88         3.31 o                         
   7   7   3         77.83         84.29         5.50 o                         
   8   7   3          3.44         -1.12         2.33 o                         
   9   7   3          2.76          1.93         3.08 o                         
  10   7   3          3.62          0.86         3.13 o                         
 -10   8   3          3.16          4.03         3.33 o                         
  -9   8   3          0.55         -1.68         3.09 o                         
  -8   8   3         28.65         32.62         4.68 o                         
  -7   8   3          5.30          1.51         2.75 o                         
  -6   8   3        222.03        193.27         8.45 o                         
  -5   8   3         13.11         11.88         1.75 o                         
  -4   8   3          1.04          0.49         1.29 o                         
  -3   8   3          0.01         -1.07         1.07 o                         
  -2   8   3        204.55        201.09         6.94 o                         
  -1   8   3          1.79          2.26         1.20 o                         
   0   8   3        139.01        132.23         5.20 o                         
   1   8   3        100.14         93.58         4.60 o                         
   2   8   3        428.27        388.74        13.39 o                         
   3   8   3          7.11          8.44         1.81 o                         
   4   8   3        332.37        336.85        11.89 o                         
   5   8   3          8.69         42.18         4.20 o                         
   6   8   3        120.28        129.21         6.96 o                         
   7   8   3          1.61         -1.65         2.26 o                         
   8   8   3          0.02         -0.60         2.47 o                         
   9   8   3          6.80          5.40         3.80 o                         
  -9   9   3          0.00         -1.67         5.77 o                         
  -8   9   3          0.24         -6.59         6.85 o                         
  -7   9   3         14.95         14.69         5.55 o                         
  -6   9   3          0.22          7.40         3.47 o                         
  -5   9   3          0.20         -2.98         2.98 o                         
  -4   9   3          4.32          4.92         2.44 o                         
  -3   9   3         69.91         90.14         5.45 o                         
  -2   9   3         17.23         17.42         3.21 o                         
  -1   9   3         86.62         95.08         5.74 o                         
   0   9   3          0.24          0.04         2.17 o                         
   1   9   3         68.89         67.31         5.21 o                         
   2   9   3          4.76          0.87         2.48 o                         
   3   9   3        261.43        243.96        11.56 o                         
   4   9   3         10.93         16.05         4.03 o                         
   5   9   3          3.60          9.59         3.66 o                         
   6   9   3          0.90          8.10         4.01 o                         
   7   9   3          4.80         -1.21         3.53 o                         
   8   9   3         19.36         12.43         6.33 o                         
  -7  10   3          1.52         -3.84         5.44 o                         
  -6  10   3         29.54         30.59         5.87 o                         
  -5  10   3          0.00          0.88         2.88 o                         
  -4  10   3          9.02         12.20         3.61 o                         
  -3  10   3          0.13         -0.47         2.37 o                         
  -2  10   3          0.32         -0.80         2.61 o                         
  -1  10   3         11.80         18.23         2.81 o                         
   0  10   3          4.02          5.32         2.67 o                         
   1  10   3          3.29         12.73         3.24 o                         
   2  10   3          0.01         -0.80         2.74 o                         
   3  10   3         19.17         23.44         4.71 o                         
   4  10   3          1.47          5.85         3.49 o                         
   5  10   3          3.16          2.86         6.57 o                         
   6  10   3          2.94          4.01         3.96 o                         
  -4  11   3          0.25          2.60         2.92 o                         
  -3  11   3          2.89          4.68         3.25 o                         
  -2  11   3          3.66          3.81         3.13 o                         
  -1  11   3         10.30         16.81         3.64 o                         
   0  11   3          1.01          7.99         2.86 o                         
   1  11   3          2.43          0.97         4.05 o                         
   2  11   3         31.02         34.74         7.14 o                         
   3  11   3          1.86          1.80         4.15 o                         
 -14   0   4          1.05         -2.61         3.83 o                         
 -13   0   4         24.61         32.73         5.83 o                         
 -12   0   4         73.66         88.65         9.40 o                         
 -11   0   4         17.23         19.25         4.26 o                         
 -10   0   4        123.76        149.28        11.49 o                         
  -9   0   4         89.29         65.19         5.56 o                         
  -8   0   4        892.22        836.36        29.67 o                         
  -7   0   4       1565.78       1525.69        52.77 o                         
  -6   0   4        149.25        169.03         7.51 o                         
  -5   0   4        883.55        890.92        28.43 o                         
  -4   0   4        158.97        206.15         6.86 o                         
  -3   0   4       2339.21       2154.22        82.65 o                         
  -2   0   4       4002.31       3604.65       137.91 o                         
  -1   0   4        172.99        140.02         6.78 o                         
   0   0   4       2969.53       3389.83       110.71 o                         
   1   0   4        762.50        640.73        22.35 o                         
   2   0   4       4181.91       3919.99       134.22 o                         
   3   0   4       7340.76       7564.48       235.16 o                         
   4   0   4       1748.95       1763.33        51.28 o                         
   5   0   4       1366.10       1463.21        56.86 o                         
   6   0   4       1050.50       1083.81        42.63 o                         
   7   0   4         86.37        189.47         9.86 o                         
   8   0   4          5.37          2.89         1.95 o                         
   9   0   4        448.25        466.29        32.78 o                         
  10   0   4         99.46        118.27         7.50 o                         
  11   0   4         34.26         35.10         5.49 o                         
  12   0   4          0.57         -3.75         4.36 o                         
  13   0   4         10.44         -5.55         5.66 o                         
 -14   1   4         12.37         13.64         4.07 o                         
 -13   1   4          7.40          5.74         2.84 o                         
 -12   1   4          8.82          6.47         2.69 o                         
 -11   1   4        193.57        162.62         7.99 o                         
 -10   1   4          0.99         -2.06         2.06 o                         
  -9   1   4          7.30          3.69         1.85 o                         
  -8   1   4         95.36         95.32         4.01 o                         
  -7   1   4          1.10         10.40         1.49 o                         
  -6   1   4        862.86        764.95        18.05 o                         
  -5   1   4       2812.23       2788.70        61.67 o                         
  -4   1   4         74.31         50.69         1.79 o                         
  -3   1   4       5642.95       5143.35       113.41 o                         
  -2   1   4       1355.68       1261.32        32.43 o                         
  -1   1   4      29328.90      28660.59       689.34 o                         
   0   1   4        136.04        151.48         3.51 o                         
   1   1   4      11703.37      11755.40       248.32 o                         
   2   1   4       1468.48       1425.21        28.27 o                         
   3   1   4          0.00          2.93         0.52 o                         
   4   1   4        128.18        134.17         4.33 o                         
   5   1   4        346.98        385.69        11.22 o                         
   6   1   4         25.98         44.76         3.03 o                         
   7   1   4         67.38         80.67         3.51 o                         
   8   1   4        156.22        149.63         5.44 o                         
   9   1   4        268.76        248.79         8.23 o                         
  10   1   4          0.09         -1.83         1.83 o                         
  11   1   4          1.55         -1.30         2.21 o                         
  12   1   4         16.64         18.32         3.59 o                         
 -14   2   4          5.59         -0.12         3.41 o                         
 -13   2   4          0.08         -0.81         2.92 o                         
 -12   2   4         47.34         52.67         4.35 o                         
 -11   2   4        223.14        231.17        10.06 o                         
 -10   2   4          2.46          1.59         2.05 o                         
  -9   2   4          1.76          0.76         1.50 o                         
  -8   2   4          6.50         11.17         1.79 o                         
  -7   2   4         33.65         39.75         2.14 o                         
  -6   2   4         61.29         81.32         3.41 o                         
  -5   2   4        416.74        452.94        10.40 o                         
  -4   2   4          0.04          0.49         0.68 o                         
  -3   2   4          7.55         10.73         0.66 o                         
  -2   2   4       2497.13       2409.50        51.17 o                         
  -1   2   4       9989.51       9693.36       204.29 o                         
   0   2   4       7270.05       8489.63       179.71 o                         
   1   2   4        107.08        123.24         2.92 o                         
   2   2   4        532.85        563.10        12.30 o                         
   3   2   4        421.18        407.97         8.74 o                         
   4   2   4       1587.44       1596.87        39.81 o                         
   5   2   4       1010.08        999.84        24.71 o                         
   6   2   4         20.82         54.28         3.05 o                         
   7   2   4        151.33        153.52         5.33 o                         
   8   2   4         61.35         51.41         2.89 o                         
   9   2   4        213.24        185.68         6.54 o                         
  10   2   4          0.44         -2.07         2.07 o                         
  11   2   4          0.21         -1.16         2.21 o                         
  12   2   4          9.72         14.16         2.93 o                         
 -13   3   4          0.63         -3.09         3.09 o                         
 -12   3   4          0.56          6.56         3.43 o                         
 -11   3   4         34.25         63.69         4.30 o                         
 -10   3   4        105.30        103.36         5.32 o                         
  -9   3   4        324.78        276.61         8.46 o                         
  -8   3   4          6.04         11.01         1.29 o                         
  -7   3   4         11.61          9.75         1.01 o                         
  -6   3   4         27.90         62.73         2.80 o                         
  -5   3   4         23.74         44.79         2.08 o                         
  -4   3   4       1931.03       1933.38        42.91 o                         
  -3   3   4        651.97        579.03        12.97 o                         
  -2   3   4        188.15        163.88         4.71 o                         
   0   3   4         11.57         22.30         0.89 o                         
   1   3   4         88.93        106.34         2.69 o                         
   2   3   4       1988.70       2005.17        41.18 o                         
   3   3   4        953.94        890.43        19.25 o                         
   4   3   4        139.91        145.36         4.64 o                         
   5   3   4        313.90        373.97        10.32 o                         
   6   3   4        136.97        186.27         6.54 o                         
   7   3   4          5.60         11.13         1.91 o                         
   8   3   4         17.60         50.09         7.83 o                         
   9   3   4         23.19         21.52         2.53 o                         
  10   3   4         49.49         52.63         3.97 o                         
  11   3   4         12.25          2.93         2.35 o                         
  12   3   4          1.25          2.49         2.50 o                         
 -13   4   4          8.53         10.95         3.68 o                         
 -12   4   4         45.52         66.42         8.86 o                         
 -11   4   4         22.35         34.07         3.74 o                         
 -10   4   4         81.73         83.26         6.67 o                         
  -9   4   4         37.51         46.81         4.07 o                         
  -8   4   4         88.08         76.71         3.39 o                         
  -7   4   4        164.19        170.71         4.87 o                         
  -6   4   4          9.11          8.01         0.90 o                         
  -5   4   4        172.06        172.32         4.27 o                         
  -4   4   4        125.06        121.20         3.66 o                         
  -3   4   4          2.51          2.11         0.61 o                         
  -2   4   4        381.51        399.87        15.35 o                         
  -1   4   4        115.18        198.72        16.89 o                         
   0   4   4       1829.95       1922.35        52.23 o                         
   1   4   4        331.36        409.08        13.34 o                         
   2   4   4         36.33         33.81         1.19 o                         
   3   4   4        306.12        291.93         6.63 o                         
   4   4   4        364.96        363.58         9.41 o                         
   5   4   4        146.03        143.93         5.26 o                         
   6   4   4        265.90        255.62         7.97 o                         
   7   4   4         21.44         28.75         3.46 o                         
   8   4   4         39.55         50.37         3.80 o                         
   9   4   4          1.13          1.92         1.98 o                         
  10   4   4          1.85          2.71         2.15 o                         
  11   4   4          2.21          3.19         2.38 o                         
  12   4   4         16.71         13.39         3.14 o                         
 -12   5   4         13.32         14.98         3.60 o                         
 -11   5   4          9.57         19.09         3.52 o                         
 -10   5   4         55.19         63.05         4.74 o                         
  -9   5   4        146.98        142.63         6.99 o                         
  -8   5   4         37.06         33.21         3.12 o                         
  -7   5   4         64.41         69.21         2.73 o                         
  -6   5   4         65.95         45.07         1.63 o                         
  -5   5   4        418.90        413.35         9.54 o                         
  -4   5   4        173.82        149.99         4.62 o                         
  -3   5   4        244.83        252.23         6.90 o                         
  -2   5   4       1169.76       1203.74        30.97 o                         
  -1   5   4         22.19         83.85         6.96 o                         
   0   5   4        714.27        861.31        25.42 o                         
   1   5   4        234.05        267.42         7.87 o                         
   2   5   4         68.07         70.03         3.92 o                         
   3   5   4         10.26          8.65         1.22 o                         
   4   5   4          1.14          2.13         0.72 o                         
   5   5   4        389.74        366.46        10.13 o                         
   6   5   4         20.27         44.91         2.85 o                         
   7   5   4          1.35          0.96         1.61 o                         
   8   5   4         12.30         13.57         2.33 o                         
   9   5   4          0.57          0.69         1.71 o                         
  10   5   4          7.71          4.46         2.89 o                         
  11   5   4          2.02          1.79         2.73 o                         
 -12   6   4          2.77          2.62         6.19 o                         
 -11   6   4          0.56          9.04         3.15 o                         
 -10   6   4         22.35         20.89         3.35 o                         
  -9   6   4         69.22         64.64         4.37 o                         
  -8   6   4          7.51         11.11         1.89 o                         
  -7   6   4        327.45        311.10         9.87 o                         
  -6   6   4          0.05          4.41         1.11 o                         
  -5   6   4         22.51         44.12         2.98 o                         
  -4   6   4          0.00         -0.88         0.88 o                         
  -3   6   4        126.67        139.98         4.48 o                         
  -2   6   4          3.25         10.07         1.04 o                         
  -1   6   4         78.22         93.77         3.40 o                         
   0   6   4         18.64         26.76         1.53 o                         
   1   6   4        251.59        229.79         7.38 o                         
   2   6   4          2.65          7.13         1.23 o                         
   3   6   4        547.87        528.28        17.45 o                         
   4   6   4          7.05          9.45         1.85 o                         
   5   6   4         86.25         89.07         3.51 o                         
   6   6   4         61.74         57.83         3.27 o                         
   7   6   4        125.89        127.66         5.57 o                         
   8   6   4          0.42          1.53         1.69 o                         
   9   6   4          6.98          4.38         1.98 o                         
  10   6   4          9.29          5.59         5.50 o                         
  11   6   4          0.33          2.09         5.21 o                         
 -11   7   4          5.31          7.09         4.29 o                         
 -10   7   4          0.15          5.65         4.06 o                         
  -9   7   4          0.02         -3.18         5.21 o                         
  -8   7   4        146.49        128.06         7.85 o                         
  -7   7   4         10.69         16.09         2.44 o                         
  -6   7   4          6.34          8.81         1.77 o                         
  -5   7   4          7.86          6.46         1.36 o                         
  -4   7   4          3.13          0.18         1.14 o                         
  -3   7   4          0.98         -0.96         0.96 o                         
  -2   7   4          0.33          4.20         4.32 o                         
  -1   7   4        267.43        235.15         7.48 o                         
   0   7   4         23.95         30.87         1.79 o                         
   1   7   4        252.26        234.42         7.68 o                         
   2   7   4         83.70         85.50         3.76 o                         
   3   7   4         68.19         61.39         4.02 o                         
   4   7   4        131.61        120.61         5.20 o                         
   5   7   4          2.77         31.47         3.16 o                         
   6   7   4          1.93         -1.18         2.05 o                         
   7   7   4        100.50         93.21         5.82 o                         
   8   7   4         21.48         24.31         3.42 o                         
   9   7   4         18.71         18.46         3.61 o                         
  10   7   4          3.92          2.41         3.61 o                         
 -10   8   4          0.96          0.73         4.40 o                         
  -9   8   4          0.37          6.63         7.96 o                         
  -8   8   4          2.03         -0.85         2.82 o                         
  -7   8   4         11.68         15.39         3.26 o                         
  -6   8   4          3.78          3.71         2.16 o                         
  -5   8   4          0.67          0.71         1.55 o                         
  -4   8   4          0.15          7.60         1.52 o                         
  -3   8   4         56.69         51.46         2.88 o                         
  -2   8   4         35.22         26.74         2.03 o                         
  -1   8   4         50.79         60.42         3.80 o                         
   0   8   4          5.23          5.71         1.55 o                         
   1   8   4         12.73         15.19         2.07 o                         
   2   8   4          4.68          3.77         1.83 o                         
   3   8   4          2.13         -1.03         1.96 o                         
   4   8   4         13.05         35.84         3.95 o                         
   5   8   4          5.97          9.26         2.63 o                         
   6   8   4          0.07         21.36         3.30 o                         
   7   8   4          2.21          2.85         2.59 o                         
   8   8   4          0.06         -2.60         2.61 o                         
   9   8   4          3.68          4.52         3.72 o                         
  -9   9   4          0.40          1.32         6.59 o                         
  -8   9   4         17.00          8.70         8.96 o                         
  -7   9   4          1.07         -2.14         4.24 o                         
  -6   9   4         13.33         18.47         4.27 o                         
  -5   9   4          0.40         -2.07         3.19 o                         
  -4   9   4        231.21        224.75        10.73 o                         
  -3   9   4         39.44         35.75         3.52 o                         
  -2   9   4         60.94         73.67         5.55 o                         
  -1   9   4          0.91          4.38         2.90 o                         
   0   9   4        111.42        111.75         8.88 o                         
   1   9   4          4.84         10.17         3.34 o                         
   2   9   4          5.17          3.76         2.66 o                         
   3   9   4          6.61         12.25         6.86 o                         
   4   9   4          7.98         11.90         4.30 o                         
   5   9   4         11.98         11.34         4.20 o                         
   6   9   4          2.90          6.00         3.47 o                         
   7   9   4          0.08          3.72         5.16 o                         
  -7  10   4         39.27         45.25        12.78 o                         
  -6  10   4          7.42         14.07         5.61 o                         
  -5  10   4          3.30         -2.46         4.11 o                         
  -4  10   4          3.95         10.82        11.46 o                         
  -3  10   4         33.53         39.46         7.81 o                         
  -2  10   4          5.60          3.11         3.20 o                         
  -1  10   4        109.89        116.19         6.81 o                         
   0  10   4         17.78         19.39         3.06 o                         
   1  10   4         29.92         37.31         4.25 o                         
   2  10   4          0.24          0.35         3.59 o                         
   3  10   4        115.80        120.89         9.53 o                         
   4  10   4          3.18          2.23         3.52 o                         
   5  10   4         66.79         84.32         8.10 o                         
   6  10   4         12.42         14.07         4.49 o                         
  -4  11   4          7.56          7.22         5.44 o                         
  -3  11   4          3.18          9.55         4.41 o                         
  -2  11   4         43.57         44.37         7.15 o                         
  -1  11   4          9.23         14.59         3.65 o                         
   0  11   4          7.61          8.73         2.91 o                         
   1  11   4          4.31          5.24         3.32 o                         
   2  11   4          8.06          6.90         4.11 o                         
   3  11   4         11.14         14.76         4.42 o                         
 -14   1   5          2.37         -4.24         4.24 o                         
 -13   1   5          7.76          0.13         2.46 o                         
 -12   1   5          0.09         -2.06         2.64 o                         
 -11   1   5         22.32         38.89         3.50 o                         
 -10   1   5          8.33          7.33         2.48 o                         
  -9   1   5         11.84         13.10         2.12 o                         
  -8   1   5         19.78         15.31         1.27 o                         
  -7   1   5          0.84          1.64         1.09 o                         
  -6   1   5         47.14         78.32         2.98 o                         
  -5   1   5         89.95        257.90         9.69 o                         
  -4   1   5       1379.27       1396.87        34.08 o                         
  -3   1   5       1053.30       1009.28        23.62 o                         
  -2   1   5        885.85        895.41        20.03 o                         
  -1   1   5        657.26        662.66        31.02 o                         
   0   1   5       6245.53       7223.67       174.38 o                         
   1   1   5        146.87        153.50        12.42 o                         
   2   1   5        451.27        491.01        14.21 o                         
   3   1   5       1692.56       1677.74        35.67 o                         
   4   1   5        143.18        108.53         3.00 o                         
   5   1   5         18.03         21.63         1.40 o                         
   6   1   5        169.76        186.65         6.07 o                         
   7   1   5         63.94         69.50         3.31 o                         
   8   1   5          5.03          8.59         1.77 o                         
   9   1   5         43.19         39.35         3.33 o                         
  10   1   5          0.47          1.83         2.17 o                         
  11   1   5         61.96         59.74         5.39 o                         
  12   1   5          2.04          1.59         3.19 o                         
 -14   2   5         15.99         20.47         4.27 o                         
 -13   2   5         13.34          7.87         3.33 o                         
 -12   2   5          9.61         15.53         3.16 o                         
 -11   2   5         49.79         92.28         5.30 o                         
 -10   2   5          6.01          1.49         2.08 o                         
  -9   2   5         94.77         94.51         4.48 o                         
  -8   2   5        507.52        463.59        16.92 o                         
  -7   2   5          7.97         10.02         1.34 o                         
  -6   2   5         31.05         20.60         1.40 o                         
  -5   2   5          0.29        195.58        20.02 o                         
  -4   2   5          3.64          5.44         0.71 o                         
  -3   2   5       1173.69       1138.81        26.58 o                         
  -2   2   5         33.71         44.26         2.19 o                         
  -1   2   5          9.97         12.69         2.01 o                         
   0   2   5        199.11        227.05         5.37 o                         
   1   2   5       3390.37       3160.43        67.02 o                         
   2   2   5         42.40         55.95         1.62 o                         
   3   2   5        462.96        422.44         9.29 o                         
   4   2   5        222.29        203.78         8.49 o                         
   5   2   5        485.35        524.85        14.43 o                         
   6   2   5        166.80        171.23         5.68 o                         
   7   2   5        975.90        899.03        27.11 o                         
   8   2   5          0.58          4.62         1.58 o                         
   9   2   5          7.14          3.49         1.67 o                         
  10   2   5         92.65        103.61         6.70 o                         
  11   2   5          4.88          6.35         2.57 o                         
  12   2   5         16.59         21.03         3.37 o                         
 -13   3   5          0.28         -2.71         3.06 o                         
 -12   3   5          0.96          2.25         2.58 o                         
 -11   3   5        202.94        209.00         8.79 o                         
 -10   3   5         60.28         75.10         4.45 o                         
  -9   3   5         92.96         82.49         3.92 o                         
  -8   3   5         73.59         64.30         3.06 o                         
  -7   3   5         61.94         60.63         2.40 o                         
  -6   3   5          8.75         82.51         5.16 o                         
  -5   3   5        319.03        304.66         8.38 o                         
  -4   3   5         69.09         69.97         2.55 o                         
  -3   3   5        905.24        918.92        22.54 o                         
  -2   3   5       1193.04       1071.66        23.83 o                         
  -1   3   5        107.33        112.98         2.82 o                         
   0   3   5        863.21        904.64        18.73 o                         
   1   3   5       3708.98       3860.54        81.93 o                         
   2   3   5        391.17        380.18         8.84 o                         
   3   3   5       1998.95       2021.43        45.06 o                         
   4   3   5          0.29          0.87         0.85 o                         
   5   3   5         99.08        118.65         3.70 o                         
   6   3   5        624.69        640.00        27.77 o                         
   7   3   5         95.47        123.30         6.38 o                         
   8   3   5         36.47         36.39         3.14 o                         
   9   3   5         52.40         57.00         3.86 o                         
  10   3   5          0.33         -0.92         2.27 o                         
  11   3   5          0.03          0.89         2.55 o                         
  12   3   5          0.18          1.70         2.77 o                         
 -13   4   5          0.46          0.89         3.43 o                         
 -12   4   5          0.24         -1.42         2.45 o                         
 -11   4   5         60.42         73.91         5.43 o                         
 -10   4   5         79.02         83.89         5.48 o                         
  -9   4   5          0.00          2.68         2.29 o                         
  -8   4   5        649.24        572.43        16.15 o                         
  -7   4   5        429.71        450.45        12.30 o                         
  -6   4   5         30.31         32.17         1.98 o                         
  -5   4   5         10.46         29.32         1.58 o                         
  -4   4   5         25.76         24.44         1.97 o                         
  -3   4   5        238.06        229.94         5.63 o                         
  -2   4   5        827.14        859.35        21.01 o                         
  -1   4   5       1283.10       1220.80        31.42 o                         
   0   4   5       4342.55       4735.10       128.16 o                         
   1   4   5        416.42        394.74         8.75 o                         
   2   4   5        621.82        630.39        13.76 o                         
   3   4   5        366.69        334.13         7.92 o                         
   4   4   5        156.14        152.62         5.02 o                         
   5   4   5        241.09        281.07         7.97 o                         
   6   4   5        111.28        162.71         6.61 o                         
   7   4   5          8.13         10.56         2.46 o                         
   8   4   5        135.84        124.66         6.66 o                         
   9   4   5         73.36         69.39         6.02 o                         
  10   4   5          4.99          3.07         2.37 o                         
  11   4   5          1.18          3.19         2.56 o                         
 -12   5   5         25.81         31.88         4.15 o                         
 -11   5   5         77.82         83.79         5.80 o                         
 -10   5   5          0.90          9.43         2.64 o                         
  -9   5   5        352.91        333.31        13.23 o                         
  -8   5   5        283.32        287.73        14.33 o                         
  -7   5   5        189.04        165.52         5.43 o                         
  -6   5   5        132.38        133.85         4.22 o                         
  -5   5   5         18.51         41.95         3.28 o                         
  -4   5   5         16.84         28.59         1.19 o                         
  -3   5   5         53.81         54.29         2.43 o                         
  -2   5   5        539.23        585.95        22.26 o                         
  -1   5   5        334.82        348.67        10.65 o                         
   0   5   5        701.04        663.88        18.51 o                         
   1   5   5        449.95        519.88        14.72 o                         
   2   5   5        630.00        597.27        16.87 o                         
   3   5   5          0.18          0.06         0.92 o                         
   4   5   5         17.75         18.27         1.82 o                         
   5   5   5        100.23         95.60         3.20 o                         
   6   5   5          0.50         17.03         2.06 o                         
   7   5   5         18.66         37.86         4.48 o                         
   8   5   5        159.24        148.02         8.45 o                         
   9   5   5          7.18          9.96         2.19 o                         
  10   5   5         12.87         16.11         2.60 o                         
  11   5   5          4.46          5.11         2.98 o                         
 -12   6   5          0.81          0.61         3.62 o                         
 -11   6   5         43.55         41.89         4.56 o                         
 -10   6   5         21.32         17.41         2.78 o                         
  -9   6   5         36.52         49.31         3.76 o                         
  -8   6   5        112.87         97.03         4.84 o                         
  -7   6   5          7.07         17.19         1.73 o                         
  -6   6   5         95.22         91.61         3.58 o                         
  -5   6   5         18.67         53.56         3.27 o                         
  -4   6   5         14.09         14.85         1.52 o                         
  -3   6   5          3.13          1.97         1.04 o                         
  -2   6   5         20.17         23.63         1.56 o                         
  -1   6   5         30.34         68.32         4.02 o                         
   0   6   5         20.52         22.85         1.59 o                         
   1   6   5         40.99         67.03         3.00 o                         
   2   6   5        190.93        176.91         6.63 o                         
   3   6   5         55.73         64.83         3.47 o                         
   4   6   5         19.57         20.97         2.00 o                         
   5   6   5          2.87          3.22         0.79 o                         
   6   6   5         17.89         12.76         3.20 o                         
   7   6   5          0.00         -1.09         1.48 o                         
   8   6   5         22.39         24.60         2.60 o                         
   9   6   5         14.18          8.08         2.69 o                         
  10   6   5         15.10         12.19         3.82 o                         
 -11   7   5          0.95          4.14         3.99 o                         
 -10   7   5          2.98          6.49         3.74 o                         
  -9   7   5         51.98         50.16         5.94 o                         
  -8   7   5        126.90        115.86         7.39 o                         
  -7   7   5          4.82          6.61         2.88 o                         
  -6   7   5         41.93         32.00         3.03 o                         
  -5   7   5         10.08          9.26         1.53 o                         
  -4   7   5         41.51         39.88         3.29 o                         
  -3   7   5          0.10         -0.53         1.24 o                         
  -2   7   5         56.81         64.58         3.24 o                         
  -1   7   5        101.96        124.17         5.09 o                         
   0   7   5          0.79          1.16         1.20 o                         
   1   7   5         70.94         99.02         4.40 o                         
   2   7   5        241.67        248.32         9.89 o                         
   3   7   5        149.47        131.43         6.08 o                         
   4   7   5        227.84        216.31         9.19 o                         
   5   7   5          1.37          6.34         2.20 o                         
   6   7   5         24.04         28.25         3.25 o                         
   7   7   5          1.87          0.25         2.33 o                         
   8   7   5          1.14         -0.28         2.52 o                         
   9   7   5          0.66         -2.47         2.47 o                         
 -10   8   5          8.12          6.05         5.25 o                         
  -9   8   5          0.31          5.84         4.17 o                         
  -8   8   5          7.17          8.81         3.05 o                         
  -7   8   5        191.00        186.73         9.65 o                         
  -6   8   5        230.88        208.38        10.26 o                         
  -5   8   5         18.69         12.94         2.24 o                         
  -4   8   5         64.31         58.22         3.38 o                         
  -3   8   5         99.70         94.12         4.35 o                         
  -2   8   5         80.93        105.92        10.68 o                         
  -1   8   5         47.78         43.42         3.01 o                         
   0   8   5        233.59        261.72        10.25 o                         
   1   8   5        259.14        253.18         9.98 o                         
   2   8   5        806.42        792.60        28.39 o                         
   3   8   5          0.37          1.60         2.00 o                         
   4   8   5        342.70        331.89        13.18 o                         
   5   8   5        118.10        105.45         6.24 o                         
   6   8   5          6.36          8.79         2.66 o                         
   7   8   5          7.13         13.10         2.93 o                         
   8   8   5          1.00          0.39         2.85 o                         
  -9   9   5          0.05         -7.11         7.11 o                         
  -8   9   5         27.67         28.41         6.82 o                         
  -7   9   5        104.42         91.29        11.73 o                         
  -6   9   5         14.86         17.42         5.46 o                         
  -5   9   5          4.96         10.10         5.32 o                         
  -4   9   5        174.86        164.48        10.35 o                         
  -3   9   5          9.80         12.23         2.96 o                         
  -2   9   5         40.14         35.59         3.93 o                         
  -1   9   5         68.86         71.51         6.21 o                         
   0   9   5         41.45         49.33         5.32 o                         
   1   9   5         39.54         48.37         5.44 o                         
   2   9   5         52.79         58.79         6.24 o                         
   3   9   5        172.84        156.12        10.35 o                         
   4   9   5         52.59         50.24         5.85 o                         
   5   9   5         11.72         14.06         4.26 o                         
   6   9   5         14.15         25.50         4.89 o                         
   7   9   5          3.47         -0.87         3.72 o                         
  -7  10   5          5.74          5.21         6.14 o                         
  -6  10   5         27.58         30.03         7.43 o                         
  -5  10   5          1.38          1.02         4.23 o                         
  -4  10   5          0.74         -0.86         4.05 o                         
  -3  10   5          1.11          2.84         3.43 o                         
  -2  10   5          4.34          3.77         3.32 o                         
  -1  10   5         23.15         23.08         3.74 o                         
   0  10   5         69.29         74.81        15.15 o                         
   1  10   5         97.98         84.30         6.29 o                         
   2  10   5        102.40         86.91         7.90 o                         
   3  10   5          9.45          6.70         4.56 o                         
   4  10   5          0.03          6.52         4.58 o                         
   5  10   5         43.18         48.71         9.62 o                         
  -4  11   5          1.04          6.81         7.11 o                         
  -3  11   5          3.65          7.98         5.06 o                         
  -2  11   5          0.03         -1.76         3.03 o                         
  -1  11   5          0.63          3.11         3.57 o                         
   0  11   5         33.30         44.04         5.13 o                         
   1  11   5          4.44          8.82         4.10 o                         
   2  11   5          7.21          0.21         4.02 o                         
 -14   0   6          0.00         -0.83         5.65 o                         
 -13   0   6          3.18         -1.84         3.86 o                         
 -12   0   6         73.75         71.81        13.97 o                         
 -11   0   6         34.27         35.58         5.03 o                         
 -10   0   6         57.11        111.55         9.61 o                         
  -9   0   6          6.94         18.46         3.12 o                         
  -8   0   6       1483.16       1435.26        65.06 o                         
  -7   0   6        613.23        623.90        25.03 o                         
  -6   0   6        362.55        440.56        15.87 o                         
  -5   0   6          7.43          1.29         1.00 o                         
  -4   0   6       2475.15       2485.60        78.01 o                         
  -3   0   6        326.47        298.99        14.08 o                         
  -2   0   6       3119.39       3084.77       136.69 o                         
  -1   0   6        784.72        671.83        26.18 o                         
   0   0   6        309.05        368.20        12.03 o                         
   1   0   6       1731.69       1628.67        56.04 o                         
   2   0   6       5816.05       5583.71       161.55 o                         
   3   0   6        780.20        756.53        22.53 o                         
   4   0   6        394.98        424.99        15.37 o                         
   5   0   6         76.60         91.08         8.11 o                         
   6   0   6        730.26        716.75        30.07 o                         
   7   0   6         17.61         27.85         3.16 o                         
   8   0   6        320.29        333.65        22.34 o                         
   9   0   6         16.05         25.61         5.54 o                         
  10   0   6         39.49         50.85         6.69 o                         
  11   0   6         96.36        101.30         9.13 o                         
  12   0   6          0.22          6.72         4.14 o                         
 -14   1   6          1.16         -0.91         4.07 o                         
 -13   1   6          0.34         -3.11         3.11 o                         
 -12   1   6         14.24         17.28         3.31 o                         
 -11   1   6         20.55         24.37         3.29 o                         
 -10   1   6         15.17         14.51         2.51 o                         
  -9   1   6        346.11        323.01        11.63 o                         
  -8   1   6          3.91          0.29         1.44 o                         
  -7   1   6          0.16         41.71         3.38 o                         
  -6   1   6        360.57        377.60        10.27 o                         
  -5   1   6        511.80        539.58        12.25 o                         
  -4   1   6        222.78        245.98         6.80 o                         
  -3   1   6        123.92         82.02         2.84 o                         
  -2   1   6         79.56         74.94         2.79 o                         
  -1   1   6       3615.51       3439.74        75.99 o                         
   0   1   6        622.64        625.96        13.66 o                         
   1   1   6        520.15        551.77        13.19 o                         
   2   1   6        512.73        475.82        10.59 o                         
   3   1   6        341.57        357.47         8.01 o                         
   4   1   6         53.82         71.97         2.51 o                         
   5   1   6        263.36        271.28         7.82 o                         
   6   1   6        568.27        534.99        20.24 o                         
   7   1   6        224.28        337.58        10.97 o                         
   8   1   6         32.33         31.99         2.53 o                         
   9   1   6         56.65         54.20         3.36 o                         
  10   1   6          3.77          5.48         2.34 o                         
  11   1   6          2.41          2.31         2.43 o                         
  12   1   6          9.98         20.92         3.99 o                         
 -14   2   6          1.98         -3.40         3.40 o                         
 -13   2   6          1.11          1.31         3.65 o                         
 -12   2   6         46.05         51.80         4.90 o                         
 -11   2   6         13.90         58.11         5.34 o                         
 -10   2   6         80.51         79.66         4.87 o                         
  -9   2   6         67.61         77.77         5.75 o                         
  -8   2   6          5.05          2.51         1.39 o                         
  -7   2   6        217.61        228.49         7.61 o                         
  -6   2   6        599.31        618.47        15.64 o                         
  -5   2   6        110.52        119.47         5.82 o                         
  -4   2   6          3.87          8.17         0.83 o                         
  -3   2   6       1756.22       1805.71        41.97 o                         
  -2   2   6        302.63        341.83         7.56 o                         
  -1   2   6        454.44        773.03        26.88 o                         
   0   2   6       1168.34       1330.79        28.51 o                         
   1   2   6        292.84        273.47         6.28 o                         
   2   2   6        630.53        597.62        13.14 o                         
   3   2   6        784.12        847.53        19.15 o                         
   4   2   6       1097.47       1068.64        26.36 o                         
   5   2   6        201.79        190.65         5.70 o                         
   6   2   6         12.48          9.94         1.45 o                         
   7   2   6        319.53        277.16        10.74 o                         
   8   2   6         97.68        101.14         6.29 o                         
   9   2   6         53.70         46.08         4.30 o                         
  10   2   6         21.71         24.01         2.98 o                         
  11   2   6          0.13          0.08         2.50 o                         
  12   2   6          0.53          0.21         3.07 o                         
 -13   3   6          0.49         -0.72         3.29 o                         
 -12   3   6         11.45         11.30         3.18 o                         
 -11   3   6          2.85          4.84         2.78 o                         
 -10   3   6         21.17         10.04         2.65 o                         
  -9   3   6        554.55        563.13        18.74 o                         
  -8   3   6         16.28         13.27         2.31 o                         
  -7   3   6          9.94         11.26         1.74 o                         
  -6   3   6        642.71        623.38        16.61 o                         
  -5   3   6        279.63        355.77        10.90 o                         
  -4   3   6        219.09        219.65         6.17 o                         
  -3   3   6          0.15         14.51         1.04 o                         
  -2   3   6         88.61         73.74         2.70 o                         
  -1   3   6       1488.12       1857.76        38.11 o                         
   0   3   6       1314.36       1470.47        30.38 o                         
   1   3   6        710.74        628.02        13.17 o                         
   2   3   6        375.71        405.83        11.43 o                         
   3   3   6        654.80        654.24        19.69 o                         
   4   3   6        603.03        613.77        16.62 o                         
   5   3   6          0.74         36.62         3.75 o                         
   6   3   6          1.05         47.27         2.60 o                         
   7   3   6        184.44        163.54         5.92 o                         
   8   3   6        137.01        138.35        10.30 o                         
   9   3   6          4.99          4.99         2.30 o                         
  10   3   6         24.75         43.00         3.71 o                         
  11   3   6          6.29         11.63         3.00 o                         
 -13   4   6          0.04          0.67         3.54 o                         
 -12   4   6         15.15         24.97         3.76 o                         
 -11   4   6          4.08         22.55         3.45 o                         
 -10   4   6        217.05        210.04         9.33 o                         
  -9   4   6        226.81        220.89         9.54 o                         
  -8   4   6        161.59        162.90         6.73 o                         
  -7   4   6          2.51          8.60         1.30 o                         
  -6   4   6         47.18         43.11         2.34 o                         
  -5   4   6         68.12        113.34         5.38 o                         
  -4   4   6         28.08         33.09         1.53 o                         
  -3   4   6        811.17        798.48        18.77 o                         
  -2   4   6         21.31         33.12         1.20 o                         
  -1   4   6         70.06         98.12         3.28 o                         
   0   4   6        362.34        417.08        10.02 o                         
   1   4   6       1086.67       1031.25        22.27 o                         
   2   4   6        542.79        529.55        12.18 o                         
   3   4   6          7.41          9.90         1.04 o                         
   4   4   6         41.11         38.92         3.40 o                         
   5   4   6          0.18         32.31         2.65 o                         
   6   4   6         72.10         97.61         5.01 o                         
   7   4   6         73.47         60.11         5.50 o                         
   8   4   6        125.26        114.58         7.74 o                         
   9   4   6          0.69         -1.62         2.34 o                         
  10   4   6         11.44          3.76         2.31 o                         
  11   4   6          2.87         -1.41         2.62 o                         
 -12   5   6         40.28         43.13         5.24 o                         
 -11   5   6          3.54          1.12         2.33 o                         
 -10   5   6         56.57         58.28         4.67 o                         
  -9   5   6         65.68         72.85         5.75 o                         
  -8   5   6         13.15         15.73         2.33 o                         
  -7   5   6          0.07          8.08         1.55 o                         
  -6   5   6          0.12         21.15         1.56 o                         
  -5   5   6          0.38         -0.73         0.73 o                         
  -4   5   6        361.50        386.37        10.35 o                         
  -3   5   6        142.74        146.07         4.58 o                         
  -2   5   6        375.41        352.41        10.81 o                         
  -1   5   6        561.83        604.54        18.15 o                         
   0   5   6        240.49        291.98         8.56 o                         
   1   5   6         52.40         58.62         2.61 o                         
   2   5   6          3.71          6.72         1.34 o                         
   3   5   6          7.62          6.44         0.87 o                         
   4   5   6        160.03        159.88         4.59 o                         
   5   5   6        120.87        136.33         4.77 o                         
   6   5   6        174.96        164.08         6.60 o                         
   7   5   6         42.59         51.36         3.37 o                         
   8   5   6         13.99          9.29         2.50 o                         
   9   5   6          3.12         -0.23         2.28 o                         
  10   5   6          2.93          2.53         2.31 o                         
  11   5   6          8.30          6.59         3.06 o                         
 -12   6   6          0.84          9.50         4.07 o                         
 -11   6   6          3.64          8.70         3.09 o                         
 -10   6   6         33.05         36.25         4.36 o                         
  -9   6   6        340.45        298.97        10.98 o                         
  -8   6   6         25.46         27.26         2.51 o                         
  -7   6   6         92.63         80.17         3.61 o                         
  -6   6   6         48.68         50.25         2.40 o                         
  -5   6   6          0.28         33.22         4.15 o                         
  -4   6   6          0.47          4.02         1.71 o                         
  -3   6   6        300.61        305.42        11.33 o                         
  -2   6   6          2.45          0.46         1.24 o                         
  -1   6   6        196.20        195.02         6.90 o                         
   0   6   6        328.15        359.98        12.15 o                         
   1   6   6         70.17         68.33         3.86 o                         
   2   6   6         53.17         45.06         2.90 o                         
   3   6   6        304.83        312.48        11.20 o                         
   4   6   6        556.84        528.69        17.63 o                         
   5   6   6        127.48        151.03         5.59 o                         
   6   6   6         42.99         35.39         2.57 o                         
   7   6   6          1.03         21.64         4.90 o                         
   8   6   6          1.07          0.76         1.85 o                         
   9   6   6          6.03          3.87         2.39 o                         
  10   6   6          2.19         -3.06         3.06 o                         
 -11   7   6         48.53         54.96         6.69 o                         
 -10   7   6         11.81         15.86         4.10 o                         
  -9   7   6          0.78          1.33         2.47 o                         
  -8   7   6         92.64        104.05         7.01 o                         
  -7   7   6         16.58         28.18         3.81 o                         
  -6   7   6        181.88        168.68         7.47 o                         
  -5   7   6        250.85        206.69         8.55 o                         
  -4   7   6         99.75         94.98         4.22 o                         
  -3   7   6        101.55         87.41         4.23 o                         
  -2   7   6          1.52          3.18         1.43 o                         
  -1   7   6        321.14        296.92        14.03 o                         
   0   7   6         18.59         25.89         2.11 o                         
   1   7   6        622.59        549.78        20.01 o                         
   2   7   6         57.79         62.01         4.83 o                         
   3   7   6          4.85          4.28         1.97 o                         
   4   7   6         53.20         41.87         3.65 o                         
   5   7   6          0.00          1.14         2.46 o                         
   6   7   6          7.14         12.87         3.01 o                         
   7   7   6          0.00         -0.59         2.30 o                         
   8   7   6          5.22          1.31         2.45 o                         
   9   7   6          9.15          6.75         3.22 o                         
 -10   8   6         33.47         30.78         6.84 o                         
  -9   8   6          0.02         -1.99         2.94 o                         
  -8   8   6          0.02          3.49         2.93 o                         
  -7   8   6          3.05          4.44         3.46 o                         
  -6   8   6         11.72         14.50         2.70 o                         
  -5   8   6          7.56          7.46         2.13 o                         
  -4   8   6          0.93         12.56         2.09 o                         
  -3   8   6          7.69          7.45         1.80 o                         
  -2   8   6          0.81          1.26         1.82 o                         
  -1   8   6          0.60         35.11         4.30 o                         
   0   8   6         54.26         62.37         3.89 o                         
   1   8   6        472.76        450.64        16.74 o                         
   2   8   6         95.97         91.54         6.27 o                         
   3   8   6         82.67         80.60         5.62 o                         
   4   8   6         53.87         67.06         4.62 o                         
   5   8   6          2.71          5.09         3.72 o                         
   6   8   6          9.57         16.79         3.16 o                         
   7   8   6          0.82         -2.36         2.36 o                         
   8   8   6          0.84          1.00         2.64 o                         
  -8   9   6          0.97          0.21         5.93 o                         
  -7   9   6          0.09          6.52         5.32 o                         
  -6   9   6         62.80         73.40         9.27 o                         
  -5   9   6          1.32          1.99         3.25 o                         
  -4   9   6         12.69         17.43         3.78 o                         
  -3   9   6          0.34          3.77         3.68 o                         
  -2   9   6          0.01         -2.48         2.48 o                         
  -1   9   6         22.79         31.18         8.96 o                         
   0   9   6          3.35          2.26         3.13 o                         
   1   9   6          0.10          0.55         2.78 o                         
   2   9   6          1.14          3.04         3.63 o                         
   3   9   6          0.84         14.13         4.08 o                         
   4   9   6         12.30         19.67         4.16 o                         
   5   9   6          9.95         15.52         4.33 o                         
   6   9   6          0.17         10.44         4.37 o                         
   7   9   6          1.33          4.83         3.67 o                         
  -7  10   6         29.77         34.26        11.59 o                         
  -6  10   6          2.41         -4.03         4.03 o                         
  -5  10   6         31.04         22.45         6.86 o                         
  -4  10   6         20.18         17.49         5.21 o                         
  -3  10   6         77.52         77.09         8.23 o                         
  -2  10   6          5.82          7.42         3.45 o                         
  -1  10   6          0.11          4.79         3.49 o                         
   0  10   6          0.64         -0.74         4.11 o                         
   1  10   6         31.12         26.60         4.80 o                         
   2  10   6         13.32         11.68         3.79 o                         
   3  10   6         53.05         59.38         7.19 o                         
   4  10   6          3.01          8.74         3.92 o                         
   5  10   6        122.45        141.74        11.10 o                         
  -3  11   6          6.09          0.13         4.99 o                         
  -2  11   6          8.16          7.57         4.14 o                         
  -1  11   6          2.89          3.65         3.52 o                         
   0  11   6          1.72          1.59         3.63 o                         
   1  11   6         11.52         11.29         4.33 o                         
 -14   1   7          0.26         -2.91         4.24 o                         
 -13   1   7          3.13          3.86         3.39 o                         
 -12   1   7          3.21          2.46         2.71 o                         
 -11   1   7         11.48          4.03         4.18 o                         
 -10   1   7         19.42         18.16         2.71 o                         
  -9   1   7         38.16         29.04         2.64 o                         
  -8   1   7         75.32         85.18         4.28 o                         
  -7   1   7         52.07         50.84         2.51 o                         
  -6   1   7        581.98        581.54        15.40 o                         
  -5   1   7         43.66         72.64         3.38 o                         
  -4   1   7        908.70        919.85        21.67 o                         
  -3   1   7         61.88         73.34         2.26 o                         
  -2   1   7       1022.08       1002.29        26.09 o                         
  -1   1   7        101.76        191.57         4.93 o                         
   0   1   7        203.29        237.26         6.00 o                         
   1   1   7        762.37        769.62        18.22 o                         
   2   1   7         15.92         24.85         1.90 o                         
   3   1   7          0.44          0.13         0.69 o                         
   4   1   7        224.15        213.21         6.85 o                         
   5   1   7         73.46         93.48         3.42 o                         
   6   1   7         40.24         46.92         2.45 o                         
   7   1   7        474.84        478.12        17.30 o                         
   8   1   7          0.78         16.59         4.56 o                         
   9   1   7          0.05          2.98         1.76 o                         
  10   1   7         12.17          6.62         2.42 o                         
  11   1   7         65.18         62.17         5.04 o                         
  12   1   7          0.85         -2.74         3.00 o                         
 -14   2   7          2.13         -2.67         3.52 o                         
 -13   2   7          1.60          0.56         2.75 o                         
 -12   2   7          2.50          3.86         3.81 o                         
 -11   2   7          1.26         12.53         2.57 o                         
 -10   2   7         15.59         19.82         2.81 o                         
  -9   2   7        373.92        358.61        12.72 o                         
  -8   2   7         25.94         36.15         2.31 o                         
  -7   2   7          0.38          4.53         1.01 o                         
  -6   2   7         96.37        105.95         3.52 o                         
  -5   2   7       1475.72       1559.08        36.32 o                         
  -4   2   7          3.53          9.80         1.42 o                         
  -3   2   7        802.35        764.57        19.98 o                         
  -2   2   7        192.00        176.33         4.17 o                         
  -1   2   7         46.60         95.83         2.41 o                         
   0   2   7        157.09        200.37         5.18 o                         
   1   2   7        999.91       1012.38        22.82 o                         
   2   2   7        233.45        229.89         5.27 o                         
   3   2   7        675.13        708.29        19.68 o                         
   4   2   7         45.07         52.10         2.35 o                         
   5   2   7        183.42        199.60         5.99 o                         
   6   2   7         31.75         29.93         1.97 o                         
   7   2   7        451.71        393.64        16.25 o                         
   8   2   7        249.38        235.05        10.14 o                         
   9   2   7        103.23        108.16         7.85 o                         
  10   2   7         50.86         57.88         4.59 o                         
  11   2   7          0.01         -0.92         2.53 o                         
 -13   3   7          5.35          2.70         2.88 o                         
 -12   3   7         19.13         17.14         3.66 o                         
 -11   3   7         85.86         98.81         6.36 o                         
 -10   3   7         13.10          7.18         2.96 o                         
  -9   3   7          1.17          1.44         1.65 o                         
  -8   3   7         16.21         17.97         1.57 o                         
  -7   3   7          8.00         22.85         1.92 o                         
  -6   3   7        237.07        324.07        10.41 o                         
  -5   3   7         18.96         20.96         1.33 o                         
  -4   3   7        290.55        279.69         8.21 o                         
  -3   3   7        651.29        676.18        15.31 o                         
  -2   3   7          4.29          3.01         0.79 o                         
  -1   3   7         41.92        125.03         7.12 o                         
   0   3   7       1831.97       2152.00        45.95 o                         
   1   3   7        556.09        617.55        14.04 o                         
   2   3   7        544.07        543.75        16.43 o                         
   3   3   7        164.32        145.04         4.65 o                         
   4   3   7         60.70         77.73         6.83 o                         
   5   3   7         11.87         10.02         1.30 o                         
   6   3   7          9.92         33.52         2.06 o                         
   7   3   7        144.36        153.42         7.53 o                         
   8   3   7          6.66         11.04         2.48 o                         
   9   3   7          3.74          5.14         2.24 o                         
  10   3   7         19.18         21.98         3.10 o                         
  11   3   7          6.84         -0.29         3.09 o                         
 -13   4   7          0.08          3.44         3.21 o                         
 -12   4   7          8.62         10.71         3.25 o                         
 -11   4   7          3.90          7.45         2.83 o                         
 -10   4   7         15.09         47.93         5.53 o                         
  -9   4   7         69.31         64.40         4.16 o                         
  -8   4   7        645.98        608.62        21.32 o                         
  -7   4   7        650.20        591.81        19.45 o                         
  -6   4   7         86.86        100.12         4.04 o                         
  -5   4   7        154.21        174.19         5.44 o                         
  -4   4   7        180.06        175.85         5.10 o                         
  -3   4   7          6.70          5.51         0.83 o                         
  -2   4   7         95.80         85.39         3.56 o                         
  -1   4   7         26.04        151.58         8.04 o                         
   0   4   7       1063.66       1140.78        24.52 o                         
   1   4   7        773.03        754.47        17.16 o                         
   2   4   7        411.31        395.05        10.68 o                         
   3   4   7        978.75        997.91        27.73 o                         
   4   4   7          3.44          6.47         1.16 o                         
   5   4   7        130.79        118.67         4.73 o                         
   6   4   7        307.40        286.48        16.38 o                         
   7   4   7          3.24         51.03         5.78 o                         
   8   4   7         62.06         74.84         5.93 o                         
   9   4   7          9.22         14.84         2.98 o                         
  10   4   7         25.97         29.47         3.72 o                         
  11   4   7          9.58         13.70         3.52 o                         
 -12   5   7         18.95         26.60         5.53 o                         
 -11   5   7          8.38         20.16         3.45 o                         
 -10   5   7        156.70        142.95         7.41 o                         
  -9   5   7         33.53         22.80         2.84 o                         
  -8   5   7        136.85        119.22         5.08 o                         
  -7   5   7          4.42         13.62         1.82 o                         
  -6   5   7          7.86         16.16         1.58 o                         
  -5   5   7         28.05         80.91         4.44 o                         
  -4   5   7         67.03         80.18         2.80 o                         
  -3   5   7         35.21         24.35         1.29 o                         
  -2   5   7         92.81         98.61         6.66 o                         
  -1   5   7          2.67         10.13         1.21 o                         
   0   5   7        534.33        539.15        15.29 o                         
   1   5   7        119.63        113.65         3.88 o                         
   2   5   7        781.75        744.51        18.38 o                         
   3   5   7          2.30          6.17         1.14 o                         
   4   5   7        148.46        183.93         7.72 o                         
   5   5   7        174.22        171.26         7.28 o                         
   6   5   7         19.88         17.34         2.72 o                         
   7   5   7          4.53          7.88         1.96 o                         
   8   5   7         28.55         35.96         3.13 o                         
   9   5   7          1.08         -2.00         2.00 o                         
  10   5   7          0.60          1.77         2.20 o                         
 -12   6   7          9.25         16.08         5.71 o                         
 -11   6   7         52.42         50.92         4.94 o                         
 -10   6   7          0.00          9.63         2.60 o                         
  -9   6   7         21.38         20.65         2.53 o                         
  -8   6   7         69.98         73.25         4.04 o                         
  -7   6   7         24.24         25.09         2.07 o                         
  -6   6   7         68.17         67.87         3.04 o                         
  -5   6   7        192.37        159.59         7.50 o                         
  -4   6   7          0.51          1.11         1.68 o                         
  -3   6   7        180.59        183.06         7.26 o                         
  -2   6   7         29.51         32.78         2.45 o                         
  -1   6   7         13.32         24.36         2.26 o                         
   0   6   7         40.25         52.46         3.31 o                         
   1   6   7        310.62        301.40        11.61 o                         
   2   6   7        773.49        706.49        23.15 o                         
   3   6   7          7.38          2.12         1.51 o                         
   4   6   7         28.49         27.57         1.56 o                         
   5   6   7         93.30         91.50         4.13 o                         
   6   6   7        158.56        135.61         5.55 o                         
   7   6   7         59.41         54.64         3.49 o                         
   8   6   7         22.73         25.85         2.81 o                         
   9   6   7          7.81         14.66         3.30 o                         
  10   6   7         12.90          7.49         5.41 o                         
 -11   7   7          0.85          1.44         3.68 o                         
 -10   7   7         36.85         44.25         5.83 o                         
  -9   7   7          2.59          3.79         2.89 o                         
  -8   7   7         42.37         34.52         4.25 o                         
  -7   7   7          1.56          1.68         2.03 o                         
  -6   7   7         13.80         29.45         3.03 o                         
  -5   7   7          1.91          8.73         1.93 o                         
  -4   7   7          8.33          8.56         1.54 o                         
  -3   7   7          3.72          7.80         1.63 o                         
  -2   7   7        123.27        137.69         6.01 o                         
  -1   7   7         72.32        121.02         6.48 o                         
   0   7   7        144.31        156.71         7.28 o                         
   1   7   7         33.87         32.60         2.88 o                         
   2   7   7         18.74         18.31         2.45 o                         
   3   7   7         35.02         35.41         3.25 o                         
   4   7   7        317.22        297.21        14.99 o                         
   5   7   7         25.42         24.25         3.29 o                         
   6   7   7          0.01         -0.64         2.26 o                         
   7   7   7          1.06         -1.22         2.73 o                         
   8   7   7          2.28         -1.54         2.84 o                         
   9   7   7          3.16          5.12         3.02 o                         
 -10   8   7          0.80          0.64         4.97 o                         
  -9   8   7         35.76         37.17         4.89 o                         
  -8   8   7         64.64         56.67         5.46 o                         
  -7   8   7         34.88         30.36         3.92 o                         
  -6   8   7        163.39        137.18         6.86 o                         
  -5   8   7        327.62        292.64        11.74 o                         
  -4   8   7        163.11        172.43         7.73 o                         
  -3   8   7          0.16         -0.79         1.53 o                         
  -2   8   7          1.33         -2.34         2.34 o                         
  -1   8   7          5.82         47.03         4.65 o                         
   0   8   7          1.60          0.64         1.80 o                         
   1   8   7        147.67        125.64         6.28 o                         
   2   8   7        156.77        143.30         6.76 o                         
   3   8   7          3.02          3.04         2.25 o                         
   4   8   7        327.26        337.94        20.38 o                         
   5   8   7        136.51        104.56         6.30 o                         
   6   8   7          0.24         -0.66         2.73 o                         
   7   8   7          3.88          0.73         2.90 o                         
   8   8   7         14.81          9.33         3.52 o                         
  -8   9   7         31.93         37.88        12.52 o                         
  -7   9   7         12.72         11.32         5.25 o                         
  -6   9   7          4.45          1.45         4.66 o                         
  -5   9   7         69.19         52.97         5.79 o                         
  -4   9   7        163.03        143.99         9.97 o                         
  -3   9   7          8.96          7.52         3.63 o                         
  -2   9   7          1.51         -0.15         2.46 o                         
  -1   9   7          9.61         10.81         3.22 o                         
   0   9   7          1.13          3.72         2.99 o                         
   1   9   7         10.61          7.35         3.49 o                         
   2   9   7          2.33         -2.03         3.08 o                         
   3   9   7          4.02          4.84         3.80 o                         
   4   9   7         51.90         54.27         6.27 o                         
   5   9   7          1.64          2.67         4.03 o                         
   6   9   7          3.24         -1.63         4.08 o                         
  -6  10   7          2.49          1.92         5.93 o                         
  -5  10   7          7.46          4.15         4.56 o                         
  -4  10   7         11.20         19.05         4.44 o                         
  -3  10   7          2.02          5.34         3.33 o                         
  -2  10   7         20.07         21.79         5.36 o                         
  -1  10   7          2.06          4.84         5.14 o                         
   0  10   7          2.43         -2.26         2.95 o                         
   1  10   7          4.66          9.17         3.91 o                         
   2  10   7          7.34         13.75         4.30 o                         
   3  10   7          9.73         12.77         4.61 o                         
   4  10   7          0.65         -2.44         3.76 o                         
  -2  11   7          1.55         -0.70         3.13 o                         
  -1  11   7         11.91         15.03         5.85 o                         
   0  11   7         52.07         56.40         7.73 o                         
 -14   0   8          5.53         10.41         6.63 o                         
 -13   0   8         15.16         11.63         6.46 o                         
 -12   0   8          4.61          7.58         3.33 o                         
 -11   0   8          8.90         21.13         4.03 o                         
 -10   0   8        233.40        214.91        11.97 o                         
  -9   0   8          0.19         -0.98         2.22 o                         
  -8   0   8        555.65        522.94        24.87 o                         
  -7   0   8       1170.40       1052.36        41.19 o                         
  -6   0   8          8.90         14.08         2.92 o                         
  -5   0   8        231.72        356.09        14.49 o                         
  -4   0   8      13689.74      13523.19       390.10 o                         
  -3   0   8          8.24         13.15         1.51 o                         
  -2   0   8        351.24        359.45        20.88 o                         
  -1   0   8        293.46        279.83         9.54 o                         
   0   0   8        591.62        662.82        19.26 o                         
   1   0   8        165.23        140.41         4.69 o                         
   2   0   8        602.71        636.17        31.96 o                         
   3   0   8         86.48         88.18         4.20 o                         
   4   0   8       1312.96       1171.64        41.24 o                         
   5   0   8          0.25          1.78         2.30 o                         
   6   0   8        362.77        318.84        13.99 o                         
   7   0   8         16.50         57.62         5.34 o                         
   8   0   8        782.92        667.67        36.79 o                         
   9   0   8         45.81         42.02         4.58 o                         
  10   0   8         35.99         50.87         7.95 o                         
  11   0   8          7.33          2.84         4.62 o                         
 -14   1   8          0.25         -3.99         3.99 o                         
 -13   1   8          1.90         -1.76         2.88 o                         
 -12   1   8          1.97         -2.29         2.29 o                         
 -11   1   8          8.06          4.13         2.31 o                         
 -10   1   8         55.35         75.55         4.36 o                         
  -9   1   8         11.53          9.83         2.03 o                         
  -8   1   8        800.79        775.55        23.41 o                         
  -7   1   8         89.81         92.33         3.76 o                         
  -6   1   8         74.68         79.79         2.84 o                         
  -5   1   8        250.21        315.06         9.14 o                         
  -4   1   8         92.98         86.51         2.82 o                         
  -3   1   8         88.40         77.65         2.34 o                         
  -2   1   8        260.97        275.97         6.58 o                         
  -1   1   8        104.12        193.84         5.81 o                         
   0   1   8          0.01         -0.52         0.52 o                         
   1   1   8         58.60        172.01         6.95 o                         
   2   1   8        527.44        526.80        12.15 o                         
   3   1   8        332.82        297.84         8.38 o                         
   4   1   8        683.64        672.10        18.01 o                         
   5   1   8         22.76         97.44         5.40 o                         
   6   1   8        514.09        514.48        15.71 o                         
   7   1   8         43.74         58.45         3.35 o                         
   8   1   8        227.49        232.52         9.94 o                         
   9   1   8        105.71        122.98         5.39 o                         
  10   1   8         14.50         11.21         2.66 o                         
  11   1   8          0.26          3.16         3.07 o                         
 -14   2   8          5.28          0.74         3.78 o                         
 -13   2   8          2.43          4.21         2.90 o                         
 -12   2   8          2.89          1.11         2.41 o                         
 -11   2   8         25.20         37.55         4.27 o                         
 -10   2   8         30.98         27.25         4.32 o                         
  -9   2   8         95.04        102.91         4.65 o                         
  -8   2   8          0.38          3.19         1.30 o                         
  -7   2   8          0.48          1.83         0.99 o                         
  -6   2   8        195.33        189.59         5.55 o                         
  -5   2   8        235.27        351.36        10.99 o                         
  -4   2   8       1347.09       1380.31        33.87 o                         
  -3   2   8        638.22        634.35        15.14 o                         
  -2   2   8        437.08        476.38        10.93 o                         
  -1   2   8          8.97        141.76        13.18 o                         
   0   2   8        134.53        141.29         3.87 o                         
   1   2   8       2097.60       2091.82        44.83 o                         
   2   2   8         38.70         45.66         2.39 o                         
   3   2   8         16.75         25.81         1.81 o                         
   4   2   8        138.27        173.76         5.53 o                         
   5   2   8          4.93          1.35         1.13 o                         
   6   2   8         42.85         46.27         2.59 o                         
   7   2   8        144.98        135.87         8.03 o                         
   8   2   8          7.74          5.20         1.99 o                         
   9   2   8          3.34         10.50         2.48 o                         
  10   2   8          3.21         -1.29         2.81 o                         
  11   2   8          0.77         -2.02         2.50 o                         
 -13   3   8          0.00         -0.12         2.66 o                         
 -12   3   8         34.44         35.47         4.18 o                         
 -11   3   8         56.18         62.89         5.68 o                         
 -10   3   8         10.62         20.16         3.81 o                         
  -9   3   8        170.27        161.45         5.90 o                         
  -8   3   8         59.78         50.02         3.38 o                         
  -7   3   8        170.66        170.19         6.03 o                         
  -6   3   8         51.68         55.55         2.58 o                         
  -5   3   8        730.41        768.68        20.26 o                         
  -4   3   8         14.62          7.45         1.20 o                         
  -3   3   8       1052.75       1038.44        26.94 o                         
  -2   3   8       1734.90       1748.92        38.96 o                         
  -1   3   8        741.07        813.83        18.51 o                         
   0   3   8          3.02          4.74         0.88 o                         
   1   3   8          8.70         45.62         5.41 o                         
   2   3   8        493.49        469.75        12.62 o                         
   3   3   8         11.32          6.94         1.06 o                         
   4   3   8         62.96         53.44         2.82 o                         
   5   3   8        153.56        128.46         6.33 o                         
   6   3   8          2.99         39.35         2.52 o                         
   7   3   8        409.13        392.14        15.61 o                         
   8   3   8         67.39         68.70         6.39 o                         
   9   3   8          6.55          3.67         2.42 o                         
  10   3   8          4.71          5.88         2.59 o                         
  11   3   8          3.58          5.49         2.71 o                         
 -13   4   8          5.65          6.61         4.59 o                         
 -12   4   8          1.29          7.68         2.98 o                         
 -11   4   8          9.97         18.51         3.25 o                         
 -10   4   8         14.89         18.23         2.77 o                         
  -9   4   8          4.82          1.12         1.86 o                         
  -8   4   8         53.23         51.98         3.47 o                         
  -7   4   8         54.79         54.65         3.13 o                         
  -6   4   8        277.13        260.23         7.36 o                         
  -5   4   8          0.14         14.90         1.62 o                         
  -4   4   8         61.03         67.14         3.00 o                         
  -3   4   8          0.75          2.29         0.65 o                         
  -2   4   8        281.38        284.51         6.77 o                         
  -1   4   8        358.86        448.80        10.83 o                         
   0   4   8          0.67          0.88         0.70 o                         
   1   4   8         54.68         88.24         2.92 o                         
   2   4   8        126.28        135.22         4.59 o                         
   3   4   8          2.85          0.54         1.47 o                         
   4   4   8         16.11         20.17         2.16 o                         
   5   4   8          0.00          3.89         1.40 o                         
   6   4   8        101.15        131.17         6.13 o                         
   7   4   8        152.52        138.50        10.85 o                         
   8   4   8          4.23          9.81         2.72 o                         
   9   4   8          3.06         -2.44         2.44 o                         
  10   4   8          8.76          9.19         3.03 o                         
 -12   5   8         54.74         51.02         6.18 o                         
 -11   5   8          5.80          9.55         3.01 o                         
 -10   5   8         41.41         50.84         3.99 o                         
  -9   5   8        105.75         99.36         5.41 o                         
  -8   5   8          9.11         11.60         1.98 o                         
  -7   5   8          3.94         13.22         1.81 o                         
  -6   5   8         50.06         90.02         3.63 o                         
  -5   5   8        187.56        199.53         6.16 o                         
  -4   5   8         33.34         25.27         1.67 o                         
  -3   5   8        260.57        252.41         7.41 o                         
  -2   5   8         24.78         22.66         1.35 o                         
  -1   5   8         89.85        105.02         3.35 o                         
   0   5   8        305.99        298.89         7.63 o                         
   1   5   8        508.47        532.12        13.42 o                         
   2   5   8          2.04          5.05         1.18 o                         
   3   5   8        248.95        252.90         6.89 o                         
   4   5   8        228.29        227.74        10.24 o                         
   5   5   8         21.41         13.65         2.01 o                         
   6   5   8         27.73         26.82         2.65 o                         
   7   5   8          8.77         22.47         3.91 o                         
   8   5   8         62.69         63.77         4.09 o                         
   9   5   8          0.45         -0.38         2.22 o                         
  10   5   8          0.38         -2.99         3.00 o                         
 -12   6   8         10.88         11.75         5.24 o                         
 -11   6   8          2.30          5.30         2.96 o                         
 -10   6   8          2.69          6.73         2.46 o                         
  -9   6   8         10.85         14.32         2.63 o                         
  -8   6   8         42.85         39.35         2.70 o                         
  -7   6   8        198.51        172.93         6.27 o                         
  -6   6   8        179.72        186.68         5.81 o                         
  -5   6   8         43.76         47.23         2.57 o                         
  -4   6   8        102.43        100.94         4.65 o                         
  -3   6   8         31.51         34.10         2.53 o                         
  -2   6   8         80.96         81.59         4.18 o                         
  -1   6   8        130.63        150.06         7.68 o                         
   0   6   8          0.01          1.87         1.68 o                         
   1   6   8         47.91         57.52         3.77 o                         
   2   6   8         75.66         65.35         4.28 o                         
   3   6   8         67.59         74.78         2.93 o                         
   4   6   8         83.56         68.56         3.40 o                         
   5   6   8        161.99        165.12         6.26 o                         
   6   6   8         50.00         38.51         3.49 o                         
   7   6   8         28.49         26.60         3.09 o                         
   8   6   8          0.07         -2.01         2.01 o                         
   9   6   8          5.92          1.99         2.78 o                         
 -11   7   8          0.74          8.78         4.19 o                         
 -10   7   8         10.60          9.21         3.49 o                         
  -9   7   8         14.00          2.45         2.99 o                         
  -8   7   8          4.54          7.99         3.04 o                         
  -7   7   8          2.09         16.02         2.53 o                         
  -6   7   8          7.67         11.05         2.46 o                         
  -5   7   8        298.37        238.25         9.83 o                         
  -4   7   8         23.07         21.64         3.36 o                         
  -3   7   8          5.15          5.26         1.59 o                         
  -2   7   8         10.76         17.18         2.21 o                         
  -1   7   8         63.70         60.95         4.75 o                         
   0   7   8         20.24         30.69         2.92 o                         
   1   7   8         36.81         29.97         2.98 o                         
   2   7   8          0.36         -1.17         1.96 o                         
   3   7   8          5.61          2.35         2.35 o                         
   4   7   8          6.66          6.80         3.05 o                         
   5   7   8          3.66          2.56         2.33 o                         
   6   7   8          0.00         -1.68         2.33 o                         
   7   7   8          4.04         18.21         3.27 o                         
   8   7   8         10.90          8.29         3.29 o                         
 -10   8   8          1.71          0.99         3.27 o                         
  -9   8   8          2.37          2.13         4.48 o                         
  -8   8   8          9.35         14.88         3.45 o                         
  -7   8   8         77.97         75.85         7.04 o                         
  -6   8   8          7.70         24.25         3.27 o                         
  -5   8   8         21.68         15.90         2.60 o                         
  -4   8   8          3.56         14.13         4.51 o                         
  -3   8   8         41.14         40.26         3.12 o                         
  -2   8   8          8.71          9.30         2.10 o                         
  -1   8   8         16.88         34.79         3.42 o                         
   0   8   8         17.93         22.87         2.70 o                         
   1   8   8          1.96         -0.01         2.08 o                         
   2   8   8          7.60         10.49         2.51 o                         
   3   8   8         49.17         35.57         3.54 o                         
   4   8   8          0.33          4.13         2.56 o                         
   5   8   8          0.68          0.83         2.38 o                         
   6   8   8          0.05          4.02         2.81 o                         
   7   8   8          0.01          1.35         2.77 o                         
  -8   9   8          3.86          8.32         4.56 o                         
  -7   9   8          0.23         -0.40         5.03 o                         
  -6   9   8          0.99          4.13         5.49 o                         
  -5   9   8          2.63          7.24         3.39 o                         
  -4   9   8          0.41          5.29         4.03 o                         
  -3   9   8          1.98          2.97         4.05 o                         
  -2   9   8          7.80          2.46         4.35 o                         
  -1   9   8         25.08         31.55         5.64 o                         
   0   9   8          0.01         -2.79         2.79 o                         
   1   9   8          2.08          4.86         3.44 o                         
   2   9   8          1.66         -2.26         3.37 o                         
   3   9   8          8.65         12.05         4.02 o                         
   4   9   8          2.30         -2.69         2.69 o                         
   5   9   8          7.50          4.15         5.98 o                         
   6   9   8         11.26          3.02         8.11 o                         
  -6  10   8          6.11         11.37         5.58 o                         
  -5  10   8        122.36        103.71        11.89 o                         
  -4  10   8         65.39         49.27         5.72 o                         
  -3  10   8          1.60         -1.88         3.11 o                         
  -2  10   8          3.15          1.58         3.71 o                         
  -1  10   8         10.53         10.98         4.99 o                         
   0  10   8          0.38         -2.74         3.27 o                         
   1  10   8          8.40         14.56         4.43 o                         
   2  10   8          0.01         -1.33         3.58 o                         
   3  10   8         19.04         12.05         4.47 o                         
   4  10   8          1.02         -4.22         7.64 o                         
 -14   1   9          2.18         -0.29         5.96 o                         
 -13   1   9          1.08         -0.32         4.70 o                         
 -12   1   9         13.44          7.95         2.95 o                         
 -11   1   9         61.65         71.84         4.55 o                         
 -10   1   9         53.81         64.56         4.08 o                         
  -9   1   9         87.33         87.83         4.12 o                         
  -8   1   9         17.84         20.70         1.96 o                         
  -7   1   9        443.47        421.17        12.07 o                         
  -6   1   9         96.85        113.91         3.88 o                         
  -5   1   9          0.45          0.69         1.11 o                         
  -4   1   9         50.97         60.25         2.52 o                         
  -3   1   9         49.07         40.86         1.89 o                         
  -2   1   9        349.77        319.43         8.39 o                         
  -1   1   9        872.17        763.25        18.04 o                         
   0   1   9        768.92        790.41        17.98 o                         
   1   1   9         19.97         57.93         4.73 o                         
   2   1   9          6.37         10.30         1.61 o                         
   3   1   9        298.69        243.09         7.12 o                         
   4   1   9        428.80        408.71        11.38 o                         
   5   1   9         57.53         77.16         4.69 o                         
   6   1   9         21.78         27.78         2.39 o                         
   7   1   9        110.08        113.09         5.73 o                         
   8   1   9        211.45        198.52         9.21 o                         
   9   1   9         16.63         16.27         2.57 o                         
  10   1   9          4.71          0.17         2.33 o                         
  11   1   9          7.21          6.34         3.06 o                         
 -13   2   9          1.74          4.56         3.12 o                         
 -12   2   9         74.41         78.64         6.52 o                         
 -11   2   9         21.63         23.45         3.32 o                         
 -10   2   9          3.58          7.93         2.07 o                         
  -9   2   9        316.82        308.66        10.64 o                         
  -8   2   9        135.97        123.80         4.81 o                         
  -7   2   9          3.63         15.19         1.75 o                         
  -6   2   9        314.38        282.30         7.70 o                         
  -5   2   9        230.23        288.58         9.18 o                         
  -4   2   9         82.18        118.78        10.79 o                         
  -3   2   9       2347.20       2287.38        62.38 o                         
  -2   2   9          0.59          2.12         0.74 o                         
  -1   2   9        209.90        493.95        15.41 o                         
   0   2   9          2.66          2.71         0.84 o                         
   1   2   9        314.10        311.26         7.90 o                         
   2   2   9        669.91        703.81        18.76 o                         
   3   2   9        239.38        237.24         7.38 o                         
   4   2   9        122.02        115.93         4.01 o                         
   5   2   9         42.78         48.43         2.57 o                         
   6   2   9         38.21         52.83         2.88 o                         
   7   2   9        417.84        366.14        16.86 o                         
   8   2   9          5.18          9.13         2.10 o                         
   9   2   9         33.69         37.97         3.59 o                         
  10   2   9          0.78         -2.38         2.38 o                         
  11   2   9          1.00          1.02         2.66 o                         
 -13   3   9          6.53          4.87         3.31 o                         
 -12   3   9          5.16          5.95         3.05 o                         
 -11   3   9         21.24         32.89         4.16 o                         
 -10   3   9         14.79         11.32         2.57 o                         
  -9   3   9        198.48        202.91         8.08 o                         
  -8   3   9        212.06        190.23         7.44 o                         
  -7   3   9         48.92         57.16         3.24 o                         
  -6   3   9        386.11        404.33        12.52 o                         
  -5   3   9        164.58        165.71         5.38 o                         
  -4   3   9        146.97        202.03         6.84 o                         
  -3   3   9          5.86          6.82         0.99 o                         
  -2   3   9         30.40         43.89         3.88 o                         
  -1   3   9        402.26        372.00        11.55 o                         
   0   3   9        279.30        389.91        11.75 o                         
   1   3   9          9.25         15.60         1.31 o                         
   2   3   9        205.63        211.11         5.94 o                         
   3   3   9        308.09        295.55         9.31 o                         
   4   3   9         31.74         43.89         6.09 o                         
   5   3   9         24.24         23.47         1.97 o                         
   6   3   9          4.21         18.58         2.21 o                         
   7   3   9        252.94        225.56        10.51 o                         
   8   3   9         71.71         71.42         4.84 o                         
   9   3   9         25.47         33.63         3.47 o                         
  10   3   9          0.41         -0.43         2.57 o                         
 -13   4   9          1.51          1.07         2.92 o                         
 -12   4   9          0.49          2.15         2.96 o                         
 -11   4   9         13.27         19.13         3.52 o                         
 -10   4   9         19.46         21.12         2.91 o                         
  -9   4   9         60.53         58.16         4.43 o                         
  -8   4   9         15.50         24.15         2.39 o                         
  -7   4   9         10.70         14.11         1.94 o                         
  -6   4   9         89.35        128.02         4.56 o                         
  -5   4   9        235.87        264.63         8.61 o                         
  -4   4   9        513.66        489.07        16.21 o                         
  -3   4   9         48.37         55.14         2.24 o                         
  -2   4   9          0.50          2.85         1.07 o                         
  -1   4   9        202.38        191.72         5.63 o                         
   0   4   9        119.40        157.23         4.77 o                         
   1   4   9          4.58         21.48         2.40 o                         
   2   4   9         95.61        107.30         4.70 o                         
   3   4   9          7.01         10.09         1.52 o                         
   4   4   9          2.52          9.60         1.85 o                         
   5   4   9          0.86         39.22         3.61 o                         
   6   4   9          0.81         -1.23         2.24 o                         
   7   4   9          7.31         12.27         2.74 o                         
   8   4   9          0.43          2.94         2.60 o                         
   9   4   9          0.04         -0.38         2.67 o                         
  10   4   9          0.05          2.63         2.85 o                         
 -12   5   9         10.81          7.79         3.14 o                         
 -11   5   9          2.76          3.04         3.44 o                         
 -10   5   9        103.72        105.93         5.82 o                         
  -9   5   9        108.80        105.76         5.59 o                         
  -8   5   9         13.40         15.55         2.19 o                         
  -7   5   9        218.25        214.84        10.73 o                         
  -6   5   9        219.55        199.40         8.13 o                         
  -5   5   9         77.94         85.93         3.67 o                         
  -4   5   9          8.76         16.23         1.37 o                         
  -3   5   9         55.79         38.74         1.80 o                         
  -2   5   9        990.46       1030.82        26.75 o                         
  -1   5   9         35.42        104.49         7.68 o                         
   0   5   9          0.98          1.01         0.91 o                         
   1   5   9          1.09          4.43         1.49 o                         
   2   5   9        190.15        191.89         5.73 o                         
   3   5   9        157.91        129.85         4.70 o                         
   4   5   9         47.38         50.77         3.06 o                         
   5   5   9          2.85         23.56         2.28 o                         
   6   5   9          6.18          7.05         2.15 o                         
   7   5   9          0.18          1.24         2.32 o                         
   8   5   9          0.01          8.51         2.75 o                         
   9   5   9          0.01          0.29         2.71 o                         
 -12   6   9          7.08         26.35         9.22 o                         
 -11   6   9         53.74         55.23         5.40 o                         
 -10   6   9         59.21         66.99         4.89 o                         
  -9   6   9          7.73          2.54         2.26 o                         
  -8   6   9        130.40        123.73         5.30 o                         
  -7   6   9         27.43         22.62         2.16 o                         
  -6   6   9         21.06         22.89         1.98 o                         
  -5   6   9          6.23          6.43         2.04 o                         
  -4   6   9         30.84         35.84         3.43 o                         
  -3   6   9          0.15         28.97         3.27 o                         
  -2   6   9         25.16         33.90         7.10 o                         
  -1   6   9        144.51        150.58         5.93 o                         
   0   6   9        354.01        411.94        15.52 o                         
   1   6   9        117.65        110.02         5.67 o                         
   2   6   9         87.30         87.09         3.61 o                         
   3   6   9         39.07         23.02         1.88 o                         
   4   6   9         86.47         84.31         3.99 o                         
   5   6   9          2.00          0.79         1.66 o                         
   6   6   9         35.58         44.62         3.17 o                         
   7   6   9         16.02         13.80         2.62 o                         
   8   6   9         14.71         10.47         3.23 o                         
   9   6   9          0.94          6.12         3.21 o                         
 -11   7   9         17.30         22.19         5.15 o                         
 -10   7   9         59.93         67.27         6.02 o                         
  -9   7   9         45.01         47.08         6.73 o                         
  -8   7   9         11.84         11.63         3.22 o                         
  -7   7   9          2.16          9.00         2.48 o                         
  -6   7   9          0.09         -1.32         2.05 o                         
  -5   7   9         49.01         41.50         3.83 o                         
  -4   7   9          0.20          2.47         2.63 o                         
  -3   7   9        241.71        255.98        10.04 o                         
  -2   7   9         12.24         18.00         2.36 o                         
  -1   7   9         23.33         34.22         2.99 o                         
   0   7   9          1.66         -1.23         1.86 o                         
   1   7   9         71.22         91.14         5.22 o                         
   2   7   9          9.65          6.10         2.30 o                         
   3   7   9         32.33         27.41         3.33 o                         
   4   7   9         56.27         68.20         4.88 o                         
   5   7   9          8.00          6.72         2.73 o                         
   6   7   9         13.97         16.45         3.13 o                         
   7   7   9         63.33         68.86         5.53 o                         
   8   7   9          3.56         -1.93         3.03 o                         
  -9   8   9          0.01          0.94         3.79 o                         
  -8   8   9         15.46         15.48         3.64 o                         
  -7   8   9          5.14          1.72         3.08 o                         
  -6   8   9        179.71        154.22         7.48 o                         
  -5   8   9          0.09         10.37         2.57 o                         
  -4   8   9        159.31        159.91         8.15 o                         
  -3   8   9        149.58        144.54         7.58 o                         
  -2   8   9         69.36         77.66         4.54 o                         
  -1   8   9         24.26         20.61         2.80 o                         
   0   8   9        168.04        178.40         8.03 o                         
   1   8   9         33.10         31.56         3.37 o                         
   2   8   9          1.75          1.19         2.22 o                         
   3   8   9          1.09          1.58         2.85 o                         
   4   8   9        119.32        115.35         7.24 o                         
   5   8   9          1.68         -3.19         3.19 o                         
   6   8   9          0.13          2.34         3.01 o                         
   7   8   9         27.23         25.44         4.03 o                         
  -8   9   9         18.85         21.15         6.77 o                         
  -7   9   9          3.89          9.20         5.06 o                         
  -6   9   9          7.85         13.08         4.91 o                         
  -5   9   9         51.88         57.45         6.22 o                         
  -4   9   9         30.46         27.63         8.17 o                         
  -3   9   9         14.77         10.01         4.27 o                         
  -2   9   9         12.73         14.88         4.38 o                         
  -1   9   9         50.17         52.49         5.44 o                         
   0   9   9         31.02         41.32         5.08 o                         
   1   9   9         31.48         33.66         5.04 o                         
   2   9   9          0.65         -2.38         3.41 o                         
   3   9   9          8.90         24.43         4.91 o                         
   4   9   9          1.54         -1.08         3.29 o                         
   5   9   9          2.46          2.36         5.28 o                         
  -6  10   9          2.01         18.18         9.48 o                         
  -5  10   9          0.86         -1.58         5.53 o                         
  -4  10   9          8.67         10.69         4.44 o                         
  -3  10   9         10.33         18.46         5.31 o                         
  -2  10   9         30.60         31.88         7.38 o                         
  -1  10   9          2.41          1.57         3.92 o                         
   0  10   9          0.00         -1.37         4.56 o                         
   1  10   9          0.63          4.31         3.69 o                         
   2  10   9          1.61         -3.16         3.16 o                         
   3  10   9          0.55         -1.07         4.09 o                         
 -14   0  10         12.05          8.17         6.32 o                         
 -13   0  10         13.51         23.57         6.24 o                         
 -12   0  10         10.52         17.99         3.99 o                         
 -11   0  10         27.41         34.08         4.60 o                         
 -10   0  10       1096.61        963.40        44.63 o                         
  -9   0  10          3.15          1.89         2.58 o                         
  -8   0  10         28.26         25.94         2.59 o                         
  -7   0  10        826.68        783.60        30.86 o                         
  -6   0  10        393.91        378.43        18.05 o                         
  -5   0  10         56.43         96.58         5.09 o                         
  -4   0  10        723.56        658.87        30.48 o                         
  -3   0  10          2.51          6.46         1.73 o                         
  -2   0  10       2978.80       2793.40       107.59 o                         
  -1   0  10        365.69        328.59        13.85 o                         
   0   0  10         91.96         70.94         5.14 o                         
   1   0  10         98.36         56.48         3.90 o                         
   2   0  10       2257.30       2176.79        84.23 o                         
   3   0  10        644.74        617.10        25.03 o                         
   4   0  10        188.76        182.52         8.84 o                         
   5   0  10         14.09         34.68         3.38 o                         
   6   0  10        486.94        421.51        18.26 o                         
   7   0  10        181.54        155.69         9.99 o                         
   8   0  10        249.93        229.57        11.38 o                         
   9   0  10         15.27         23.78         4.02 o                         
  10   0  10         10.13          5.43         4.29 o                         
 -14   1  10          1.90          1.98         4.17 o                         
 -13   1  10          7.31          0.40         3.68 o                         
 -12   1  10          1.92         17.31         3.20 o                         
 -11   1  10         49.17         53.51         3.95 o                         
 -10   1  10         21.48         24.10         2.65 o                         
  -9   1  10         21.15         22.09         2.20 o                         
  -8   1  10        222.20        217.05         7.47 o                         
  -7   1  10         20.11         25.00         1.66 o                         
  -6   1  10         50.61         72.84         3.27 o                         
  -5   1  10        176.54        188.98         6.98 o                         
  -4   1  10        179.18        213.09         6.66 o                         
  -3   1  10         29.15         24.36         2.49 o                         
  -2   1  10        539.03        551.41        15.68 o                         
  -1   1  10        309.39        283.11         8.54 o                         
   0   1  10          0.17         -0.66         1.00 o                         
   1   1  10        220.35        227.31         7.60 o                         
   2   1  10        163.60        192.67         6.26 o                         
   3   1  10       1561.01       1480.71        40.90 o                         
   4   1  10         12.53         15.11         1.70 o                         
   5   1  10          6.96          3.25         1.67 o                         
   6   1  10         90.12         92.48         4.40 o                         
   7   1  10         65.48         58.87         3.52 o                         
   8   1  10         98.58         97.56         5.87 o                         
   9   1  10          0.27          1.01         2.13 o                         
  10   1  10          0.62          2.12         2.53 o                         
 -13   2  10          0.70          4.34         3.42 o                         
 -12   2  10          2.56          4.42         2.86 o                         
 -11   2  10         37.53         36.13         3.87 o                         
 -10   2  10        260.12        263.85         9.16 o                         
  -9   2  10         82.96         85.78         4.11 o                         
  -8   2  10        321.53        301.43         9.90 o                         
  -7   2  10         38.78         45.93         2.46 o                         
  -6   2  10        148.97        162.82         4.83 o                         
  -5   2  10         31.70         61.33         2.90 o                         
  -4   2  10        146.71        124.27         4.38 o                         
  -3   2  10        985.09        924.75        25.83 o                         
  -2   2  10         18.94         25.12         1.66 o                         
  -1   2  10         38.15         79.16         3.35 o                         
   0   2  10         27.72         32.48         1.81 o                         
   1   2  10        382.90        526.49        16.07 o                         
   2   2  10         65.29         52.11         2.77 o                         
   3   2  10        250.08        218.63         6.56 o                         
   4   2  10         10.95          9.97         2.40 o                         
   5   2  10         76.12         61.28         3.33 o                         
   6   2  10         26.67         38.72         2.86 o                         
   7   2  10         86.99         83.52         5.37 o                         
   8   2  10          0.30          4.06         2.94 o                         
   9   2  10         23.14         31.45         3.31 o                         
  10   2  10          1.51         -1.64         2.36 o                         
 -13   3  10          0.34          2.82         3.27 o                         
 -12   3  10         18.14         33.50         4.87 o                         
 -11   3  10         61.64         79.09         6.26 o                         
 -10   3  10          5.68          8.53         2.43 o                         
  -9   3  10        217.29        212.49         8.42 o                         
  -8   3  10         14.45          9.71         1.90 o                         
  -7   3  10         85.06         89.14         4.23 o                         
  -6   3  10        218.67        248.91         8.96 o                         
  -5   3  10        308.21        298.13         8.87 o                         
  -4   3  10        408.05        440.07        11.97 o                         
  -3   3  10          3.17          3.81         0.99 o                         
  -2   3  10         76.17        109.53         5.97 o                         
  -1   3  10         57.68         67.30         2.57 o                         
   0   3  10          6.99         13.24         1.26 o                         
   1   3  10          0.52          1.97         1.08 o                         
   2   3  10          4.16          2.22         1.33 o                         
   3   3  10        271.29        248.24         7.76 o                         
   4   3  10        197.71        170.51         5.90 o                         
   5   3  10         34.25         35.96         2.57 o                         
   6   3  10         57.14         52.95         3.30 o                         
   7   3  10          5.33         19.80         2.29 o                         
   8   3  10          2.16          4.73         2.30 o                         
   9   3  10         44.58         38.61         3.58 o                         
  10   3  10          0.54         -1.72         2.27 o                         
 -13   4  10         15.69         15.68         3.58 o                         
 -12   4  10          0.35         -0.25         2.67 o                         
 -11   4  10         35.43         30.89         3.93 o                         
 -10   4  10          1.92          0.02         2.47 o                         
  -9   4  10          1.32          4.09         2.21 o                         
  -8   4  10        234.47        231.48         8.06 o                         
  -7   4  10        167.16        143.00         5.60 o                         
  -6   4  10        415.97        420.42        14.30 o                         
  -5   4  10        275.77        254.82         7.89 o                         
  -4   4  10         48.06         59.12         2.56 o                         
  -3   4  10        381.36        315.91         9.20 o                         
  -2   4  10         17.22         19.22         1.79 o                         
  -1   4  10        190.62        181.20         5.73 o                         
   0   4  10        364.26        400.13        12.53 o                         
   1   4  10        336.84        347.06        10.28 o                         
   2   4  10        146.72        136.81         4.89 o                         
   3   4  10         54.26         68.55         4.05 o                         
   4   4  10          0.57         -1.74         1.74 o                         
   5   4  10         77.99         66.13         4.49 o                         
   6   4  10          2.78         32.35         3.16 o                         
   7   4  10         33.73         35.92         3.55 o                         
   8   4  10          0.27          0.84         2.58 o                         
   9   4  10          7.34          7.95         3.04 o                         
  10   4  10          0.66         -2.84         3.06 o                         
 -12   5  10         16.39         21.17         3.79 o                         
 -11   5  10          0.85          6.77         3.20 o                         
 -10   5  10        101.71        100.41         5.71 o                         
  -9   5  10        178.80        167.00         6.50 o                         
  -8   5  10         90.85         84.52         4.69 o                         
  -7   5  10          1.62          3.20         2.16 o                         
  -6   5  10         94.19         89.54         4.40 o                         
  -5   5  10        109.43        118.52         4.63 o                         
  -4   5  10        632.12        591.73        17.95 o                         
  -3   5  10         12.21         12.51         1.15 o                         
  -2   5  10         73.29         84.30         3.07 o                         
  -1   5  10         66.94         53.34         2.22 o                         
   0   5  10       1017.51       1149.42        29.88 o                         
   1   5  10        124.08        125.97         5.27 o                         
   2   5  10         94.32        108.56         6.27 o                         
   3   5  10          5.11          5.72         1.91 o                         
   4   5  10        224.72        188.95         8.43 o                         
   5   5  10          1.80          6.64         2.41 o                         
   6   5  10         28.84         36.05         3.39 o                         
   7   5  10         10.74         20.89         2.91 o                         
   8   5  10         43.99         39.53         3.98 o                         
   9   5  10          0.07         -2.82         3.26 o                         
 -11   6  10          0.57          4.89         2.79 o                         
 -10   6  10          0.00         -0.66         2.43 o                         
  -9   6  10          5.94          7.10         2.24 o                         
  -8   6  10          3.14          2.98         1.66 o                         
  -7   6  10        133.27        153.96         5.90 o                         
  -6   6  10         11.58         14.16         1.89 o                         
  -5   6  10        174.00        170.67         6.57 o                         
  -4   6  10          0.22         -1.24         1.24 o                         
  -3   6  10        265.78        242.03         7.68 o                         
  -2   6  10         87.27         80.07         4.66 o                         
  -1   6  10         20.68         26.01         4.61 o                         
   0   6  10        278.78        288.63        11.46 o                         
   1   6  10        306.29        384.41        13.47 o                         
   2   6  10        106.55         92.42         4.93 o                         
   3   6  10         74.52         77.99         5.96 o                         
   4   6  10          4.02          5.21         1.74 o                         
   5   6  10          0.21         20.56         2.62 o                         
   6   6  10         25.76         34.45         2.94 o                         
   7   6  10         18.11         19.95         2.97 o                         
   8   6  10          0.03          1.13         2.91 o                         
 -10   7  10          7.71         12.60         3.76 o                         
  -9   7  10          0.90         -0.38         2.75 o                         
  -8   7  10          0.27         -0.73         3.12 o                         
  -7   7  10         70.51         64.71         4.62 o                         
  -6   7  10         48.46         45.14         3.94 o                         
  -5   7  10          9.27          7.44         2.62 o                         
  -4   7  10          4.86         11.23         4.00 o                         
  -3   7  10          0.49         -1.54         1.54 o                         
  -2   7  10        146.80        145.16         6.88 o                         
  -1   7  10        185.43        177.21         7.74 o                         
   0   7  10         41.25         58.44         4.21 o                         
   1   7  10         27.99         28.80         3.17 o                         
   2   7  10         52.70         63.25         4.62 o                         
   3   7  10         89.90         98.91         5.99 o                         
   4   7  10         11.83          8.13         2.80 o                         
   5   7  10          2.19         -0.89         2.57 o                         
   6   7  10          1.80          5.93         3.41 o                         
   7   7  10         23.72         18.61         3.69 o                         
  -9   8  10         44.65         46.26         6.23 o                         
  -8   8  10          0.59          4.55         4.96 o                         
  -7   8  10         53.63         45.88         4.95 o                         
  -6   8  10         49.15         51.75         4.25 o                         
  -5   8  10         44.24         40.13         3.96 o                         
  -4   8  10         24.57         36.11         5.47 o                         
  -3   8  10          1.54          3.48         2.51 o                         
  -2   8  10         60.23         58.90         4.13 o                         
  -1   8  10         21.03         19.35         2.81 o                         
   0   8  10          1.13          0.06         2.23 o                         
   1   8  10          0.00          6.38         2.41 o                         
   2   8  10          1.21          4.93         2.42 o                         
   3   8  10         12.53         10.22         2.99 o                         
   4   8  10         30.73         35.32         4.53 o                         
   5   8  10          0.65         -0.19         2.72 o                         
   6   8  10         12.21          8.94         3.18 o                         
  -7   9  10          2.45         -2.43         8.43 o                         
  -6   9  10         16.19         21.72         6.64 o                         
  -5   9  10         27.75         16.95         3.91 o                         
  -4   9  10          9.17         11.05         4.53 o                         
  -3   9  10          5.67          8.30         4.62 o                         
  -2   9  10          0.39          2.20         4.16 o                         
  -1   9  10          0.95          7.50         4.61 o                         
   0   9  10          0.01          0.84         4.98 o                         
   1   9  10         41.35         43.41         5.43 o                         
   2   9  10          0.39         -3.40         3.40 o                         
   3   9  10          9.89         11.85         4.51 o                         
   4   9  10          4.72          5.34         4.24 o                         
  -5  10  10          7.59         29.99         6.84 o                         
  -4  10  10          0.07         -1.11         4.30 o                         
  -3  10  10          2.36          5.67         4.74 o                         
  -2  10  10          9.14         10.38         5.18 o                         
  -1  10  10         13.65         17.00         5.74 o                         
   0  10  10          9.98         11.98         8.56 o                         
   1  10  10          3.63          5.27         4.49 o                         
   2  10  10          0.15         -3.19         7.02 o                         
 -13   1  11          7.20         11.81         3.88 o                         
 -12   1  11          8.17         15.22         3.17 o                         
 -11   1  11          7.29          8.59         2.81 o                         
 -10   1  11         58.66         62.37         4.11 o                         
  -9   1  11         55.04         54.57         3.28 o                         
  -8   1  11         77.33         67.18         3.00 o                         
  -7   1  11          1.75          5.94         1.86 o                         
  -6   1  11          2.19         73.64         3.41 o                         
  -5   1  11        124.50        120.49         4.94 o                         
  -4   1  11         59.59        113.91         9.09 o                         
  -3   1  11        236.08        240.83         8.66 o                         
  -2   1  11          1.58         -1.13         1.13 o                         
  -1   1  11        163.14        195.64         7.28 o                         
   0   1  11          1.43          0.42         1.96 o                         
   1   1  11         13.78         32.66         4.78 o                         
   2   1  11          3.36          7.01         1.47 o                         
   3   1  11         56.03         47.30         2.76 o                         
   4   1  11         91.50         74.55         3.69 o                         
   5   1  11         91.12         86.75         4.18 o                         
   6   1  11          2.07          3.24         1.89 o                         
   7   1  11          0.16          0.43         1.89 o                         
   8   1  11          9.47          8.17         2.23 o                         
   9   1  11         12.67          9.77         2.79 o                         
  10   1  11          2.52          9.17         3.27 o                         
 -13   2  11          0.01         -0.63         2.66 o                         
 -12   2  11         53.45         65.64         5.32 o                         
 -11   2  11         46.11         34.15         3.86 o                         
 -10   2  11         15.25         14.71         2.55 o                         
  -9   2  11        191.54        165.74         6.19 o                         
  -8   2  11         24.02         24.50         2.41 o                         
  -7   2  11        169.47        261.90         8.00 o                         
  -6   2  11          0.67          1.33         1.13 o                         
  -5   2  11        153.92        178.01         6.22 o                         
  -4   2  11        301.48        328.36        10.45 o                         
  -3   2  11         42.35         58.14         3.26 o                         
  -2   2  11          9.55         17.92         3.95 o                         
  -1   2  11       1328.31       1218.52        35.92 o                         
   0   2  11        171.66        176.58         6.21 o                         
   1   2  11         81.12         78.60         3.64 o                         
   2   2  11          4.30          4.56         1.65 o                         
   3   2  11        115.27        106.84         4.59 o                         
   4   2  11         66.54         81.72         4.96 o                         
   5   2  11         29.75         35.54         3.18 o                         
   6   2  11          3.14         21.33         2.50 o                         
   7   2  11        128.70        122.84         6.60 o                         
   8   2  11         22.15         19.80         3.62 o                         
   9   2  11          0.88          4.05         2.23 o                         
  10   2  11         35.58         25.62         3.49 o                         
 -13   3  11          2.15         -2.42         4.19 o                         
 -12   3  11         26.62         28.38         4.45 o                         
 -11   3  11         39.26         43.60         3.72 o                         
 -10   3  11          9.19          9.86         2.40 o                         
  -9   3  11        191.26        163.79         6.99 o                         
  -8   3  11        533.54        449.02        14.34 o                         
  -7   3  11        527.51        479.45        16.24 o                         
  -6   3  11         49.77         66.87         3.78 o                         
  -5   3  11         16.62         23.74         1.77 o                         
  -4   3  11          0.33          1.30         1.00 o                         
  -3   3  11        334.68        296.17         8.93 o                         
  -2   3  11          3.94          9.27         1.45 o                         
  -1   3  11          0.07          0.00         0.91 o                         
   0   3  11          1.81         -1.43         1.43 o                         
   1   3  11          0.59          7.82         1.60 o                         
   2   3  11         78.53         83.93         4.11 o                         
   3   3  11        222.10        227.82        10.36 o                         
   4   3  11         62.67         60.25         4.89 o                         
   5   3  11          2.53         47.68         3.30 o                         
   6   3  11          0.05         -1.85         1.85 o                         
   7   3  11          0.32          1.00         2.11 o                         
   8   3  11         35.70         37.00         3.53 o                         
   9   3  11        106.21        101.58         6.29 o                         
  10   3  11         11.83         10.09         5.44 o                         
 -13   4  11          0.74          9.24         5.66 o                         
 -12   4  11          2.68          4.05         3.20 o                         
 -11   4  11          1.47          2.84         2.70 o                         
 -10   4  11         38.35         33.01         3.50 o                         
  -9   4  11         76.92         79.80         4.34 o                         
  -8   4  11        190.75        175.54         6.61 o                         
  -7   4  11          3.18          0.33         1.86 o                         
  -6   4  11        179.96        166.55         6.57 o                         
  -5   4  11         86.12         95.62         4.71 o                         
  -4   4  11        330.79        308.53         8.69 o                         
  -3   4  11        121.27        112.05         3.69 o                         
  -2   4  11        251.70        232.54         7.16 o                         
  -1   4  11        196.31        207.47         6.17 o                         
   0   4  11        199.37        216.75         6.48 o                         
   1   4  11        238.96        228.48         6.89 o                         
   2   4  11        244.22        261.17         9.63 o                         
   3   4  11         66.67         66.95         4.09 o                         
   4   4  11        164.60        195.52         9.92 o                         
   5   4  11         51.71         83.80         5.28 o                         
   6   4  11          0.63          1.22         2.07 o                         
   7   4  11         14.62         23.63         3.21 o                         
   8   4  11         12.20          9.91         2.93 o                         
   9   4  11         12.46         17.15         3.32 o                         
 -12   5  11          2.70         -1.06         2.94 o                         
 -11   5  11          9.35         11.90         2.84 o                         
 -10   5  11         28.00         33.61         4.11 o                         
  -9   5  11         77.86         78.43         4.71 o                         
  -8   5  11          0.11         -1.42         1.81 o                         
  -7   5  11        291.82        283.77         9.48 o                         
  -6   5  11         20.40         35.70         2.83 o                         
  -5   5  11         76.62         86.71         4.30 o                         
  -4   5  11        367.69        322.22        10.54 o                         
  -3   5  11          0.02          1.96         1.00 o                         
  -2   5  11         32.67         49.57         2.33 o                         
  -1   5  11         77.94         91.95         3.67 o                         
   0   5  11         14.91         22.81         1.96 o                         
   1   5  11        429.22        379.71        14.28 o                         
   2   5  11          2.40          6.48         2.14 o                         
   3   5  11         71.79         74.95         4.02 o                         
   4   5  11          5.44          5.69         1.99 o                         
   5   5  11          6.20         38.98         4.87 o                         
   6   5  11         32.71         35.18         3.51 o                         
   7   5  11        110.76        121.69         8.43 o                         
   8   5  11         21.47         22.99         3.28 o                         
   9   5  11         19.80         10.70         5.13 o                         
 -11   6  11          2.45          2.37         3.30 o                         
 -10   6  11         39.46         39.25         3.95 o                         
  -9   6  11          4.40          4.56         2.25 o                         
  -8   6  11         56.77         62.95         3.68 o                         
  -7   6  11          0.09          1.36         1.71 o                         
  -6   6  11          1.04          4.07         1.66 o                         
  -5   6  11         80.02         89.78         4.88 o                         
  -4   6  11        104.13        105.72         5.36 o                         
  -3   6  11        691.92        600.33        18.18 o                         
  -2   6  11        282.47        239.34         8.38 o                         
  -1   6  11        727.90        684.31        22.17 o                         
   0   6  11        163.88        149.36         4.95 o                         
   1   6  11         19.94         19.52         1.80 o                         
   2   6  11          5.73          8.08         2.06 o                         
   3   6  11         40.05         39.69         2.80 o                         
   4   6  11         33.68         34.88         3.16 o                         
   5   6  11          2.65          5.92         2.04 o                         
   6   6  11         59.64         73.17         4.54 o                         
   7   6  11          5.55          3.57         2.99 o                         
   8   6  11         34.79         38.93         6.82 o                         
 -10   7  11          0.24          1.11         4.22 o                         
  -9   7  11          3.35          3.51         2.70 o                         
  -8   7  11          1.00          1.18         2.87 o                         
  -7   7  11         12.73          9.75         2.70 o                         
  -6   7  11         84.17         72.57         5.33 o                         
  -5   7  11          5.78          4.47         2.47 o                         
  -4   7  11        212.15        184.87         9.09 o                         
  -3   7  11         38.09         36.60         3.84 o                         
  -2   7  11          3.90          1.72         1.97 o                         
  -1   7  11         50.94         50.26         3.90 o                         
   0   7  11        436.82        467.97        18.22 o                         
   1   7  11        282.06        267.45        14.47 o                         
   2   7  11          0.82         -1.81         2.17 o                         
   3   7  11         21.69         15.91         3.02 o                         
   4   7  11         51.80         41.30         4.10 o                         
   5   7  11          2.48         -0.54         4.35 o                         
   6   7  11         64.36         55.75         5.92 o                         
   7   7  11         23.29         12.47         3.62 o                         
  -9   8  11         17.01          9.00         4.20 o                         
  -8   8  11          7.61          2.03         3.17 o                         
  -7   8  11         11.68         15.28         3.59 o                         
  -6   8  11         71.70         70.84         5.15 o                         
  -5   8  11          0.11          7.31         2.85 o                         
  -4   8  11         28.59         25.14         3.58 o                         
  -3   8  11         75.53         73.39         5.51 o                         
  -2   8  11        103.67        103.98         6.82 o                         
  -1   8  11         39.45         34.05         3.57 o                         
   0   8  11          6.80         20.40         2.97 o                         
   1   8  11          6.57          4.77         2.62 o                         
   2   8  11         21.23         22.06         3.26 o                         
   3   8  11         58.18         67.06         5.17 o                         
   4   8  11         49.53         52.62         4.83 o                         
   5   8  11         22.59         27.97         3.86 o                         
   6   8  11          0.02         -4.22         5.53 o                         
  -7   9  11          4.33          5.40         4.87 o                         
  -6   9  11          0.09          5.96         5.44 o                         
  -5   9  11         19.88         11.65         4.87 o                         
  -4   9  11         14.25          5.56         4.73 o                         
  -3   9  11          0.04          1.49         3.99 o                         
  -2   9  11         13.09         12.29         4.65 o                         
  -1   9  11         81.25         76.96         9.03 o                         
   0   9  11        106.97        115.48         9.07 o                         
   1   9  11          0.05          0.30         3.24 o                         
   2   9  11          0.17         -1.39         3.71 o                         
   3   9  11          1.28         -1.98         4.19 o                         
   4   9  11          0.53         -3.84         3.84 o                         
  -4  10  11          2.33         -1.52         3.60 o                         
  -3  10  11         10.10          3.35         3.98 o                         
  -2  10  11         19.93         25.40         6.32 o                         
  -1  10  11          0.84         11.88         9.75 o                         
   0  10  11          1.98         -4.48         4.48 o                         
   1  10  11          7.77         -0.26         7.38 o                         
 -13   0  12          0.34         -1.94         3.85 o                         
 -12   0  12         60.52         53.39         7.73 o                         
 -11   0  12         50.04         73.92         6.61 o                         
 -10   0  12        180.96        143.54         9.20 o                         
  -9   0  12        278.66        276.17        14.60 o                         
  -8   0  12         64.51         47.19         3.77 o                         
  -7   0  12         96.69        110.36         7.04 o                         
  -6   0  12        289.96        263.31        11.56 o                         
  -5   0  12         28.70         31.77         3.08 o                         
  -4   0  12        172.39        143.47         7.04 o                         
  -3   0  12         18.22         28.01         3.04 o                         
  -2   0  12       1078.45       1234.87        56.06 o                         
  -1   0  12         60.74         49.21         4.50 o                         
   0   0  12        166.33        236.91        12.49 o                         
   1   0  12        213.30        177.14        10.75 o                         
   2   0  12        302.47        285.99        12.53 o                         
   3   0  12         40.13         36.77         3.67 o                         
   4   0  12         98.45         93.28         6.15 o                         
   5   0  12        467.17        460.93        19.82 o                         
   6   0  12        473.92        428.77        18.79 o                         
   7   0  12          2.98         -1.68         2.65 o                         
   8   0  12         20.37         23.50         3.95 o                         
   9   0  12         48.13         53.61         6.46 o                         
  10   0  12          5.39          7.87         4.97 o                         
 -13   1  12          5.19         -0.93         2.94 o                         
 -12   1  12          0.54          4.62         2.76 o                         
 -11   1  12          0.65         -0.68         2.39 o                         
 -10   1  12         14.20         16.27         2.60 o                         
  -9   1  12          1.75          0.81         2.31 o                         
  -8   1  12         18.23         14.62         1.66 o                         
  -7   1  12        852.40        772.26        21.59 o                         
  -6   1  12         14.03         16.02         1.76 o                         
  -5   1  12        586.07        584.44        19.40 o                         
  -4   1  12        248.71        256.43         7.99 o                         
  -3   1  12       1979.91       2078.10        60.73 o                         
  -2   1  12        918.60        857.78        27.82 o                         
  -1   1  12        281.86        259.00         9.32 o                         
   0   1  12         91.72         91.39         4.84 o                         
   1   1  12          2.11         -1.24         1.24 o                         
   2   1  12        104.15         87.86         3.91 o                         
   3   1  12          4.24          0.06         1.28 o                         
   4   1  12          0.51         -1.41         1.41 o                         
   5   1  12          0.87         -1.65         1.85 o                         
   6   1  12         10.24          5.02         2.14 o                         
   7   1  12         13.97         11.63         3.68 o                         
   8   1  12          3.51         -0.59         1.90 o                         
   9   1  12         34.19         35.23         3.73 o                         
 -13   2  12          5.09          2.57         3.35 o                         
 -12   2  12          1.70          1.28         2.69 o                         
 -11   2  12          1.98          4.59         2.89 o                         
 -10   2  12          1.27          0.67         1.81 o                         
  -9   2  12         45.51         60.43         3.56 o                         
  -8   2  12         63.15         76.24         3.33 o                         
  -7   2  12        148.10        155.60         4.86 o                         
  -6   2  12          0.46          4.10         1.28 o                         
  -5   2  12          1.03         -0.16         1.19 o                         
  -4   2  12        103.53        105.13         4.72 o                         
  -3   2  12        196.88        182.62         6.46 o                         
  -2   2  12         70.74         74.86         4.26 o                         
  -1   2  12         64.69         65.18         3.35 o                         
   0   2  12        603.34        643.22        19.70 o                         
   1   2  12        256.19        233.19         7.93 o                         
   2   2  12        321.41        285.36         9.58 o                         
   3   2  12        181.57        161.05         6.38 o                         
   4   2  12         58.56         61.30         3.49 o                         
   5   2  12        331.58        270.04         9.88 o                         
   6   2  12        215.47        179.26         6.75 o                         
   7   2  12        104.68         93.36         4.74 o                         
   8   2  12         69.93         67.20         4.55 o                         
   9   2  12          0.89         -2.16         2.16 o                         
 -13   3  12          9.53         22.45         4.71 o                         
 -12   3  12         13.16         15.10         3.44 o                         
 -11   3  12         34.02         40.43         3.86 o                         
 -10   3  12         28.26         30.57         3.08 o                         
  -9   3  12         34.53         44.33         3.50 o                         
  -8   3  12         19.00         19.93         2.48 o                         
  -7   3  12         72.20        100.49         4.46 o                         
  -6   3  12        176.03        161.04         6.30 o                         
  -5   3  12         32.04         47.73         2.65 o                         
  -4   3  12        489.86        471.97        14.70 o                         
  -3   3  12          4.01         39.18         3.44 o                         
  -2   3  12        182.51        167.16         5.84 o                         
  -1   3  12         86.61         90.00         4.44 o                         
   0   3  12         19.08         16.36         1.92 o                         
   1   3  12         91.74        120.61         4.99 o                         
   2   3  12        146.97        119.17         5.10 o                         
   3   3  12          1.22         31.68         4.12 o                         
   4   3  12         89.45         90.47         7.14 o                         
   5   3  12         27.10         16.16         2.49 o                         
   6   3  12          0.05          4.07         2.10 o                         
   7   3  12         11.04         15.91         3.43 o                         
   8   3  12          1.24          7.08         2.83 o                         
   9   3  12          3.51          3.43         2.69 o                         
 -12   4  12          2.54          4.24         3.05 o                         
 -11   4  12         23.61         33.95         4.05 o                         
 -10   4  12          0.14         -0.44         2.01 o                         
  -9   4  12         26.15         24.75         2.69 o                         
  -8   4  12         86.65         79.63         4.32 o                         
  -7   4  12          6.70         12.13         2.23 o                         
  -6   4  12          4.30         40.25         3.05 o                         
  -5   4  12         59.67         61.34         2.99 o                         
  -4   4  12        392.95        371.41        11.70 o                         
  -3   4  12        187.71        176.59         5.90 o                         
  -2   4  12         26.38         20.25         1.86 o                         
  -1   4  12         15.00         38.02         2.65 o                         
   0   4  12          3.18          0.93         1.42 o                         
   1   4  12         42.26         52.33         3.50 o                         
   2   4  12         49.06         34.87         3.04 o                         
   3   4  12          0.02         -2.33         2.33 o                         
   4   4  12         34.34         39.28         3.37 o                         
   5   4  12         22.43         13.48         2.56 o                         
   6   4  12          5.23         12.06         3.36 o                         
   7   4  12          6.38         10.08         3.01 o                         
   8   4  12         28.71         27.25         3.57 o                         
   9   4  12         48.00         49.38         6.30 o                         
 -12   5  12          4.42          5.00         2.86 o                         
 -11   5  12         23.37         16.36         4.65 o                         
 -10   5  12         16.72         14.48         2.95 o                         
  -9   5  12         29.14         21.92         2.83 o                         
  -8   5  12         30.13         35.29         2.96 o                         
  -7   5  12         69.06         83.20         4.56 o                         
  -6   5  12          0.20         -1.71         1.71 o                         
  -5   5  12         23.10         22.47         2.45 o                         
  -4   5  12        227.96        262.72         8.57 o                         
  -3   5  12         58.65         47.29         2.72 o                         
  -2   5  12        228.03        206.57         6.66 o                         
  -1   5  12         22.64         62.24         7.78 o                         
   0   5  12         18.77         23.68         2.27 o                         
   1   5  12        118.68         98.90         4.52 o                         
   2   5  12          3.29          0.94         1.63 o                         
   3   5  12         70.51         63.29         3.81 o                         
   4   5  12         17.89         20.75         2.43 o                         
   5   5  12          0.97         -2.12         2.12 o                         
   6   5  12          0.69         -0.12         2.24 o                         
   7   5  12         10.04          4.88         2.61 o                         
   8   5  12          6.46         10.82         3.12 o                         
 -11   6  12          0.79          2.51         3.28 o                         
 -10   6  12          5.22          8.03         2.72 o                         
  -9   6  12          4.41          7.68         2.53 o                         
  -8   6  12         26.93         26.20         2.68 o                         
  -7   6  12        232.02        203.73         8.03 o                         
  -6   6  12         18.08         46.09         3.50 o                         
  -5   6  12         63.84         91.64         5.14 o                         
  -4   6  12        216.52        196.49         7.40 o                         
  -3   6  12         75.21         95.43         3.98 o                         
  -2   6  12          9.68         15.20         1.63 o                         
  -1   6  12        119.34        129.04         5.01 o                         
   0   6  12         38.68         75.70         3.81 o                         
   1   6  12          2.68          3.42         1.57 o                         
   2   6  12          8.39         10.11         1.92 o                         
   3   6  12         33.63         30.68         2.63 o                         
   4   6  12          1.74          0.52         1.73 o                         
   5   6  12         30.09         40.87         3.21 o                         
   6   6  12         42.32         48.70         4.23 o                         
   7   6  12         24.87         27.88         3.89 o                         
 -10   7  12          6.28          9.73         3.39 o                         
  -9   7  12          2.97          5.45         3.28 o                         
  -8   7  12         34.34         31.35         3.78 o                         
  -7   7  12         59.69         49.71         4.30 o                         
  -6   7  12         12.29          8.02         3.02 o                         
  -5   7  12         19.24         13.98         3.01 o                         
  -4   7  12          6.52          4.63         2.59 o                         
  -3   7  12         19.30         22.93         3.27 o                         
  -2   7  12          0.76          4.28         1.99 o                         
  -1   7  12         31.76         68.86         4.52 o                         
   0   7  12         76.58         93.59         5.68 o                         
   1   7  12          2.83         -2.17         2.17 o                         
   2   7  12         37.94         28.10         3.47 o                         
   3   7  12          0.03          0.58         2.56 o                         
   4   7  12         14.35         12.23         3.07 o                         
   5   7  12         26.34         33.69         4.26 o                         
   6   7  12         17.35         10.23         3.68 o                         
  -8   8  12          0.36          2.91         4.01 o                         
  -7   8  12          3.96          5.72         3.02 o                         
  -6   8  12         14.26          8.28         4.07 o                         
  -5   8  12          3.38          3.84         2.62 o                         
  -4   8  12          0.02          7.91         2.68 o                         
  -3   8  12          0.54         -1.23         3.54 o                         
  -2   8  12         48.13         48.52         5.40 o                         
  -1   8  12         17.98         16.27         2.92 o                         
   0   8  12         69.69         65.30         4.71 o                         
   1   8  12         31.96         35.56         3.87 o                         
   2   8  12          1.86          4.33         3.44 o                         
   3   8  12          5.06          8.04         3.07 o                         
   4   8  12          8.86          5.18         3.16 o                         
   5   8  12          0.01         -1.51         4.06 o                         
  -6   9  12          4.66          7.67         5.80 o                         
  -5   9  12          0.24         -0.69         8.04 o                         
  -4   9  12          0.01          8.93         4.75 o                         
  -3   9  12          0.79          0.86         4.00 o                         
  -2   9  12          0.10         -2.29         3.48 o                         
  -1   9  12          3.12          9.11         4.54 o                         
   0   9  12         12.89         20.26         5.95 o                         
   1   9  12         23.94         23.03         4.47 o                         
   2   9  12          6.96          6.99         3.91 o                         
   3   9  12          5.11          3.90         5.11 o                         
  -2  10  12          4.50          8.69         7.11 o                         
 -13   1  13          0.01          1.57         3.46 o                         
 -12   1  13          6.99          5.77         4.24 o                         
 -11   1  13          0.07         -0.18         2.68 o                         
 -10   1  13         32.05         28.62         3.18 o                         
  -9   1  13         89.21         81.37         4.18 o                         
  -8   1  13          0.07          0.97         1.25 o                         
  -7   1  13          2.12         46.02         3.63 o                         
  -6   1  13         45.45        121.47         4.67 o                         
  -5   1  13        139.25        123.67         4.60 o                         
  -4   1  13         39.94         37.97         2.72 o                         
  -3   1  13          4.07          5.78         1.50 o                         
  -2   1  13        302.39        300.81        11.20 o                         
  -1   1  13          0.39         -1.08         1.48 o                         
   0   1  13          0.24         -1.25         1.36 o                         
   1   1  13         90.72         84.08         4.07 o                         
   2   1  13         54.30         40.67         2.92 o                         
   3   1  13         56.45         44.01         2.85 o                         
   4   1  13         41.28         38.38         2.95 o                         
   5   1  13         24.21         20.14         2.48 o                         
   6   1  13          6.89          1.61         1.97 o                         
   7   1  13          2.61          0.37         2.03 o                         
   8   1  13          0.02         -1.51         2.23 o                         
   9   1  13         15.05         21.23         3.50 o                         
 -13   2  13          0.75          0.67         2.87 o                         
 -12   2  13          8.54         15.85         3.46 o                         
 -11   2  13         21.00         15.03         3.29 o                         
 -10   2  13         50.67         66.36         4.42 o                         
  -9   2  13         64.66         58.05         4.03 o                         
  -8   2  13        254.62        219.98         7.22 o                         
  -7   2  13        113.30        139.43         4.66 o                         
  -6   2  13         16.65         28.23         2.35 o                         
  -5   2  13         85.69         96.65         4.74 o                         
  -4   2  13        269.35        249.09         9.16 o                         
  -3   2  13        189.25        175.31         6.45 o                         
  -2   2  13         30.64         28.52         2.68 o                         
  -1   2  13        141.37        144.48         5.54 o                         
   0   2  13         49.54         61.06         3.45 o                         
   1   2  13         11.01          8.71         1.83 o                         
   2   2  13         47.45         36.99         2.85 o                         
   3   2  13         54.07         47.91         3.26 o                         
   4   2  13          3.35          3.46         1.95 o                         
   5   2  13         69.82         66.53         3.86 o                         
   6   2  13         37.63         43.00         3.29 o                         
   7   2  13          7.22          1.23         2.30 o                         
   8   2  13         11.25         16.09         3.13 o                         
   9   2  13          1.53          3.77         2.51 o                         
 -13   3  13          0.00         -0.18         4.24 o                         
 -12   3  13          8.53         11.18         3.27 o                         
 -11   3  13          4.07          4.02         2.83 o                         
 -10   3  13          0.05         -0.29         2.24 o                         
  -9   3  13         55.78         49.35         3.86 o                         
  -8   3  13        177.34        169.83         6.61 o                         
  -7   3  13         80.83         86.70         4.81 o                         
  -6   3  13        226.17        211.26         7.82 o                         
  -5   3  13          5.69         10.29         1.61 o                         
  -4   3  13         41.02         42.64         3.10 o                         
  -3   3  13         34.55         33.67         2.47 o                         
  -2   3  13         39.34         61.65         3.03 o                         
  -1   3  13        256.71        246.00         8.33 o                         
   0   3  13        145.36        152.54         5.90 o                         
   1   3  13        302.09        307.93        10.35 o                         
   2   3  13          3.04          6.15         1.90 o                         
   3   3  13        116.58        114.74         5.35 o                         
   4   3  13          1.69          1.82         1.92 o                         
   5   3  13          2.82          8.24         2.14 o                         
   6   3  13         13.38         15.73         2.63 o                         
   7   3  13         15.95         20.63         3.38 o                         
   8   3  13          0.14          3.08         2.70 o                         
 -12   4  13          4.16          6.89         3.68 o                         
 -11   4  13          0.06         -2.11         2.11 o                         
 -10   4  13         18.96         24.42         3.12 o                         
  -9   4  13          8.66          4.26         2.07 o                         
  -8   4  13         56.15         59.69         3.77 o                         
  -7   4  13        359.91        339.24        15.67 o                         
  -6   4  13        402.33        366.57        12.83 o                         
  -5   4  13        304.68        294.36         9.63 o                         
  -4   4  13        101.65         91.45         4.13 o                         
  -3   4  13        268.33        233.15         8.75 o                         
  -2   4  13         42.19         43.02         4.17 o                         
  -1   4  13         20.19         29.39         2.49 o                         
   0   4  13        445.84        510.66        15.98 o                         
   1   4  13        633.95        579.92        19.60 o                         
   2   4  13         29.09         28.98         4.52 o                         
   3   4  13          5.93          4.39         2.49 o                         
   4   4  13        105.54         93.31         5.43 o                         
   5   4  13          4.02          9.51         2.63 o                         
   6   4  13         34.50         36.58         5.19 o                         
   7   4  13         40.41         35.70         3.99 o                         
   8   4  13         10.76         13.21         3.09 o                         
 -11   5  13          4.05          4.38         2.60 o                         
 -10   5  13         17.17         13.84         3.62 o                         
  -9   5  13         13.78         11.12         2.33 o                         
  -8   5  13         13.49          9.56         3.16 o                         
  -7   5  13         54.75         50.84         3.60 o                         
  -6   5  13         10.37         11.24         2.44 o                         
  -5   5  13        203.03        193.18         7.57 o                         
  -4   5  13          0.32          4.81         1.80 o                         
  -3   5  13          0.00          2.10         1.49 o                         
  -2   5  13         21.20         15.55         1.97 o                         
  -1   5  13         12.56         25.72         2.37 o                         
   0   5  13         70.40         75.38         3.88 o                         
   1   5  13         64.39         67.36         3.68 o                         
   2   5  13         13.99         13.53         2.32 o                         
   3   5  13         61.74         48.32         3.38 o                         
   4   5  13          1.43          4.41         1.82 o                         
   5   5  13          3.36          0.59         2.29 o                         
   6   5  13          6.27          6.41         2.51 o                         
   7   5  13          4.29          7.88         2.83 o                         
 -11   6  13          9.47         11.50         4.86 o                         
 -10   6  13         11.47         12.27         3.13 o                         
  -9   6  13          3.68          3.31         2.30 o                         
  -8   6  13         10.06         10.18         3.79 o                         
  -7   6  13          6.16          9.79         2.43 o                         
  -6   6  13         23.78         24.07         2.54 o                         
  -5   6  13         20.80         17.53         2.15 o                         
  -4   6  13         12.99         13.05         1.90 o                         
  -3   6  13          1.77          1.21         1.34 o                         
  -2   6  13        152.04        158.83         5.86 o                         
  -1   6  13         23.14         27.39         2.29 o                         
   0   6  13         34.03         35.91         2.63 o                         
   1   6  13          1.91         14.45         1.98 o                         
   2   6  13          0.12         -1.55         1.55 o                         
   3   6  13         35.94         36.00         3.34 o                         
   4   6  13          0.01         -1.82         1.82 o                         
   5   6  13          0.03         -2.00         2.10 o                         
   6   6  13          4.29          7.12         3.15 o                         
   7   6  13          0.02         -1.92         3.77 o                         
  -9   7  13          6.13          2.55         3.23 o                         
  -8   7  13          0.85         -2.36         2.36 o                         
  -7   7  13          2.35          0.72         2.97 o                         
  -6   7  13          0.04         -2.64         2.64 o                         
  -5   7  13         22.17         19.95         3.38 o                         
  -4   7  13          3.05          1.98         2.66 o                         
  -3   7  13          0.29          2.51         2.63 o                         
  -2   7  13         36.03         32.33         3.43 o                         
  -1   7  13         10.42          2.53         2.25 o                         
   0   7  13         22.97         40.34         3.89 o                         
   1   7  13          4.00          0.66         2.62 o                         
   2   7  13         17.79         23.69         3.46 o                         
   3   7  13          6.67          4.21         2.76 o                         
   4   7  13          1.04          3.76         2.70 o                         
   5   7  13          1.78          0.39         2.93 o                         
  -8   8  13         24.76         29.53         5.59 o                         
  -7   8  13         14.09         18.89         3.98 o                         
  -6   8  13         39.40         44.90         5.07 o                         
  -5   8  13          4.91          2.12         2.93 o                         
  -4   8  13         38.05         44.25         4.70 o                         
  -3   8  13         13.21         10.21         2.96 o                         
  -2   8  13         77.55         74.74         6.06 o                         
  -1   8  13         58.35         63.59         5.51 o                         
   0   8  13         20.89         37.24         4.33 o                         
   1   8  13          2.18          6.33         2.82 o                         
   2   8  13          0.11         -1.27         2.51 o                         
   3   8  13          4.32          4.02         3.35 o                         
   4   8  13          0.25         -0.45         3.06 o                         
  -6   9  13          2.67          2.74         4.07 o                         
  -5   9  13          2.34          3.95         4.67 o                         
  -4   9  13          0.49         -2.22         3.98 o                         
  -3   9  13          7.26         10.86         6.06 o                         
  -2   9  13          5.99          4.53         4.05 o                         
  -1   9  13         18.50         28.08        13.57 o                         
   0   9  13         16.75         18.80         6.14 o                         
   1   9  13          0.09         -0.57         3.53 o                         
   2   9  13          0.09         -3.51         3.51 o                         
 -13   0  14          8.04          7.85         5.74 o                         
 -12   0  14          7.59          9.94         5.06 o                         
 -11   0  14         30.81         25.54         6.14 o                         
 -10   0  14          0.26          2.84         2.94 o                         
  -9   0  14         62.06         56.59         8.18 o                         
  -8   0  14        344.63        286.42        12.73 o                         
  -7   0  14        341.94        317.65        16.04 o                         
  -6   0  14        292.87        254.64        11.56 o                         
  -5   0  14        148.61        144.70         9.09 o                         
  -4   0  14         92.47         91.11         6.96 o                         
  -3   0  14          2.71         -0.58         2.20 o                         
  -2   0  14        430.65        421.19        20.70 o                         
  -1   0  14         90.62         99.21         7.04 o                         
   0   0  14          8.45         15.85         5.04 o                         
   1   0  14         29.24         14.13         3.19 o                         
   2   0  14        110.44        130.26         7.22 o                         
   3   0  14         25.37         23.01         4.53 o                         
   4   0  14        178.56        142.04         9.87 o                         
   5   0  14         33.21         46.19         4.71 o                         
   6   0  14         39.28         28.64         5.38 o                         
   7   0  14          0.00          5.83         3.23 o                         
   8   0  14          0.01         -2.37         4.49 o                         
 -13   1  14         24.04         23.76         4.31 o                         
 -12   1  14          8.79         11.51         3.92 o                         
 -11   1  14          5.25          8.39         2.89 o                         
 -10   1  14          5.11          2.90         2.64 o                         
  -9   1  14        244.24        195.51         7.22 o                         
  -8   1  14        423.29        374.09        12.07 o                         
  -7   1  14          1.45          3.61         1.53 o                         
  -6   1  14          7.82         10.94         1.90 o                         
  -5   1  14          0.10         -1.23         1.23 o                         
  -4   1  14          5.27          7.14         1.95 o                         
  -3   1  14         97.21         86.34         4.75 o                         
  -2   1  14         74.96         69.27         4.19 o                         
  -1   1  14         81.91         96.35         4.99 o                         
   0   1  14          1.08         -1.58         1.58 o                         
   1   1  14         19.17         12.77         2.17 o                         
   2   1  14          0.14         -1.22         1.75 o                         
   3   1  14         71.52         60.19         4.48 o                         
   4   1  14         25.96         20.68         2.56 o                         
   5   1  14          9.62          4.76         2.19 o                         
   6   1  14         14.45         12.99         2.28 o                         
   7   1  14          1.51          0.66         2.01 o                         
   8   1  14         51.25         46.97         4.04 o                         
 -13   2  14          0.44         -1.98         4.34 o                         
 -12   2  14          5.77          2.01         3.03 o                         
 -11   2  14         23.48         24.52         3.72 o                         
 -10   2  14          6.16          7.16         2.31 o                         
  -9   2  14         31.93         33.18         3.16 o                         
  -8   2  14         20.18         26.47         2.50 o                         
  -7   2  14         27.57         40.33         3.01 o                         
  -6   2  14        127.17        120.10         5.78 o                         
  -5   2  14         12.02         13.88         2.24 o                         
  -4   2  14        107.28        107.00         4.77 o                         
  -3   2  14          5.00          3.90         1.85 o                         
  -2   2  14         13.95         12.94         2.58 o                         
  -1   2  14          4.71          3.20         1.69 o                         
   0   2  14        131.16        138.72         5.65 o                         
   1   2  14        196.09        181.96         6.94 o                         
   2   2  14        334.14        288.64         9.95 o                         
   3   2  14          1.02         -1.73         1.82 o                         
   4   2  14          4.64          6.37         2.04 o                         
   5   2  14          0.04         -1.86         1.86 o                         
   6   2  14          7.52         12.96         2.49 o                         
   7   2  14          3.20          2.53         2.48 o                         
   8   2  14          1.20          2.88         2.63 o                         
 -12   3  14          0.88          4.91         3.10 o                         
 -11   3  14          2.50          2.42         2.64 o                         
 -10   3  14         13.53         19.17         2.90 o                         
  -9   3  14          3.65          2.20         2.19 o                         
  -8   3  14         27.00         19.94         2.74 o                         
  -7   3  14         50.56         82.20         5.00 o                         
  -6   3  14         47.77         57.64         3.89 o                         
  -5   3  14         11.17         14.69         2.47 o                         
  -4   3  14        332.22        294.12        10.64 o                         
  -3   3  14        139.29        131.99         5.31 o                         
  -2   3  14         17.34         25.29         2.31 o                         
  -1   3  14        314.38        334.97        11.66 o                         
   0   3  14         73.62         88.03         4.46 o                         
   1   3  14         28.87         55.34         4.05 o                         
   2   3  14          2.71         -0.72         2.26 o                         
   3   3  14          0.35         -1.71         1.71 o                         
   4   3  14         58.25         51.72         3.69 o                         
   5   3  14         27.17         31.00         3.16 o                         
   6   3  14          3.87          5.63         2.36 o                         
   7   3  14          7.88          8.15         3.57 o                         
   8   3  14          0.08         -3.57         4.44 o                         
 -12   4  14         26.61         35.91         5.14 o                         
 -11   4  14          9.40          9.03         2.69 o                         
 -10   4  14          0.70         -0.66         2.16 o                         
  -9   4  14          2.36          1.36         1.99 o                         
  -8   4  14         71.99         69.78         4.44 o                         
  -7   4  14         36.42         40.32         3.38 o                         
  -6   4  14         21.56         15.11         2.71 o                         
  -5   4  14          2.59         11.24         2.25 o                         
  -4   4  14        467.17        426.06        14.84 o                         
  -3   4  14        211.44        183.51         7.35 o                         
  -2   4  14         11.52         14.86         2.15 o                         
  -1   4  14        219.83        284.49         9.61 o                         
   0   4  14         54.32         63.17         3.76 o                         
   1   4  14        161.93        175.32         7.31 o                         
   2   4  14         76.84         72.53         4.61 o                         
   3   4  14          1.36          0.56         1.99 o                         
   4   4  14          3.74         -2.15         2.15 o                         
   5   4  14         22.82         19.99         3.07 o                         
   6   4  14          0.52         19.45         3.29 o                         
   7   4  14          1.33          5.04         3.08 o                         
 -11   5  14         34.56         40.34         4.27 o                         
 -10   5  14          2.20          4.14         2.31 o                         
  -9   5  14          1.97          0.52         2.04 o                         
  -8   5  14         19.22         19.86         2.53 o                         
  -7   5  14        176.42        175.50         7.29 o                         
  -6   5  14         32.98         26.35         2.99 o                         
  -5   5  14         57.50         56.65         3.74 o                         
  -4   5  14         27.49         33.21         3.01 o                         
  -3   5  14          8.05          3.68         1.65 o                         
  -2   5  14         24.73         21.56         2.31 o                         
  -1   5  14        149.19        146.46         5.88 o                         
   0   5  14        113.91        130.28         5.50 o                         
   1   5  14          0.00          0.31         1.83 o                         
   2   5  14          2.01          2.21         1.90 o                         
   3   5  14         32.32         22.28         2.65 o                         
   4   5  14         22.91         28.09         2.88 o                         
   5   5  14         16.76         20.40         3.04 o                         
   6   5  14         30.52         15.54         3.20 o                         
   7   5  14         29.89         36.59         4.00 o                         
 -10   6  14          6.85          3.72         3.46 o                         
  -9   6  14         10.22          8.57         2.52 o                         
  -8   6  14          0.05         -2.01         2.01 o                         
  -7   6  14         63.08         65.46         4.08 o                         
  -6   6  14          2.32         10.00         2.15 o                         
  -5   6  14        176.33        177.50         7.13 o                         
  -4   6  14        104.63        101.76         4.94 o                         
  -3   6  14          9.55          5.80         2.38 o                         
  -2   6  14          9.69          6.30         1.66 o                         
  -1   6  14        181.80        157.85         6.14 o                         
   0   6  14         86.49         89.17         4.39 o                         
   1   6  14         32.76         39.46         2.93 o                         
   2   6  14         18.29         15.96         2.37 o                         
   3   6  14          5.50         -1.87         1.87 o                         
   4   6  14         17.07         19.08         3.21 o                         
   5   6  14         20.79         23.23         3.94 o                         
   6   6  14          0.01          5.26         3.32 o                         
  -9   7  14         25.47         24.13         4.32 o                         
  -8   7  14          9.60          4.83         2.76 o                         
  -7   7  14         70.99         88.22         6.56 o                         
  -6   7  14         12.60         17.20         3.42 o                         
  -5   7  14          0.28          2.87         2.70 o                         
  -4   7  14         34.07         34.17         4.25 o                         
  -3   7  14         94.43         87.64         6.42 o                         
  -2   7  14          4.98          2.27         2.85 o                         
  -1   7  14          0.24          0.18         2.06 o                         
   0   7  14         40.04         48.62         4.28 o                         
   1   7  14         10.17         15.85         2.96 o                         
   2   7  14          0.31         -2.55         2.55 o                         
   3   7  14         51.95         68.05         5.50 o                         
   4   7  14          2.18          3.50         3.02 o                         
   5   7  14          0.01          2.98         3.26 o                         
  -7   8  14          6.05          8.33         3.26 o                         
  -6   8  14         14.32          7.03         3.60 o                         
  -5   8  14          0.02         -2.61         2.84 o                         
  -4   8  14         12.45         16.42         6.58 o                         
  -3   8  14         36.50         26.18         4.04 o                         
  -2   8  14         26.89         24.41         4.11 o                         
  -1   8  14         14.46         12.95         3.54 o                         
   0   8  14         35.55         51.94         5.29 o                         
   1   8  14          4.58          6.67         3.14 o                         
   2   8  14          0.12         -2.15         2.79 o                         
   3   8  14          4.38          4.00         2.98 o                         
  -5   9  14          2.45         -4.48         5.53 o                         
  -4   9  14          1.39         -3.73         3.73 o                         
  -3   9  14          1.73          5.01         4.47 o                         
  -2   9  14         25.52         21.61         5.78 o                         
  -1   9  14         12.15         10.99         5.68 o                         
   0   9  14          1.68          1.20         4.43 o                         
 -12   1  15          0.17          5.61         3.75 o                         
 -11   1  15          1.61         -1.94         2.64 o                         
 -10   1  15          0.01         -1.56         3.08 o                         
  -9   1  15         37.47         37.73         3.01 o                         
  -8   1  15         12.28         14.20         2.58 o                         
  -7   1  15         10.90         19.73         2.24 o                         
  -6   1  15          0.58          5.95         2.19 o                         
  -5   1  15          3.75         12.04         2.02 o                         
  -4   1  15         72.26         69.71         4.39 o                         
  -3   1  15        175.49        145.18         6.57 o                         
  -2   1  15         64.34         59.63         4.09 o                         
  -1   1  15          3.81          2.47         2.10 o                         
   0   1  15        104.07        113.82         5.25 o                         
   1   1  15         62.45         57.02         4.04 o                         
   2   1  15         37.04         39.13         3.17 o                         
   3   1  15         31.50         25.70         3.20 o                         
   4   1  15         32.87         33.84         2.95 o                         
   5   1  15          0.10          1.41         1.94 o                         
   6   1  15          1.25          7.80         2.33 o                         
   7   1  15          6.83          7.05         2.56 o                         
   8   1  15          5.44          2.83         2.65 o                         
 -12   2  15         26.47         29.80         4.05 o                         
 -11   2  15         11.20         11.66         3.95 o                         
 -10   2  15         77.72         70.99         5.75 o                         
  -9   2  15          9.34         13.62         2.57 o                         
  -8   2  15          9.99          9.61         2.77 o                         
  -7   2  15         54.80         68.46         3.73 o                         
  -6   2  15         97.69         98.72         5.58 o                         
  -5   2  15        104.39         95.14         5.20 o                         
  -4   2  15          0.79          1.06         1.71 o                         
  -3   2  15        309.58        258.65         9.72 o                         
  -2   2  15        126.30        122.92         6.04 o                         
  -1   2  15         78.37         91.33         4.57 o                         
   0   2  15        154.45        173.16         9.01 o                         
   1   2  15          5.53         58.43         6.52 o                         
   2   2  15        156.50        168.30         6.77 o                         
   3   2  15        137.11        113.97         5.53 o                         
   4   2  15          0.14         -0.76         2.01 o                         
   5   2  15         22.86         22.88         2.84 o                         
   6   2  15          2.37         -1.05         2.13 o                         
   7   2  15          0.06          2.67         2.63 o                         
   8   2  15         15.97          7.93         3.09 o                         
 -12   3  15          0.36          4.82         3.12 o                         
 -11   3  15          4.82          4.39         2.96 o                         
 -10   3  15         19.61         26.61         3.20 o                         
  -9   3  15          5.98          8.17         2.14 o                         
  -8   3  15         33.07         29.15         3.16 o                         
  -7   3  15          4.41         20.65         2.71 o                         
  -6   3  15          7.49          8.89         2.45 o                         
  -5   3  15        403.25        357.58        12.84 o                         
  -4   3  15        427.02        400.31        14.08 o                         
  -3   3  15          0.60          0.69         2.02 o                         
  -2   3  15        220.59        208.66        11.63 o                         
  -1   3  15        327.65        276.85        10.57 o                         
   0   3  15         67.31         97.18         5.41 o                         
   1   3  15        104.78         93.29         4.82 o                         
   2   3  15          0.00          0.26         1.82 o                         
   3   3  15         21.73         22.91         2.74 o                         
   4   3  15          3.92          6.11         2.01 o                         
   5   3  15         17.64         13.13         2.80 o                         
   6   3  15         25.79         39.21         4.05 o                         
   7   3  15         12.66         19.28         6.00 o                         
 -11   4  15          9.29         11.20         3.28 o                         
 -10   4  15         30.84         30.17         3.45 o                         
  -9   4  15          9.74          7.56         2.32 o                         
  -8   4  15         12.45         13.86         2.57 o                         
  -7   4  15          3.46          1.84         2.85 o                         
  -6   4  15        167.28        165.79         7.12 o                         
  -5   4  15        291.13        247.25         9.45 o                         
  -4   4  15        239.07        239.66         9.16 o                         
  -3   4  15        168.22        151.51         6.59 o                         
  -2   4  15        131.63        129.43         5.40 o                         
  -1   4  15        276.83        276.59        10.77 o                         
   0   4  15         26.98         29.82         2.81 o                         
   1   4  15         11.41          7.80         2.55 o                         
   2   4  15         35.39         41.39         3.62 o                         
   3   4  15         73.67         64.36         4.55 o                         
   4   4  15          7.15         10.37         2.40 o                         
   5   4  15         26.03         21.09         3.26 o                         
   6   4  15          6.58          6.34         2.83 o                         
   7   4  15          0.00         -1.03         2.75 o                         
 -11   5  15          0.89         -0.45         2.72 o                         
 -10   5  15          8.03          9.68         2.41 o                         
  -9   5  15          6.43          5.35         2.25 o                         
  -8   5  15         50.72         56.61         5.17 o                         
  -7   5  15          1.44          1.24         2.09 o                         
  -6   5  15         54.73         63.49         4.16 o                         
  -5   5  15        247.88        243.29         9.30 o                         
  -4   5  15         81.86         74.99         4.54 o                         
  -3   5  15          0.14         -1.83         1.83 o                         
  -2   5  15        332.19        303.13        10.44 o                         
  -1   5  15         42.00         41.55         3.26 o                         
   0   5  15         19.17         17.66         2.35 o                         
   1   5  15          6.75          4.88         1.96 o                         
   2   5  15         10.60         11.02         2.22 o                         
   3   5  15          0.16         -1.96         1.96 o                         
   4   5  15          7.67         10.23         2.65 o                         
   5   5  15          0.40          1.32         2.42 o                         
   6   5  15          0.33         -1.58         2.93 o                         
 -10   6  15          2.38          9.47         3.51 o                         
  -9   6  15          2.59          2.69         2.40 o                         
  -8   6  15         24.98         29.87         3.19 o                         
  -7   6  15          2.62          5.72         2.88 o                         
  -6   6  15         61.76         63.65         4.14 o                         
  -5   6  15         58.13         45.43         3.36 o                         
  -4   6  15          1.97          5.10         2.15 o                         
  -3   6  15         57.13         48.66         3.47 o                         
  -2   6  15         27.67         25.96         2.38 o                         
  -1   6  15          7.69         10.51         1.98 o                         
   0   6  15         31.53         31.58         2.70 o                         
   1   6  15         12.13         12.35         2.26 o                         
   2   6  15         29.64         19.34         2.52 o                         
   3   6  15         18.71         27.28         3.28 o                         
   4   6  15          0.20          1.02         2.91 o                         
   5   6  15         14.31         18.99         3.87 o                         
  -8   7  15          4.82          2.58         3.93 o                         
  -7   7  15          1.52          9.64         3.32 o                         
  -6   7  15         27.76         31.71         4.18 o                         
  -5   7  15          0.06         -0.82         3.38 o                         
  -4   7  15         13.86         14.12         3.53 o                         
  -3   7  15         77.57         82.56         6.22 o                         
  -2   7  15         32.63         25.86         4.20 o                         
  -1   7  15         52.76         46.69         5.09 o                         
   0   7  15         24.45         37.77         3.97 o                         
   1   7  15         12.72         17.58         3.48 o                         
   2   7  15         17.39         19.59         3.45 o                         
   3   7  15         44.54         48.90         4.73 o                         
   4   7  15         16.99         17.45         5.58 o                         
  -7   8  15         22.22         28.55         5.93 o                         
  -6   8  15          1.24         -4.18         4.34 o                         
  -5   8  15          3.88          6.71         3.83 o                         
  -4   8  15         24.47         30.02         4.62 o                         
  -3   8  15         16.39         23.56         3.89 o                         
  -2   8  15          7.06          3.95         3.16 o                         
  -1   8  15         45.91         40.69         4.89 o                         
   0   8  15         39.23         46.41         6.01 o                         
   1   8  15          7.26          9.68         3.20 o                         
   2   8  15          0.33          0.25         2.96 o                         
 -12   0  16          2.59          9.87         5.13 o                         
 -11   0  16          0.08          5.29         4.35 o                         
 -10   0  16          2.05          2.80         4.46 o                         
  -9   0  16        219.39        189.08        12.59 o                         
  -8   0  16        247.80        263.76        13.96 o                         
  -7   0  16         13.39         23.82         3.31 o                         
  -6   0  16         72.61         66.87         5.12 o                         
  -5   0  16        105.26        170.66        10.37 o                         
  -4   0  16         33.10         29.18         4.50 o                         
  -3   0  16         25.26         16.92         4.17 o                         
  -2   0  16        443.41        417.01        24.43 o                         
  -1   0  16         77.62         85.95         7.23 o                         
   0   0  16        414.95        438.06        21.96 o                         
   1   0  16          0.21         -2.85         2.85 o                         
   2   0  16        231.67        246.05        12.03 o                         
   3   0  16         65.84         51.72         4.87 o                         
   4   0  16        138.11        119.86         8.11 o                         
   5   0  16         22.67         22.86         3.92 o                         
   6   0  16          0.21         -2.55         2.55 o                         
   7   0  16          0.46         -0.54         2.97 o                         
 -12   1  16         57.75         66.75         8.60 o                         
 -11   1  16          0.72          9.82         3.36 o                         
 -10   1  16          3.03          3.82         3.47 o                         
  -9   1  16         19.26         17.78         2.77 o                         
  -8   1  16        105.93        105.79         5.66 o                         
  -7   1  16        130.37        130.52         5.69 o                         
  -6   1  16          4.24         -0.05         1.91 o                         
  -5   1  16         23.40         20.65         3.39 o                         
  -4   1  16         23.51         11.41         2.66 o                         
  -3   1  16          1.45         -0.25         1.96 o                         
  -2   1  16         15.40         12.38         2.46 o                         
  -1   1  16         29.09         25.63         3.06 o                         
   0   1  16        393.56        418.68        14.90 o                         
   1   1  16        191.26        143.64         7.43 o                         
   2   1  16        575.23        518.90        17.53 o                         
   3   1  16         10.90         15.85         2.72 o                         
   4   1  16         75.23         66.92         3.98 o                         
   5   1  16          0.77         -1.76         1.91 o                         
   6   1  16          9.72          9.65         2.41 o                         
   7   1  16         18.25         16.69         2.96 o                         
 -12   2  16          6.37         12.65         4.07 o                         
 -11   2  16         11.36         17.96         3.56 o                         
 -10   2  16          1.57         -1.61         2.29 o                         
  -9   2  16          7.80          4.14         3.25 o                         
  -8   2  16        100.94        110.83         5.96 o                         
  -7   2  16         15.10         24.00         3.06 o                         
  -6   2  16        113.47        107.66         5.78 o                         
  -5   2  16          0.02         31.87         3.62 o                         
  -4   2  16          0.27         -1.12         1.74 o                         
  -3   2  16        302.20        266.22        11.38 o                         
  -2   2  16         49.68         56.08         4.49 o                         
  -1   2  16        451.26        426.50        15.49 o                         
   0   2  16        121.75        130.60         6.09 o                         
   1   2  16          7.21         10.05         2.30 o                         
   2   2  16         21.17         18.07         2.57 o                         
   3   2  16         14.45         13.60         2.45 o                         
   4   2  16          0.48          3.12         2.80 o                         
   5   2  16         24.28         25.97         3.13 o                         
   6   2  16         10.14          9.02         3.20 o                         
   7   2  16          1.76          0.02         2.99 o                         
 -12   3  16          3.61         13.02         5.27 o                         
 -11   3  16          1.77         -0.01         3.16 o                         
 -10   3  16          0.44          2.30         2.25 o                         
  -9   3  16          1.53          0.24         2.04 o                         
  -8   3  16          5.84          8.12         2.41 o                         
  -7   3  16        204.19        180.49         7.66 o                         
  -6   3  16          0.05         -2.05         2.05 o                         
  -5   3  16          6.90          6.38         2.32 o                         
  -4   3  16         46.33         36.40         3.44 o                         
  -3   3  16         51.92         58.77         4.42 o                         
  -2   3  16         81.26         80.69         4.92 o                         
  -1   3  16          1.78         12.21         2.44 o                         
   0   3  16        400.20        424.01        13.76 o                         
   1   3  16        246.08        220.25         8.21 o                         
   2   3  16         30.13         22.23         2.71 o                         
   3   3  16         96.91        100.72         5.31 o                         
   4   3  16         12.97         12.29         2.61 o                         
   5   3  16          0.38         -1.97         1.97 o                         
   6   3  16         14.73         24.63         3.66 o                         
   7   3  16          2.72          4.30         4.99 o                         
 -11   4  16         32.39         37.35         4.31 o                         
 -10   4  16          9.84         15.91         2.78 o                         
  -9   4  16          1.01          1.08         2.10 o                         
  -8   4  16         15.10         12.43         2.72 o                         
  -7   4  16         14.14         16.56         2.74 o                         
  -6   4  16          2.19         -1.75         2.04 o                         
  -5   4  16          0.97          7.89         2.58 o                         
  -4   4  16          7.30         12.83         2.56 o                         
  -3   4  16        158.17        162.33         7.07 o                         
  -2   4  16         72.83         56.48         3.64 o                         
  -1   4  16          0.00         -0.39         1.79 o                         
   0   4  16         11.92         13.66         2.49 o                         
   1   4  16          2.77          3.62         2.20 o                         
   2   4  16          0.08         -2.14         2.14 o                         
   3   4  16          3.68          5.72         2.58 o                         
   4   4  16          8.65          9.00         2.63 o                         
   5   4  16          1.65          2.08         2.68 o                         
   6   4  16          1.96          2.45         2.84 o                         
 -10   5  16          1.72          4.00         2.61 o                         
  -9   5  16         32.49         33.94         3.36 o                         
  -8   5  16         64.73         65.62         4.51 o                         
  -7   5  16         55.63         56.02         4.09 o                         
  -6   5  16         12.52         16.41         2.67 o                         
  -5   5  16          0.93          1.70         1.83 o                         
  -4   5  16        146.63        145.71         6.62 o                         
  -3   5  16         21.30         25.53         2.85 o                         
  -2   5  16          1.79          0.47         1.86 o                         
  -1   5  16          2.06          1.90         1.90 o                         
   0   5  16         20.40         28.37         2.84 o                         
   1   5  16          0.44         -1.80         1.80 o                         
   2   5  16         12.25         16.55         2.65 o                         
   3   5  16         24.68         21.67         2.85 o                         
   4   5  16          4.40          4.44         2.30 o                         
   5   5  16         11.17         11.77         2.95 o                         
  -9   6  16          0.01          2.79         2.90 o                         
  -8   6  16          0.05          3.67         2.60 o                         
  -7   6  16         56.99         58.13         4.57 o                         
  -6   6  16         79.90         67.12         4.99 o                         
  -5   6  16         27.27         45.21         3.72 o                         
  -4   6  16         20.68         20.47         2.69 o                         
  -3   6  16          1.28          0.97         1.98 o                         
  -2   6  16         13.12         12.65         2.43 o                         
  -1   6  16         57.55         64.91         3.89 o                         
   0   6  16         36.33         34.58         3.11 o                         
   1   6  16          5.54         10.43         3.04 o                         
   2   6  16          3.81          3.51         2.44 o                         
   3   6  16          8.66         13.65         3.11 o                         
   4   6  16          2.31          1.15         2.93 o                         
  -8   7  16          0.56          4.39         2.96 o                         
  -7   7  16          2.97          4.68         3.18 o                         
  -6   7  16         28.06         43.22         4.87 o                         
  -5   7  16         20.80         26.32         4.00 o                         
  -4   7  16         20.18         19.82         3.87 o                         
  -3   7  16          5.24          3.56         2.94 o                         
  -2   7  16         14.76         15.97         4.19 o                         
  -1   7  16         37.89         39.04         4.50 o                         
   0   7  16          1.71          2.65         2.87 o                         
   1   7  16          2.57         -1.93         3.12 o                         
   2   7  16          5.31          6.64         2.98 o                         
   3   7  16         32.97         41.32         4.52 o                         
  -5   8  16          3.28          3.07         5.18 o                         
  -4   8  16          9.20          5.58         4.34 o                         
  -3   8  16          0.27         -3.34         3.34 o                         
  -2   8  16          6.90          4.43         3.91 o                         
  -1   8  16          0.32          3.09         3.54 o                         
   0   8  16          1.17          5.11         3.51 o                         
   1   8  16          5.47         -3.69         5.53 o                         
 -12   1  17          0.49         -0.60         5.72 o                         
 -11   1  17          3.55          2.49         3.35 o                         
 -10   1  17          2.06          1.98         2.70 o                         
  -9   1  17          1.07          2.73         2.54 o                         
  -8   1  17          5.52         10.39         2.51 o                         
  -7   1  17         43.95         46.72         3.43 o                         
  -6   1  17          0.48         -2.04         2.04 o                         
  -5   1  17         18.30         12.43         2.46 o                         
  -4   1  17          7.57          4.32         2.60 o                         
  -3   1  17        225.95        188.70         8.09 o                         
  -2   1  17         56.17         59.81         4.33 o                         
  -1   1  17          2.69         16.10         2.59 o                         
   0   1  17          4.28          4.75         2.61 o                         
   1   1  17         91.16        118.98         6.12 o                         
   2   1  17          6.15          9.34         2.46 o                         
   3   1  17         15.72         19.03         2.87 o                         
   4   1  17          6.68          9.98         2.50 o                         
   5   1  17          8.29          0.87         2.06 o                         
   6   1  17          7.44          6.98         2.52 o                         
 -11   2  17         15.36         16.19         3.65 o                         
 -10   2  17          3.73          1.47         2.55 o                         
  -9   2  17          2.97         -0.71         2.25 o                         
  -8   2  17         49.86         42.40         3.75 o                         
  -7   2  17         66.52         79.87         4.98 o                         
  -6   2  17          7.50         31.22         4.07 o                         
  -5   2  17         42.73         36.49         3.38 o                         
  -4   2  17        220.17        179.16         7.20 o                         
  -3   2  17         33.98         29.61         3.34 o                         
  -2   2  17        484.08        471.40        16.56 o                         
  -1   2  17         52.37         46.80         3.97 o                         
   0   2  17        453.80        484.84        18.43 o                         
   1   2  17         71.87         86.50         4.86 o                         
   2   2  17          3.07          6.03         2.22 o                         
   3   2  17         41.27         41.25         4.34 o                         
   4   2  17          0.81          2.29         2.32 o                         
   5   2  17          9.91         10.38         2.55 o                         
   6   2  17         18.19         19.14         3.54 o                         
 -11   3  17          4.75          0.52         3.01 o                         
 -10   3  17         19.01         23.25         3.42 o                         
  -9   3  17         51.12         56.72         4.41 o                         
  -8   3  17          5.58          9.43         2.59 o                         
  -7   3  17          9.86          8.20         2.48 o                         
  -6   3  17          1.52          3.12         2.19 o                         
  -5   3  17         52.56         53.99         4.03 o                         
  -4   3  17         26.03         32.31         3.31 o                         
  -3   3  17        187.50        170.53         7.49 o                         
  -2   3  17          1.15         -2.14         2.35 o                         
  -1   3  17          0.00         25.59         3.41 o                         
   0   3  17         18.61         17.32         2.63 o                         
   1   3  17          0.00         -0.24         2.12 o                         
   2   3  17         29.99         21.80         2.94 o                         
   3   3  17         82.33         88.94         5.13 o                         
   4   3  17          0.27          1.34         2.30 o                         
   5   3  17         34.18         37.17         3.66 o                         
   6   3  17          3.50          2.72         3.13 o                         
 -10   4  17          7.06          5.27         2.54 o                         
  -9   4  17         33.93         29.50         3.14 o                         
  -8   4  17         13.00         16.62         2.96 o                         
  -7   4  17         67.51         67.20         4.63 o                         
  -6   4  17         30.02         33.88         3.34 o                         
  -5   4  17         63.02         49.51         3.88 o                         
  -4   4  17          1.97          3.87         2.35 o                         
  -3   4  17         30.12         36.61         3.33 o                         
  -2   4  17        137.61        135.78         9.46 o                         
  -1   4  17          1.33          0.97         1.93 o                         
   0   4  17          1.06          0.57         2.07 o                         
   1   4  17         52.54         56.20         4.30 o                         
   2   4  17          4.91          7.09         2.45 o                         
   3   4  17         11.83         10.90         2.64 o                         
   4   4  17         17.83         14.39         3.08 o                         
   5   4  17          5.41          7.43         2.83 o                         
 -10   5  17         30.87         37.33         3.78 o                         
  -9   5  17          2.48          1.86         2.21 o                         
  -8   5  17         46.44         59.26         4.39 o                         
  -7   5  17          4.45         18.13         2.80 o                         
  -6   5  17         12.27          1.10         2.32 o                         
  -5   5  17          0.47         -2.03         2.03 o                         
  -4   5  17          6.00          6.43         2.34 o                         
  -3   5  17         31.89         36.10         3.47 o                         
  -2   5  17         40.24         39.40         3.45 o                         
  -1   5  17         25.02         24.15         2.77 o                         
   0   5  17          0.05         -1.91         1.91 o                         
   1   5  17          6.17          3.69         2.10 o                         
   2   5  17         37.81         34.07         3.38 o                         
   3   5  17          0.92          2.01         2.46 o                         
   4   5  17          0.51          1.72         2.30 o                         
  -8   6  17          0.08          6.23         5.13 o                         
  -7   6  17          2.74          8.53         2.81 o                         
  -6   6  17          4.52         11.73         2.99 o                         
  -5   6  17          0.64         -1.18         2.33 o                         
  -4   6  17          3.47          2.09         3.32 o                         
  -3   6  17          9.20         14.98         2.91 o                         
  -2   6  17          0.05         -2.84         2.84 o                         
  -1   6  17         73.77         84.93         5.03 o                         
   0   6  17        132.85        153.25         7.28 o                         
   1   6  17         25.00         33.83         3.58 o                         
   2   6  17         20.66         24.63         3.91 o                         
   3   6  17         27.27         25.93         4.05 o                         
  -7   7  17          5.71          9.47         3.41 o                         
  -6   7  17          0.80          6.72         3.39 o                         
  -5   7  17         25.62         26.96         4.41 o                         
  -4   7  17         26.08         24.00         4.19 o                         
  -3   7  17         32.62         33.67         4.75 o                         
  -2   7  17         34.09         33.59         4.73 o                         
  -1   7  17         10.30          8.92         4.83 o                         
   0   7  17          7.56         12.48         3.50 o                         
   1   7  17          1.19          8.11         4.03 o                         
   2   7  17          4.01         13.49         4.79 o                         
  -3   8  17          2.66         -3.22         4.74 o                         
  -2   8  17          0.16         -0.27         5.80 o                         
 -11   0  18          3.67          3.21         6.98 o                         
 -10   0  18         15.76         16.45         5.81 o                         
  -9   0  18         27.38         30.35         6.71 o                         
  -8   0  18          7.16         10.83         3.33 o                         
  -7   0  18          4.68          0.55         2.69 o                         
  -6   0  18          5.80          8.17         4.91 o                         
  -5   0  18         47.33         57.17         6.57 o                         
  -4   0  18         61.47         57.54         6.30 o                         
  -3   0  18        286.14        258.56        14.73 o                         
  -2   0  18        471.06        471.98        23.62 o                         
  -1   0  18        348.45        315.87        17.13 o                         
   0   0  18         52.00         71.96         7.07 o                         
   1   0  18        688.59        597.37        37.90 o                         
   2   0  18          0.14         -3.15         3.15 o                         
   3   0  18          5.09         15.83         3.59 o                         
   4   0  18         20.50         16.13         3.63 o                         
   5   0  18         20.42         15.13         3.94 o                         
   6   0  18          3.11         16.75         4.00 o                         
 -11   1  18          3.02          7.41         3.45 o                         
 -10   1  18         12.07          5.82         3.69 o                         
  -9   1  18         51.16         62.69         5.94 o                         
  -8   1  18         45.17         46.64         4.03 o                         
  -7   1  18          7.88          6.97         2.25 o                         
  -6   1  18          2.57         -0.25         2.20 o                         
  -5   1  18          0.85         -1.69         2.02 o                         
  -4   1  18        145.03        141.59         7.25 o                         
  -3   1  18          2.34          5.18         2.57 o                         
  -2   1  18        117.63        142.37         8.96 o                         
  -1   1  18        266.29        286.96        12.59 o                         
   0   1  18         10.60          9.07         2.87 o                         
   1   1  18        115.23        115.09         6.53 o                         
   2   1  18        102.13         88.80         5.12 o                         
   3   1  18         14.08         15.76         2.73 o                         
   4   1  18         15.42         19.46         2.97 o                         
   5   1  18          8.90         17.91         3.02 o                         
   6   1  18          1.25          1.43         5.86 o                         
 -11   2  18          2.11          6.89         3.77 o                         
 -10   2  18          1.98          6.28         2.92 o                         
  -9   2  18          0.04          3.85         2.58 o                         
  -8   2  18        131.67        145.58         7.27 o                         
  -7   2  18         52.95         58.41         4.43 o                         
  -6   2  18          3.63          5.94         2.63 o                         
  -5   2  18          0.00         -2.14         2.14 o                         
  -4   2  18          0.00         -1.85         2.09 o                         
  -3   2  18          1.17          1.24         2.37 o                         
  -2   2  18         73.58         70.97         4.92 o                         
  -1   2  18        105.48         98.44         5.77 o                         
   0   2  18         32.21         39.89         4.83 o                         
   1   2  18         14.87         16.67         2.61 o                         
   2   2  18         29.19         31.87         3.34 o                         
   3   2  18         54.91         60.40         4.32 o                         
   4   2  18          5.72          3.56         2.47 o                         
   5   2  18          4.07          3.21         2.49 o                         
 -11   3  18          5.10         18.97         9.22 o                         
 -10   3  18         21.78         27.21         4.21 o                         
  -9   3  18         15.95         22.12         3.25 o                         
  -8   3  18          0.43          2.81         2.45 o                         
  -7   3  18         28.24         36.34         3.73 o                         
  -6   3  18          4.84          4.30         2.53 o                         
  -5   3  18          7.78          6.38         2.49 o                         
  -4   3  18          2.06          4.09         2.47 o                         
  -3   3  18         95.97        108.63         6.07 o                         
  -2   3  18          3.68          3.30         2.05 o                         
  -1   3  18          3.03          1.73         3.22 o                         
   0   3  18         12.34         15.55         2.61 o                         
   1   3  18         13.93         10.86         2.54 o                         
   2   3  18          0.12          1.27         2.22 o                         
   3   3  18          7.96         13.02         2.62 o                         
   4   3  18          5.24          8.60         3.51 o                         
   5   3  18          6.35          8.71         3.23 o                         
 -10   4  18          5.88          2.45         2.64 o                         
  -9   4  18          4.09          7.00         2.57 o                         
  -8   4  18          1.04          4.57         2.92 o                         
  -7   4  18          6.60         11.08         2.73 o                         
  -6   4  18          2.55          9.30         2.54 o                         
  -5   4  18         33.83         30.85         3.45 o                         
  -4   4  18         78.29         74.28         4.85 o                         
  -3   4  18        166.35        156.38         7.40 o                         
  -2   4  18          0.33         -0.43         2.29 o                         
  -1   4  18         63.56         65.56         4.14 o                         
   0   4  18         13.82         12.03         3.40 o                         
   1   4  18          1.55          0.14         2.17 o                         
   2   4  18          3.43          5.18         2.68 o                         
   3   4  18         11.03          9.74         2.70 o                         
   4   4  18          8.75          5.52         2.96 o                         
  -9   5  18          4.49         -0.73         2.76 o                         
  -8   5  18         63.70         74.19         5.04 o                         
  -7   5  18          0.75          1.84         2.34 o                         
  -6   5  18         12.36         14.40         2.90 o                         
  -5   5  18         21.25         13.30         2.69 o                         
  -4   5  18        101.47         97.26         5.67 o                         
  -3   5  18         42.59         46.42         3.86 o                         
  -2   5  18         54.40         55.59         3.74 o                         
  -1   5  18          3.43         -1.34         2.13 o                         
   0   5  18          9.39          6.45         2.38 o                         
   1   5  18          3.82          2.11         2.16 o                         
   2   5  18          0.02         -1.81         2.23 o                         
   3   5  18          0.75          4.96         3.40 o                         
  -8   6  18         12.35         12.16         4.26 o                         
  -7   6  18          0.10         -2.36         3.12 o                         
  -6   6  18         36.65         39.25         4.18 o                         
  -5   6  18         12.47         13.70         2.88 o                         
  -4   6  18         25.56         29.66         4.86 o                         
  -3   6  18         29.90         32.36         4.14 o                         
  -2   6  18          0.04         -0.32         3.06 o                         
  -1   6  18          0.02          1.63         5.45 o                         
   0   6  18          3.09         10.03         2.80 o                         
   1   6  18         28.93         26.22         4.09 o                         
   2   6  18         56.89         57.98         5.35 o                         
  -5   7  18         11.08          7.32         4.64 o                         
  -4   7  18          2.45          7.00         3.41 o                         
  -3   7  18          0.11         -0.58         3.04 o                         
  -2   7  18          0.31          0.24         4.75 o                         
  -1   7  18          6.68         12.19         3.58 o                         
   0   7  18          0.01          2.94         3.51 o                         
 -11   1  19          1.32          7.90         7.64 o                         
 -10   1  19          0.12          2.84         3.54 o                         
  -9   1  19          0.04         -2.79         2.79 o                         
  -8   1  19          0.42         -0.80         2.50 o                         
  -7   1  19          2.04         -1.80         2.01 o                         
  -6   1  19          7.38          4.23         2.48 o                         
  -5   1  19         42.07         35.76         3.37 o                         
  -4   1  19          0.01          9.62         2.62 o                         
  -3   1  19         51.23         49.54         4.38 o                         
  -2   1  19          7.45         11.41         3.89 o                         
  -1   1  19          9.83         25.06         3.30 o                         
   0   1  19         14.44         18.49         3.22 o                         
   1   1  19          1.31          7.06         2.83 o                         
   2   1  19          0.01          3.09         2.48 o                         
   3   1  19          1.64          3.57         3.05 o                         
   4   1  19          0.89          8.92         3.72 o                         
   5   1  19         16.70          7.88         2.82 o                         
 -10   2  19          4.22          5.56         3.21 o                         
  -9   2  19         28.83         25.61         3.48 o                         
  -8   2  19          9.17         13.50         2.85 o                         
  -7   2  19          2.58          0.80         2.34 o                         
  -6   2  19         32.97         32.86         3.68 o                         
  -5   2  19          5.81          1.87         2.36 o                         
  -4   2  19         27.28         27.47         3.87 o                         
  -3   2  19        165.26        173.03         8.08 o                         
  -2   2  19         52.13         45.92         4.20 o                         
  -1   2  19         34.39         26.18         3.41 o                         
   0   2  19         95.62         97.82         6.03 o                         
   1   2  19         34.13         34.13         3.39 o                         
   2   2  19         40.53         37.86         3.56 o                         
   3   2  19          0.86          1.77         4.07 o                         
   4   2  19         39.99         35.85         3.72 o                         
 -10   3  19          0.57          0.86         3.15 o                         
  -9   3  19          5.44         15.60         2.98 o                         
  -8   3  19         24.95         29.58         3.49 o                         
  -7   3  19         53.62         58.74         4.60 o                         
  -6   3  19         18.81          9.19         2.81 o                         
  -5   3  19         31.02         25.94         4.24 o                         
  -4   3  19         60.95         56.37         4.48 o                         
  -3   3  19          9.75         15.61         3.05 o                         
  -2   3  19         56.72         67.65         4.87 o                         
  -1   3  19         30.23         38.20         3.95 o                         
   0   3  19          0.13         -1.03         2.15 o                         
   1   3  19          1.33          1.33         2.19 o                         
   2   3  19          1.24          5.82         2.40 o                         
   3   3  19         14.69         13.87         4.05 o                         
   4   3  19          5.10          7.08         3.21 o                         
  -9   4  19          1.26          2.64         2.62 o                         
  -8   4  19          0.10          5.62         2.64 o                         
  -7   4  19         52.60         52.01         4.27 o                         
  -6   4  19        101.73         96.25         5.80 o                         
  -5   4  19          2.94          4.33         2.53 o                         
  -4   4  19         13.32         14.41         2.89 o                         
  -3   4  19         31.69         36.12         3.63 o                         
  -2   4  19         18.66         23.04         3.16 o                         
  -1   4  19         14.46         17.19         2.69 o                         
   0   4  19          7.74          8.57         2.50 o                         
   1   4  19          6.70         15.93         3.10 o                         
   2   4  19          7.59         10.54         3.13 o                         
   3   4  19          5.97          4.85         2.94 o                         
  -8   5  19          0.48          8.10         2.79 o                         
  -7   5  19         18.85         16.90         3.06 o                         
  -6   5  19          1.02          1.89         2.91 o                         
  -5   5  19         13.48         17.48         2.90 o                         
  -4   5  19          0.01          1.14         2.43 o                         
  -3   5  19          2.16          3.26         2.74 o                         
  -2   5  19          8.30          6.44         2.61 o                         
  -1   5  19          3.66          7.83         2.31 o                         
   0   5  19         28.23         42.50         3.68 o                         
   1   5  19          0.03          0.65         2.28 o                         
   2   5  19          0.18          0.19         2.27 o                         
  -6   6  19         23.78         25.88         4.47 o                         
  -5   6  19         14.82         20.35         4.18 o                         
  -4   6  19          0.23         -0.31         3.19 o                         
  -3   6  19          8.21         11.36         3.87 o                         
  -2   6  19          6.56          8.05         3.83 o                         
  -1   6  19         19.34         19.24         4.34 o                         
   0   6  19         65.02         87.03         7.30 o                         
 -10   0  20          0.82          9.67         5.93 o                         
  -9   0  20         21.34         22.84         6.24 o                         
  -8   0  20         13.30         19.86         6.26 o                         
  -7   0  20          4.16          6.31         3.29 o                         
  -6   0  20         11.61          6.25         3.06 o                         
  -5   0  20         41.94         49.12         7.55 o                         
  -4   0  20         36.68         44.25         6.11 o                         
  -3   0  20         95.05         97.05         8.68 o                         
  -2   0  20          0.99          2.95         5.23 o                         
  -1   0  20         84.13         89.73         8.18 o                         
   0   0  20          5.10         11.28         5.76 o                         
   1   0  20        392.28        401.08        33.58 o                         
   2   0  20          2.67          6.60         4.72 o                         
   3   0  20         57.97         65.02         7.42 o                         
   4   0  20         21.78         31.12         5.32 o                         
 -10   1  20         14.91         11.93         4.58 o                         
  -9   1  20          3.33          6.49         4.72 o                         
  -8   1  20          0.95         -2.14         2.53 o                         
  -7   1  20         14.88         13.16         2.67 o                         
  -6   1  20         30.73         39.77         3.89 o                         
  -5   1  20          1.07          1.54         2.33 o                         
  -4   1  20         89.76         87.43         5.72 o                         
  -3   1  20         18.76         14.87         2.81 o                         
  -2   1  20          0.81          5.79         3.28 o                         
  -1   1  20         53.11         51.93         5.89 o                         
   0   1  20          9.83          8.21         4.54 o                         
   1   1  20         49.83         72.68         5.34 o                         
   2   1  20         18.99         23.45         3.49 o                         
   3   1  20         23.32         20.88         5.01 o                         
   4   1  20          8.84          4.24         2.99 o                         
  -9   2  20         28.70         19.85         3.91 o                         
  -8   2  20         15.43         18.98         3.18 o                         
  -7   2  20          2.71          0.94         2.59 o                         
  -6   2  20          9.30          2.39         2.67 o                         
  -5   2  20         13.43          9.11         3.22 o                         
  -4   2  20          1.34          0.53         2.42 o                         
  -3   2  20          0.18          4.48         2.62 o                         
  -2   2  20          2.03          4.62         2.68 o                         
  -1   2  20         14.54         20.73         4.16 o                         
   0   2  20          3.31          5.39         2.66 o                         
   1   2  20         88.99         87.33         5.82 o                         
   2   2  20          1.93          6.30         2.83 o                         
   3   2  20         11.81          8.73         4.85 o                         
  -9   3  20          1.77          4.67         2.79 o                         
  -8   3  20          0.70          1.60         2.58 o                         
  -7   3  20          1.20         -1.73         2.46 o                         
  -6   3  20         25.58         40.64         4.11 o                         
  -5   3  20          0.44         -1.54         2.93 o                         
  -4   3  20          3.39          0.52         2.60 o                         
  -3   3  20         44.94         51.26         5.75 o                         
  -2   3  20         77.70         93.87         5.87 o                         
  -1   3  20          1.80          1.21         3.18 o                         
   0   3  20          0.23         -0.21         2.56 o                         
   1   3  20          2.21         10.97         2.64 o                         
   2   3  20         20.68         22.99         4.63 o                         
   3   3  20          4.50         10.46         2.90 o                         
  -8   4  20         78.66         83.20         5.55 o                         
  -7   4  20          1.44          0.91         2.48 o                         
  -6   4  20          3.29          7.68         2.67 o                         
  -5   4  20          6.62          8.79         2.86 o                         
  -4   4  20          1.51          0.08         2.59 o                         
  -3   4  20         21.28         24.12         3.41 o                         
  -2   4  20         36.60         38.60         3.94 o                         
  -1   4  20         47.04         57.23         5.45 o                         
   0   4  20          1.11          4.38         2.36 o                         
   1   4  20          7.52          9.51         3.09 o                         
   2   4  20          0.31          0.80         4.05 o                         
  -7   5  20          3.73          7.55         3.32 o                         
  -6   5  20          1.69          3.00         2.64 o                         
  -5   5  20         13.84         17.25         3.09 o                         
  -4   5  20          8.83          6.75         2.62 o                         
  -3   5  20          1.04          0.78         2.69 o                         
  -2   5  20          3.19          6.92         2.86 o                         
  -1   5  20         16.48         13.20         3.83 o                         
   0   5  20         76.60         87.16         5.20 o                         
   1   5  20         27.26         25.16         7.89 o                         
  -4   6  20          6.44          8.83         4.46 o                         
  -3   6  20          0.84          3.57         3.42 o                         
  -2   6  20          4.81          6.71         5.06 o                         
  -9   1  21         13.02         15.79         3.92 o                         
  -8   1  21         11.07          8.74         2.84 o                         
  -7   1  21          3.10          4.09         2.72 o                         
  -6   1  21         22.00         19.57         3.26 o                         
  -5   1  21          7.35          4.26         2.46 o                         
  -4   1  21          7.36          3.81         2.53 o                         
  -3   1  21          0.99          1.17         2.64 o                         
  -2   1  21         13.08         17.49         3.32 o                         
  -1   1  21        110.27        126.10        10.70 o                         
   0   1  21         64.85         83.71         5.76 o                         
   1   1  21         12.04         18.69         3.34 o                         
   2   1  21         18.89         25.89         4.32 o                         
  -8   2  21         15.76         13.51         3.26 o                         
  -7   2  21          5.02          3.32         2.70 o                         
  -6   2  21          3.58          1.44         2.84 o                         
  -5   2  21          7.76         10.12         3.85 o                         
  -4   2  21          0.03         -2.29         2.29 o                         
  -3   2  21         13.96         14.12         3.02 o                         
  -2   2  21         53.54         51.44         5.43 o                         
  -1   2  21          5.39         21.58         3.58 o                         
   0   2  21         13.41         27.14         4.79 o                         
   1   2  21          2.08          5.90         3.30 o                         
   2   2  21          4.91         10.71         3.23 o                         
  -8   3  21          0.07         -0.67         3.54 o                         
  -7   3  21          6.71          3.51         2.79 o                         
  -6   3  21         53.91         55.77         4.74 o                         
  -5   3  21         16.19         14.38         4.52 o                         
  -4   3  21         11.52         12.95         3.22 o                         
  -3   3  21          0.05         -2.59         2.59 o                         
  -2   3  21          1.77          4.68         2.88 o                         
  -1   3  21         65.91         65.47         5.10 o                         
   0   3  21         23.54         36.44         4.11 o                         
   1   3  21          0.03          6.13         2.86 o                         
  -7   4  21          3.22          4.94         3.15 o                         
  -6   4  21          0.63         -1.99         3.56 o                         
  -5   4  21         12.62         17.47         3.34 o                         
  -4   4  21          2.33          1.11         2.81 o                         
  -3   4  21          0.90          0.28         2.68 o                         
  -2   4  21          0.19          1.17         4.05 o                         
  -1   4  21          0.02          2.58         2.80 o                         
   0   4  21         40.34         51.47         4.54 o                         
  -4   5  21         25.26         30.14         3.74 o                         
  -3   5  21         17.35         18.78         3.44 o                         
  -2   5  21          2.44          5.41         3.27 o                         
  -8   0  22          9.95          2.94         5.57 o                         
  -7   0  22          0.00         -0.80         3.30 o                         
  -6   0  22         11.61          2.96         3.40 o                         
  -5   0  22          0.57         -3.87         3.87 o                         
  -4   0  22         14.50         18.16         4.88 o                         
  -3   0  22          1.93          7.31         4.49 o                         
  -2   0  22         20.96         21.95         5.14 o                         
  -1   0  22         39.18         49.88         8.84 o                         
   0   0  22         53.61         89.09        11.68 o                         
   1   0  22         43.05         45.80         6.70 o                         
  -8   1  22          5.31          6.39         3.54 o                         
  -7   1  22          4.11         10.20         3.16 o                         
  -6   1  22         16.56         13.92         3.20 o                         
  -5   1  22         92.36        107.93         6.36 o                         
  -4   1  22         45.94         39.51         4.25 o                         
  -3   1  22         21.09         21.95         3.58 o                         
  -2   1  22         12.66         12.24         3.10 o                         
  -1   1  22         32.95         38.44         5.83 o                         
   0   1  22        163.44        186.18        12.86 o                         
   1   1  22          4.23         10.38         3.26 o                         
  -7   2  22          9.39         13.19         3.73 o                         
  -6   2  22          4.07          9.52         3.09 o                         
  -5   2  22          3.85          3.31         2.81 o                         
  -4   2  22         16.98         19.28         3.22 o                         
  -3   2  22          2.42          5.08         3.72 o                         
  -2   2  22         33.28         41.64         4.11 o                         
  -1   2  22         13.84         18.88         4.23 o                         
   0   2  22        100.61        128.05         7.54 o                         
  -6   3  22          1.08          0.86         2.83 o                         
  -5   3  22          4.90          5.45         3.00 o                         
  -4   3  22          2.50          1.92         3.02 o                         
  -3   3  22         25.97         28.76         4.08 o                         
  -2   3  22         11.34         16.16         3.23 o                         
  -1   3  22          0.23         -0.96         2.95 o                         
  -4   4  22          0.26          2.96         3.23 o                         
  -3   4  22          3.97          1.90         3.23 o                         
  -6   1  23          0.01          0.44         3.60 o                         
  -5   1  23          0.48          2.62         2.57 o                         
  -4   1  23          0.41          8.75         3.08 o                         
  -3   1  23          2.47          6.16         3.29 o                         
  -2   1  23          7.83          8.42         3.11 o                         
  -5   2  23          9.50         18.11         7.36 o                         
  -4   2  23          0.17         -0.75         2.81 o                         
  -3   2  23          4.49          5.86         2.83 o                         
                                                                                
